# Supplementary material for: Suicide among cancer patients
Source: Nat Commun. 2019 Jan 14;10:207. doi: 10.1038/s41467-018-08170-1 (PMC6331593; doi:10.1038/s41467-018-08170-1)
Supplement: Supplementary file 2 — Supplementary Data Set 1. Suicide case listing 1973-2014 [file 41467_2018_8170_MOESM2_ESM.xlsx]

## Sheet: session info
Filename:	suicide case listing Matrix-3
SEER*Stat Version:	8.3.4
Date:	2018-01-19
Session Type: Case Listing
SUGGESTED CITATION
Software: Surveillance Research Program, National Cancer Institute SEER*Stat software (www.seer.cancer.gov/seerstat) version 8.3.4.
Data: Surveillance, Epidemiology, and End Results (SEER) Program (www.seer.cancer.gov) SEER*Stat Database: Incidence - SEER 18 Regs Research
	Data + Hurricane Katrina Impacted Louisiana Cases, Nov 2016 Sub (1973-2014 varying) - Linked To County Attributes - Total U.S., 1969-2015 Counties,
	National Cancer Institute, DCCPS, Surveillance Research Program, released April 2017, based on the November 2016 submission.
DATA
Database: Incidence - SEER 18 Regs Research Data + Hurricane Katrina Impacted Louisiana Cases, Nov 2016 Sub (1973-2014 varying) - Linked To County
	Attributes - Total U.S., 1969-2015 Counties
SELECTION
Select Only: Malignant Behavior, Known Age, Cases in Research Database
Case: {Cause of Death (COD) and Follow-up.COD to site recode} = 'Suicide and Self-Inflicted Injury'
	AND {Race, Sex, Year Dx, Registry, County.Year of diagnosis} = '1973-2014', '1973', '1974', '1975', '1976', '1977', '1978', '1979', '1980', '1981', '1982',
	'1983', '1984', '1985', '1986', '1987', '1988', '1989', '1990', '1991', '1992', '1993', '1994', '1995', '1996', '1997', '1998', '1999', '2000', '2001', '2002',
	'2003', '2004', '2005', '2006', '2007', '2008', '2009', '2010', '2011', '2012', '2013', '2014'
TABLE
Column: Patient ID
	COD to site recode
	Age at diagnosis
	Month of diagnosis
	Year of diagnosis
	Survival months
	COD to site rec KM
	Site recode ICD-O-3/WHO 2008
	Site recode B ICD-O-3/WHO 2008
	Primary Site
	Primary Site - labeled
	Race recode (White, Black, Other)
	Sex
	Age recode with <1 year olds
	Derived AJCC Stage Group, 7th ed (2010+)
	Derived AJCC T, 7th ed (2010+)
	Derived AJCC N, 7th ed (2010+)
	Derived AJCC M, 7th ed (2010+)
	Derived AJCC Stage Group, 6th ed (2004+)
	AJCC stage 3rd edition (1988-2003)
	Total number of in situ/malignant tumors for patient
	Sequence number
	County
	Race/ethnicity
	Race recode (W, B, AI, API)
	Insurance Recode (2007+)
	Marital status at diagnosis
	Health Service Area (NCI Modified)
	First malignant primary indicator
	SEER cause-specific death classification
	Derived SS1977 (2004+)
	Derived SS2000 (2004+)
	Summary stage 2000 (1998+)
	SEER historic stage A
	SEER summary stage 2000 (2001-2003)
	SEER summary stage 1977 (1995-2000)
	RX Summ--Surg Prim Site (1998+)
	RX Summ--Scope Reg LN Sur (2003+)
	RX Summ--Surg Oth Reg/Dis (2003+)
	Reason no cancer-directed surgery
	Scope of reg lymph nd surg (1998-2002)
	RX Summ--Reg LN Examined (1998-2002)
	Surgery of oth reg/dis sites (1998-2002)
	Site specific surgery (1973-1997 varying detail by year and site)

## Sheet: case listing
Patient ID	COD to site recode	Age at diagnosis	Month of diagnosis	Year of diagnosis	Survival months	COD to site rec KM	Site recode ICD-O-3/WHO 2008	Site recode B ICD-O-3/WHO 2008	Primary Site	Primary Site - labeled	Race recode (White, Black, Other)	Sex	Age recode with <1 year olds	Derived AJCC Stage Group, 7th ed (2010+)	Derived AJCC T, 7th ed (2010+)	Derived AJCC N, 7th ed (2010+)	Derived AJCC M, 7th ed (2010+)	Derived AJCC Stage Group, 6th ed (2004+)	AJCC stage 3rd edition (1988-2003)	Total number of in situ/malignant tumors for patient	Sequence number	County	Race/ethnicity	Race recode (W, B, AI, API)	Insurance Recode (2007+)	Marital status at diagnosis	Health Service Area (NCI Modified)	First malignant primary indicator	SEER cause-specific death classification	Derived SS1977 (2004+)	Derived SS2000 (2004+)	Summary stage 2000 (1998+)	SEER historic stage A	SEER summary stage 2000 (2001-2003)	SEER summary stage 1977 (1995-2000)	RX Summ--Surg Prim Site (1998+)	RX Summ--Scope Reg LN Sur (2003+)	RX Summ--Surg Oth Reg/Dis (2003+)	Reason no cancer-directed surgery	Scope of reg lymph nd surg (1998-2002)	RX Summ--Reg LN Examined (1998-2002)	Surgery of oth reg/dis sites (1998-2002)	Site specific surgery (1973-1997 varying detail by year and site)
1504	Suicide and Self-Inflicted Injury	63	March	1977	128	Suicide and Self-Inflicted Injury	Urinary Bladder	Urinary Bladder	679	C67.9-Bladder, NOS	White	Male	60-64 years	Blank(s)	Blank(s)	Blank(s)	Blank(s)	Blank(s)	Blank(s)	1	1st of 2 or more primaries	13	White	White	Blank(s)	Married (including common law)	Alameda (Oakland), CA - Contra Costa, CA	Yes	Alive or dead of other cause	Blank(s)	Blank(s)	Blank(s)	Regional	Blank(s)	Blank(s)	Blank(s)	Blank(s)	Blank(s)	Surgery performed	Blank(s)	Blank(s)	Blank(s)	90
5229	Suicide and Self-Inflicted Injury	61	July	1993	4	Suicide and Self-Inflicted Injury	Brain	Brain	711	C71.1-Frontal lobe	White	Male	60-64 years	Blank(s)	Blank(s)	Blank(s)	Blank(s)	Blank(s)	88	1	One primary only	13	White	White	Blank(s)	Married (including common law)	Alameda (Oakland), CA - Contra Costa, CA	Yes	Alive or dead of other cause	Blank(s)	Blank(s)	Blank(s)	Unstaged	Blank(s)	Blank(s)	Blank(s)	Blank(s)	Blank(s)	Surgery performed	Blank(s)	Blank(s)	Blank(s)	20
5634	Suicide and Self-Inflicted Injury	54	March	1975	222	Suicide and Self-Inflicted Injury	Larynx	Larynx	320	C32.0-Glottis	White	Male	50-54 years	Blank(s)	Blank(s)	Blank(s)	Blank(s)	Blank(s)	Blank(s)	1	1st of 2 or more primaries	41	White	White	Blank(s)	Married (including common law)	Marin, CA	Yes	Alive or dead of other cause	Blank(s)	Blank(s)	Blank(s)	Localized	Blank(s)	Blank(s)	Blank(s)	Blank(s)	Blank(s)	Surgery performed	Blank(s)	Blank(s)	Blank(s)	90
6293	Suicide and Self-Inflicted Injury	62	January	1981	179	Suicide and Self-Inflicted Injury	Miscellaneous	Miscellaneous	809	C80.9-Unknown primary site	White	Male	60-64 years	Blank(s)	Blank(s)	Blank(s)	Blank(s)	Blank(s)	Blank(s)	1	1st of 2 or more primaries	1	White	White	Blank(s)	Married (including common law)	Alameda (Oakland), CA - Contra Costa, CA	Yes	Alive or dead of other cause	Blank(s)	Blank(s)	Blank(s)	Unstaged	Blank(s)	Blank(s)	Blank(s)	Blank(s)	Blank(s)	Recommended but not performed, unknown reason	Blank(s)	Blank(s)	Blank(s)	9
6809	Suicide and Self-Inflicted Injury	76	December	1988	49	Suicide and Self-Inflicted Injury	Larynx	Larynx	320	C32.0-Glottis	White	Male	75-79 years	Blank(s)	Blank(s)	Blank(s)	Blank(s)	Blank(s)	88	1	One primary only	1	White	White	Blank(s)	Married (including common law)	Alameda (Oakland), CA - Contra Costa, CA	Yes	Alive or dead of other cause	Blank(s)	Blank(s)	Blank(s)	Regional	Blank(s)	Blank(s)	Blank(s)	Blank(s)	Blank(s)	Surgery performed	Blank(s)	Blank(s)	Blank(s)	40
7629	Suicide and Self-Inflicted Injury	69	April	1991	28	Suicide and Self-Inflicted Injury	Lung and Bronchus	Lung and Bronchus	341	C34.1-Upper lobe, lung	Other (American Indian/AK Native, Asian/Pacific Islander)	Male	65-69 years	Blank(s)	Blank(s)	Blank(s)	Blank(s)	Blank(s)	90	1	One primary only	41	Chinese	Asian or Pacific Islander	Blank(s)	Married (including common law)	Marin, CA	Yes	Alive or dead of other cause	Blank(s)	Blank(s)	Blank(s)	Localized	Blank(s)	Blank(s)	Blank(s)	Blank(s)	Blank(s)	Not recommended	Blank(s)	Blank(s)	Blank(s)	0
7679	Suicide and Self-Inflicted Injury	62	June	1990	8	Suicide and Self-Inflicted Injury	Lung and Bronchus	Lung and Bronchus	343	C34.3-Lower lobe, lung	White	Male	60-64 years	Blank(s)	Blank(s)	Blank(s)	Blank(s)	Blank(s)	32	1	One primary only	1	White	White	Blank(s)	Single (never married)	Alameda (Oakland), CA - Contra Costa, CA	Yes	Alive or dead of other cause	Blank(s)	Blank(s)	Blank(s)	Regional	Blank(s)	Blank(s)	Blank(s)	Blank(s)	Blank(s)	Surgery performed	Blank(s)	Blank(s)	Blank(s)	60
7968	Suicide and Self-Inflicted Injury	57	July	1987	16	Suicide and Self-Inflicted Injury	Lung and Bronchus	Lung and Bronchus	341	C34.1-Upper lobe, lung	White	Female	55-59 years	Blank(s)	Blank(s)	Blank(s)	Blank(s)	Blank(s)	Blank(s)	2	2nd of 2 or more primaries	75	White	White	Blank(s)	Single (never married)	San Francisco (San Francisco), CA - San Mateo, CA	No	N/A not first tumor	Blank(s)	Blank(s)	Blank(s)	Blank(s)	Blank(s)	Blank(s)	Blank(s)	Blank(s)	Blank(s)	Recommended but not performed, unknown reason	Blank(s)	Blank(s)	Blank(s)	9
10149	Suicide and Self-Inflicted Injury	50	October	1984	142	Suicide and Self-Inflicted Injury	Lung and Bronchus	Lung and Bronchus	343	C34.3-Lower lobe, lung	White	Male	50-54 years	Blank(s)	Blank(s)	Blank(s)	Blank(s)	Blank(s)	Blank(s)	1	1st of 2 or more primaries	41	White	White	Blank(s)	Married (including common law)	Marin, CA	Yes	Alive or dead of other cause	Blank(s)	Blank(s)	Blank(s)	Blank(s)	Blank(s)	Blank(s)	Blank(s)	Blank(s)	Blank(s)	Surgery performed	Blank(s)	Blank(s)	Blank(s)	40
11449	Suicide and Self-Inflicted Injury	67	April	1974	176	Suicide and Self-Inflicted Injury	Breast	Female Breast	509	C50.9-Breast, NOS	White	Female	65-69 years	Blank(s)	Blank(s)	Blank(s)	Blank(s)	Blank(s)	Blank(s)	1	One primary only	75	White	White	Blank(s)	Married (including common law)	San Francisco (San Francisco), CA - San Mateo, CA	Yes	Alive or dead of other cause	Blank(s)	Blank(s)	Blank(s)	Localized	Blank(s)	Blank(s)	Blank(s)	Blank(s)	Blank(s)	Surgery performed	Blank(s)	Blank(s)	Blank(s)	90
12949	Suicide and Self-Inflicted Injury	50	February	1975	156	Suicide and Self-Inflicted Injury	Prostate	Prostate	619	C61.9-Prostate gland	White	Male	50-54 years	Blank(s)	Blank(s)	Blank(s)	Blank(s)	Blank(s)	Blank(s)	1	One primary only	1	White	White	Blank(s)	Married (including common law)	Alameda (Oakland), CA - Contra Costa, CA	Yes	Alive or dead of other cause	Blank(s)	Blank(s)	Blank(s)	Blank(s)	Blank(s)	Blank(s)	Blank(s)	Blank(s)	Blank(s)	Recommended but not performed, unknown reason	Blank(s)	Blank(s)	Blank(s)	9
13461	Suicide and Self-Inflicted Injury	67	January	1975	218	Suicide and Self-Inflicted Injury	Larynx	Larynx	321	C32.1-Supraglottis	White	Male	65-69 years	Blank(s)	Blank(s)	Blank(s)	Blank(s)	Blank(s)	Blank(s)	2	1st of 2 or more primaries	1	White	White	Blank(s)	Married (including common law)	Alameda (Oakland), CA - Contra Costa, CA	Yes	Alive or dead of other cause	Blank(s)	Blank(s)	Blank(s)	Localized	Blank(s)	Blank(s)	Blank(s)	Blank(s)	Blank(s)	Surgery performed	Blank(s)	Blank(s)	Blank(s)	90
13461	Suicide and Self-Inflicted Injury	80	April	1988	59	Suicide and Self-Inflicted Injury	Prostate	Prostate	619	C61.9-Prostate gland	White	Male	80-84 years	Blank(s)	Blank(s)	Blank(s)	Blank(s)	Blank(s)	90	2	2nd of 2 or more primaries	1	White	White	Blank(s)	Married (including common law)	Alameda (Oakland), CA - Contra Costa, CA	No	N/A not first tumor	Blank(s)	Blank(s)	Blank(s)	Blank(s)	Blank(s)	Blank(s)	Blank(s)	Blank(s)	Blank(s)	Not recommended, contraindicated due to other cond; autopsy only (1973-2002)	Blank(s)	Blank(s)	Blank(s)	0
13888	Suicide and Self-Inflicted Injury	79	October	1979	Unknown	Suicide and Self-Inflicted Injury	Large Intestine, NOS	Large Intestine, NOS	189	C18.9-Colon, NOS	White	Female	75-79 years	Blank(s)	Blank(s)	Blank(s)	Blank(s)	Blank(s)	Blank(s)	1	One primary only	75	White	White	Blank(s)	Married (including common law)	San Francisco (San Francisco), CA - San Mateo, CA	Yes	Alive or dead of other cause	Blank(s)	Blank(s)	Blank(s)	Unstaged	Blank(s)	Blank(s)	Blank(s)	Blank(s)	Blank(s)	Unknown; death certificate; or autopsy only (2003+)	Blank(s)	Blank(s)	Blank(s)	9
13938	Suicide and Self-Inflicted Injury	66	July	1979	16	Suicide and Self-Inflicted Injury	Lung and Bronchus	Lung and Bronchus	349	C34.9-Lung, NOS	White	Male	65-69 years	Blank(s)	Blank(s)	Blank(s)	Blank(s)	Blank(s)	Blank(s)	1	One primary only	41	White	White	Blank(s)	Married (including common law)	Marin, CA	Yes	Alive or dead of other cause	Blank(s)	Blank(s)	Blank(s)	Blank(s)	Blank(s)	Blank(s)	Blank(s)	Blank(s)	Blank(s)	Recommended but not performed, unknown reason	Blank(s)	Blank(s)	Blank(s)	9
14544	Suicide and Self-Inflicted Injury	72	August	1974	92	Suicide and Self-Inflicted Injury	Breast	Female Breast	502	C50.2-Upper-inner quadrant of breast	White	Female	70-74 years	Blank(s)	Blank(s)	Blank(s)	Blank(s)	Blank(s)	Blank(s)	1	One primary only	75	White	White	Blank(s)	Single (never married)	San Francisco (San Francisco), CA - San Mateo, CA	Yes	Alive or dead of other cause	Blank(s)	Blank(s)	Blank(s)	Regional	Blank(s)	Blank(s)	Blank(s)	Blank(s)	Blank(s)	Surgery performed	Blank(s)	Blank(s)	Blank(s)	90
14975	Suicide and Self-Inflicted Injury	77	April	1975	30	Suicide and Self-Inflicted Injury	Prostate	Prostate	619	C61.9-Prostate gland	Black	Male	75-79 years	Blank(s)	Blank(s)	Blank(s)	Blank(s)	Blank(s)	Blank(s)	1	One primary only	1	Black	Black	Blank(s)	Widowed	Alameda (Oakland), CA - Contra Costa, CA	Yes	Alive or dead of other cause	Blank(s)	Blank(s)	Blank(s)	Blank(s)	Blank(s)	Blank(s)	Blank(s)	Blank(s)	Blank(s)	Recommended but not performed, unknown reason	Blank(s)	Blank(s)	Blank(s)	9
15117	Suicide and Self-Inflicted Injury	76	May	1980	34	Suicide and Self-Inflicted Injury	Prostate	Prostate	619	C61.9-Prostate gland	White	Male	75-79 years	Blank(s)	Blank(s)	Blank(s)	Blank(s)	Blank(s)	Blank(s)	1	One primary only	81	White	White	Blank(s)	Married (including common law)	San Francisco (San Francisco), CA - San Mateo, CA	Yes	Alive or dead of other cause	Blank(s)	Blank(s)	Blank(s)	Blank(s)	Blank(s)	Blank(s)	Blank(s)	Blank(s)	Blank(s)	Surgery performed	Blank(s)	Blank(s)	Blank(s)	90
16272	Suicide and Self-Inflicted Injury	54	May	1973	205	Suicide and Self-Inflicted Injury	Kidney and Renal Pelvis	Kidney	649	C64.9-Kidney, NOS	White	Male	50-54 years	Blank(s)	Blank(s)	Blank(s)	Blank(s)	Blank(s)	Blank(s)	1	One primary only	81	White	White	Blank(s)	Married (including common law)	San Francisco (San Francisco), CA - San Mateo, CA	Yes	Alive or dead of other cause	Blank(s)	Blank(s)	Blank(s)	Unstaged	Blank(s)	Blank(s)	Blank(s)	Blank(s)	Blank(s)	Recommended but not performed, unknown reason	Blank(s)	Blank(s)	Blank(s)	9
16315	Suicide and Self-Inflicted Injury	73	June	1988	2	Suicide and Self-Inflicted Injury	Rectosigmoid Junction	Rectosigmoid Junction	199	C19.9-Rectosigmoid junction	White	Male	70-74 years	Blank(s)	Blank(s)	Blank(s)	Blank(s)	Blank(s)	40	3	2nd of 2 or more primaries	75	White	White	Blank(s)	Single (never married)	San Francisco (San Francisco), CA - San Mateo, CA	No	N/A not first tumor	Blank(s)	Blank(s)	Blank(s)	Distant	Blank(s)	Blank(s)	Blank(s)	Blank(s)	Blank(s)	Surgery performed	Blank(s)	Blank(s)	Blank(s)	30
16315	Suicide and Self-Inflicted Injury	73	July	1988	1	Suicide and Self-Inflicted Injury	Sigmoid Colon	Sigmoid Colon	187	C18.7-Sigmoid colon	White	Male	70-74 years	Blank(s)	Blank(s)	Blank(s)	Blank(s)	Blank(s)	30	3	3rd of 3 or more primaries	75	White	White	Blank(s)	Single (never married)	San Francisco (San Francisco), CA - San Mateo, CA	No	N/A not first tumor	Blank(s)	Blank(s)	Blank(s)	Regional	Blank(s)	Blank(s)	Blank(s)	Blank(s)	Blank(s)	Surgery performed	Blank(s)	Blank(s)	Blank(s)	30
16443	Suicide and Self-Inflicted Injury	34	March	1976	82	Suicide and Self-Inflicted Injury	Cervix Uteri	Cervix Uteri	539	C53.9-Cervix uteri	White	Female	30-34 years	Blank(s)	Blank(s)	Blank(s)	Blank(s)	Blank(s)	Blank(s)	1	One primary only	1	White	White	Blank(s)	Divorced	Alameda (Oakland), CA - Contra Costa, CA	Yes	Alive or dead of other cause	Blank(s)	Blank(s)	Blank(s)	Localized	Blank(s)	Blank(s)	Blank(s)	Blank(s)	Blank(s)	Recommended but not performed, unknown reason	Blank(s)	Blank(s)	Blank(s)	9
16937	Suicide and Self-Inflicted Injury	68	December	1977	31	Suicide and Self-Inflicted Injury	Breast	Female Breast	508	C50.8-Overlapping lesion of breast	White	Female	65-69 years	Blank(s)	Blank(s)	Blank(s)	Blank(s)	Blank(s)	Blank(s)	1	One primary only	81	White	White	Blank(s)	Married (including common law)	San Francisco (San Francisco), CA - San Mateo, CA	Yes	Alive or dead of other cause	Blank(s)	Blank(s)	Blank(s)	Regional	Blank(s)	Blank(s)	Blank(s)	Blank(s)	Blank(s)	Surgery performed	Blank(s)	Blank(s)	Blank(s)	90
17516	Suicide and Self-Inflicted Injury	72	February	1975	113	Suicide and Self-Inflicted Injury	Prostate	Prostate	619	C61.9-Prostate gland	White	Male	70-74 years	Blank(s)	Blank(s)	Blank(s)	Blank(s)	Blank(s)	Blank(s)	1	One primary only	1	White	White	Blank(s)	Married (including common law)	Alameda (Oakland), CA - Contra Costa, CA	Yes	Alive or dead of other cause	Blank(s)	Blank(s)	Blank(s)	Blank(s)	Blank(s)	Blank(s)	Blank(s)	Blank(s)	Blank(s)	Recommended but not performed, unknown reason	Blank(s)	Blank(s)	Blank(s)	9
21135	Suicide and Self-Inflicted Injury	73	November	1983	178	Suicide and Self-Inflicted Injury	Breast	Female Breast	502	C50.2-Upper-inner quadrant of breast	White	Female	70-74 years	Blank(s)	Blank(s)	Blank(s)	Blank(s)	Blank(s)	Blank(s)	3	2nd of 2 or more primaries	1	White	White	Blank(s)	Married (including common law)	Alameda (Oakland), CA - Contra Costa, CA	No	N/A not first tumor	Blank(s)	Blank(s)	Blank(s)	Localized	Blank(s)	Blank(s)	Blank(s)	Blank(s)	Blank(s)	Surgery performed	Blank(s)	Blank(s)	Blank(s)	50
21135	Suicide and Self-Inflicted Injury	73	November	1983	178	Suicide and Self-Inflicted Injury	Breast	Female Breast	504	C50.4-Upper-outer quadrant of breast	White	Female	70-74 years	Blank(s)	Blank(s)	Blank(s)	Blank(s)	Blank(s)	Blank(s)	3	3rd of 3 or more primaries	1	White	White	Blank(s)	Married (including common law)	Alameda (Oakland), CA - Contra Costa, CA	No	N/A not first tumor	Blank(s)	Blank(s)	Blank(s)	Regional	Blank(s)	Blank(s)	Blank(s)	Blank(s)	Blank(s)	Surgery performed	Blank(s)	Blank(s)	Blank(s)	50
21491	Suicide and Self-Inflicted Injury	68	July	1973	72	Suicide and Self-Inflicted Injury	Sigmoid Colon	Sigmoid Colon	187	C18.7-Sigmoid colon	White	Male	65-69 years	Blank(s)	Blank(s)	Blank(s)	Blank(s)	Blank(s)	Blank(s)	1	One primary only	75	White	White	Blank(s)	Widowed	San Francisco (San Francisco), CA - San Mateo, CA	Yes	Alive or dead of other cause	Blank(s)	Blank(s)	Blank(s)	Unstaged	Blank(s)	Blank(s)	Blank(s)	Blank(s)	Blank(s)	Recommended but not performed, unknown reason	Blank(s)	Blank(s)	Blank(s)	9
22236	Suicide and Self-Inflicted Injury	65	June	1976	49	Suicide and Self-Inflicted Injury	Corpus Uteri	Corpus Uteri	549	C54.9-Corpus uteri	White	Female	65-69 years	Blank(s)	Blank(s)	Blank(s)	Blank(s)	Blank(s)	Blank(s)	1	One primary only	41	White	White	Blank(s)	Married (including common law)	Marin, CA	Yes	Alive or dead of other cause	Blank(s)	Blank(s)	Blank(s)	Localized	Blank(s)	Blank(s)	Blank(s)	Blank(s)	Blank(s)	Surgery performed	Blank(s)	Blank(s)	Blank(s)	90
22590	Suicide and Self-Inflicted Injury	55	October	1979	46	Suicide and Self-Inflicted Injury	Lung and Bronchus	Lung and Bronchus	341	C34.1-Upper lobe, lung	White	Male	55-59 years	Blank(s)	Blank(s)	Blank(s)	Blank(s)	Blank(s)	Blank(s)	1	One primary only	1	White	White	Blank(s)	Divorced	Alameda (Oakland), CA - Contra Costa, CA	Yes	Alive or dead of other cause	Blank(s)	Blank(s)	Blank(s)	Blank(s)	Blank(s)	Blank(s)	Blank(s)	Blank(s)	Blank(s)	Surgery performed	Blank(s)	Blank(s)	Blank(s)	90
22862	Suicide and Self-Inflicted Injury	78	July	1980	0	Suicide and Self-Inflicted Injury	Urinary Bladder	Urinary Bladder	679	C67.9-Bladder, NOS	White	Male	75-79 years	Blank(s)	Blank(s)	Blank(s)	Blank(s)	Blank(s)	Blank(s)	1	One primary only	13	White	White	Blank(s)	Widowed	Alameda (Oakland), CA - Contra Costa, CA	Yes	Alive or dead of other cause	Blank(s)	Blank(s)	Blank(s)	Regional	Blank(s)	Blank(s)	Blank(s)	Blank(s)	Blank(s)	Recommended but not performed, unknown reason	Blank(s)	Blank(s)	Blank(s)	9
23082	Suicide and Self-Inflicted Injury	73	June	1976	13	Suicide and Self-Inflicted Injury	NHL - Extranodal	NHL - Extranodal	341	C34.1-Upper lobe, lung	White	Male	70-74 years	Blank(s)	Blank(s)	Blank(s)	Blank(s)	Blank(s)	Blank(s)	1	One primary only	75	White	White	Blank(s)	Married (including common law)	San Francisco (San Francisco), CA - San Mateo, CA	Yes	Alive or dead of other cause	Blank(s)	Blank(s)	Blank(s)	Unstaged	Blank(s)	Blank(s)	Blank(s)	Blank(s)	Blank(s)	Surgery performed	Blank(s)	Blank(s)	Blank(s)	90
23112	Suicide and Self-Inflicted Injury	72	September	1988	0	Suicide and Self-Inflicted Injury	Esophagus	Esophagus	155	C15.5-Lower third of esophagus	White	Female	70-74 years	Blank(s)	Blank(s)	Blank(s)	Blank(s)	Blank(s)	88	2	2nd of 2 or more primaries	75	White	White	Blank(s)	Widowed	San Francisco (San Francisco), CA - San Mateo, CA	No	N/A not first tumor	Blank(s)	Blank(s)	Blank(s)	Distant	Blank(s)	Blank(s)	Blank(s)	Blank(s)	Blank(s)	Not recommended	Blank(s)	Blank(s)	Blank(s)	2
24430	Suicide and Self-Inflicted Injury	34	July	1979	7	Suicide and Self-Inflicted Injury	Thyroid	Thyroid	739	C73.9-Thyroid gland	White	Female	30-34 years	Blank(s)	Blank(s)	Blank(s)	Blank(s)	Blank(s)	Blank(s)	1	One primary only	13	White	White	Blank(s)	Single (never married)	Alameda (Oakland), CA - Contra Costa, CA	Yes	Alive or dead of other cause	Blank(s)	Blank(s)	Blank(s)	Localized	Blank(s)	Blank(s)	Blank(s)	Blank(s)	Blank(s)	Surgery performed	Blank(s)	Blank(s)	Blank(s)	90
25207	Suicide and Self-Inflicted Injury	83	August	1974	8	Suicide and Self-Inflicted Injury	Gum and Other Mouth	Gum and Other Mouth	31	C03.1-Lower gum	White	Female	80-84 years	Blank(s)	Blank(s)	Blank(s)	Blank(s)	Blank(s)	Blank(s)	1	One primary only	75	White	White	Blank(s)	Widowed	San Francisco (San Francisco), CA - San Mateo, CA	Yes	Alive or dead of other cause	Blank(s)	Blank(s)	Blank(s)	Regional	Blank(s)	Blank(s)	Blank(s)	Blank(s)	Blank(s)	Surgery performed	Blank(s)	Blank(s)	Blank(s)	90
25401	Suicide and Self-Inflicted Injury	54	July	1977	236	Suicide and Self-Inflicted Injury	Lung and Bronchus	Lung and Bronchus	341	C34.1-Upper lobe, lung	White	Male	50-54 years	Blank(s)	Blank(s)	Blank(s)	Blank(s)	Blank(s)	Blank(s)	1	One primary only	1	White	White	Blank(s)	Married (including common law)	Alameda (Oakland), CA - Contra Costa, CA	Yes	Alive or dead of other cause	Blank(s)	Blank(s)	Blank(s)	Blank(s)	Blank(s)	Blank(s)	Blank(s)	Blank(s)	Blank(s)	Surgery performed	Blank(s)	Blank(s)	Blank(s)	90
25421	Suicide and Self-Inflicted Injury	79	May	1975	Unknown	Suicide and Self-Inflicted Injury	Cecum	Cecum	180	C18.0-Cecum	White	Female	75-79 years	Blank(s)	Blank(s)	Blank(s)	Blank(s)	Blank(s)	Blank(s)	1	One primary only	1	White	White	Blank(s)	Widowed	Alameda (Oakland), CA - Contra Costa, CA	Yes	Alive or dead of other cause	Blank(s)	Blank(s)	Blank(s)	Unstaged	Blank(s)	Blank(s)	Blank(s)	Blank(s)	Blank(s)	Unknown; death certificate; or autopsy only (2003+)	Blank(s)	Blank(s)	Blank(s)	9
25742	Suicide and Self-Inflicted Injury	50	April	1977	44	Suicide and Self-Inflicted Injury	Breast	Female Breast	508	C50.8-Overlapping lesion of breast	Black	Female	50-54 years	Blank(s)	Blank(s)	Blank(s)	Blank(s)	Blank(s)	Blank(s)	1	One primary only	75	Black	Black	Blank(s)	Divorced	San Francisco (San Francisco), CA - San Mateo, CA	Yes	Alive or dead of other cause	Blank(s)	Blank(s)	Blank(s)	Localized	Blank(s)	Blank(s)	Blank(s)	Blank(s)	Blank(s)	Surgery performed	Blank(s)	Blank(s)	Blank(s)	90
26397	Suicide and Self-Inflicted Injury	60	July	1978	16	Suicide and Self-Inflicted Injury	Rectum	Rectum	209	C20.9-Rectum, NOS	White	Female	60-64 years	Blank(s)	Blank(s)	Blank(s)	Blank(s)	Blank(s)	Blank(s)	1	One primary only	13	White	White	Blank(s)	Divorced	Alameda (Oakland), CA - Contra Costa, CA	Yes	Alive or dead of other cause	Blank(s)	Blank(s)	Blank(s)	Localized	Blank(s)	Blank(s)	Blank(s)	Blank(s)	Blank(s)	Surgery performed	Blank(s)	Blank(s)	Blank(s)	90
27059	Suicide and Self-Inflicted Injury	53	January	1979	114	Suicide and Self-Inflicted Injury	Descending Colon	Descending Colon	186	C18.6-Descending colon	White	Male	50-54 years	Blank(s)	Blank(s)	Blank(s)	Blank(s)	Blank(s)	Blank(s)	1	One primary only	41	White	White	Blank(s)	Married (including common law)	Marin, CA	Yes	Alive or dead of other cause	Blank(s)	Blank(s)	Blank(s)	Localized	Blank(s)	Blank(s)	Blank(s)	Blank(s)	Blank(s)	Surgery performed	Blank(s)	Blank(s)	Blank(s)	90
27561	Suicide and Self-Inflicted Injury	65	December	1976	135	Suicide and Self-Inflicted Injury	Corpus Uteri	Corpus Uteri	549	C54.9-Corpus uteri	White	Female	65-69 years	Blank(s)	Blank(s)	Blank(s)	Blank(s)	Blank(s)	Blank(s)	1	One primary only	1	White	White	Blank(s)	Married (including common law)	Alameda (Oakland), CA - Contra Costa, CA	Yes	Alive or dead of other cause	Blank(s)	Blank(s)	Blank(s)	Localized	Blank(s)	Blank(s)	Blank(s)	Blank(s)	Blank(s)	Surgery performed	Blank(s)	Blank(s)	Blank(s)	90
28669	Suicide and Self-Inflicted Injury	56	October	1975	205	Suicide and Self-Inflicted Injury	Breast	Female Breast	509	C50.9-Breast, NOS	White	Female	55-59 years	Blank(s)	Blank(s)	Blank(s)	Blank(s)	Blank(s)	Blank(s)	2	1st of 2 or more primaries	81	White	White	Blank(s)	Married (including common law)	San Francisco (San Francisco), CA - San Mateo, CA	Yes	Alive or dead of other cause	Blank(s)	Blank(s)	Blank(s)	Regional	Blank(s)	Blank(s)	Blank(s)	Blank(s)	Blank(s)	Surgery performed	Blank(s)	Blank(s)	Blank(s)	90
28669	Suicide and Self-Inflicted Injury	60	December	1978	167	Suicide and Self-Inflicted Injury	Breast	Female Breast	502	C50.2-Upper-inner quadrant of breast	White	Female	60-64 years	Blank(s)	Blank(s)	Blank(s)	Blank(s)	Blank(s)	Blank(s)	2	2nd of 2 or more primaries	81	White	White	Blank(s)	Married (including common law)	San Francisco (San Francisco), CA - San Mateo, CA	No	N/A not first tumor	Blank(s)	Blank(s)	Blank(s)	Regional	Blank(s)	Blank(s)	Blank(s)	Blank(s)	Blank(s)	Surgery performed	Blank(s)	Blank(s)	Blank(s)	90
28956	Suicide and Self-Inflicted Injury	64	January	1974	57	Suicide and Self-Inflicted Injury	Corpus Uteri	Corpus Uteri	549	C54.9-Corpus uteri	White	Female	60-64 years	Blank(s)	Blank(s)	Blank(s)	Blank(s)	Blank(s)	Blank(s)	1	One primary only	1	White	White	Blank(s)	Married (including common law)	Alameda (Oakland), CA - Contra Costa, CA	Yes	Alive or dead of other cause	Blank(s)	Blank(s)	Blank(s)	Localized	Blank(s)	Blank(s)	Blank(s)	Blank(s)	Blank(s)	Recommended but not performed, unknown reason	Blank(s)	Blank(s)	Blank(s)	9
29470	Suicide and Self-Inflicted Injury	66	March	1976	123	Suicide and Self-Inflicted Injury	Prostate	Prostate	619	C61.9-Prostate gland	White	Male	65-69 years	Blank(s)	Blank(s)	Blank(s)	Blank(s)	Blank(s)	Blank(s)	1	One primary only	1	White	White	Blank(s)	Widowed	Alameda (Oakland), CA - Contra Costa, CA	Yes	Alive or dead of other cause	Blank(s)	Blank(s)	Blank(s)	Blank(s)	Blank(s)	Blank(s)	Blank(s)	Blank(s)	Blank(s)	Surgery performed	Blank(s)	Blank(s)	Blank(s)	90
29987	Suicide and Self-Inflicted Injury	69	June	1979	42	Suicide and Self-Inflicted Injury	Stomach	Stomach	169	C16.9-Stomach, NOS	White	Male	65-69 years	Blank(s)	Blank(s)	Blank(s)	Blank(s)	Blank(s)	Blank(s)	2	2nd of 2 or more primaries	1	White	White	Blank(s)	Married (including common law)	Alameda (Oakland), CA - Contra Costa, CA	No	N/A not first tumor	Blank(s)	Blank(s)	Blank(s)	Regional	Blank(s)	Blank(s)	Blank(s)	Blank(s)	Blank(s)	Surgery performed	Blank(s)	Blank(s)	Blank(s)	90
30157	Suicide and Self-Inflicted Injury	69	June	1983	263	Suicide and Self-Inflicted Injury	Breast	Female Breast	505	C50.5-Lower-outer quadrant of breast	Other (American Indian/AK Native, Asian/Pacific Islander)	Female	65-69 years	Blank(s)	Blank(s)	Blank(s)	Blank(s)	Blank(s)	Blank(s)	2	2nd of 2 or more primaries	75	Japanese	Asian or Pacific Islander	Blank(s)	Divorced	San Francisco (San Francisco), CA - San Mateo, CA	No	N/A not first tumor	Blank(s)	Blank(s)	Blank(s)	Regional	Blank(s)	Blank(s)	Blank(s)	Blank(s)	Blank(s)	Surgery performed	Blank(s)	Blank(s)	Blank(s)	50
31587	Suicide and Self-Inflicted Injury	81	August	1976	57	Suicide and Self-Inflicted Injury	Prostate	Prostate	619	C61.9-Prostate gland	White	Male	80-84 years	Blank(s)	Blank(s)	Blank(s)	Blank(s)	Blank(s)	Blank(s)	1	One primary only	75	White	White	Blank(s)	Married (including common law)	San Francisco (San Francisco), CA - San Mateo, CA	Yes	Alive or dead of other cause	Blank(s)	Blank(s)	Blank(s)	Blank(s)	Blank(s)	Blank(s)	Blank(s)	Blank(s)	Blank(s)	Surgery performed	Blank(s)	Blank(s)	Blank(s)	90
32363	Suicide and Self-Inflicted Injury	81	January	1979	12	Suicide and Self-Inflicted Injury	Breast	Female Breast	502	C50.2-Upper-inner quadrant of breast	White	Female	80-84 years	Blank(s)	Blank(s)	Blank(s)	Blank(s)	Blank(s)	Blank(s)	1	One primary only	41	White	White	Blank(s)	Married (including common law)	Marin, CA	Yes	Alive or dead of other cause	Blank(s)	Blank(s)	Blank(s)	Localized	Blank(s)	Blank(s)	Blank(s)	Blank(s)	Blank(s)	Surgery performed	Blank(s)	Blank(s)	Blank(s)	90
32830	Suicide and Self-Inflicted Injury	61	May	1979	59	Suicide and Self-Inflicted Injury	Melanoma of the Skin	Melanoma of the Skin	445	C44.5-Skin of trunk	White	Male	60-64 years	Blank(s)	Blank(s)	Blank(s)	Blank(s)	Blank(s)	Blank(s)	1	One primary only	75	White	White	Blank(s)	Single (never married)	San Francisco (San Francisco), CA - San Mateo, CA	Yes	Alive or dead of other cause	Blank(s)	Blank(s)	Blank(s)	Localized	Blank(s)	Blank(s)	Blank(s)	Blank(s)	Blank(s)	Surgery performed	Blank(s)	Blank(s)	Blank(s)	90
33195	Suicide and Self-Inflicted Injury	68	October	1979	15	Suicide and Self-Inflicted Injury	Cecum	Cecum	180	C18.0-Cecum	White	Female	65-69 years	Blank(s)	Blank(s)	Blank(s)	Blank(s)	Blank(s)	Blank(s)	2	1st of 2 or more primaries	1	White	White	Blank(s)	Married (including common law)	Alameda (Oakland), CA - Contra Costa, CA	Yes	Alive or dead of other cause	Blank(s)	Blank(s)	Blank(s)	Regional	Blank(s)	Blank(s)	Blank(s)	Blank(s)	Blank(s)	Surgery performed	Blank(s)	Blank(s)	Blank(s)	90
33195	Suicide and Self-Inflicted Injury	68	May	1980	9	Suicide and Self-Inflicted Injury	Breast	Female Breast	508	C50.8-Overlapping lesion of breast	White	Female	65-69 years	Blank(s)	Blank(s)	Blank(s)	Blank(s)	Blank(s)	Blank(s)	2	2nd of 2 or more primaries	1	White	White	Blank(s)	Unknown	Alameda (Oakland), CA - Contra Costa, CA	No	N/A not first tumor	Blank(s)	Blank(s)	Blank(s)	Regional	Blank(s)	Blank(s)	Blank(s)	Blank(s)	Blank(s)	Recommended but not performed, unknown reason	Blank(s)	Blank(s)	Blank(s)	9
33667	Suicide and Self-Inflicted Injury	65	June	1975	176	Suicide and Self-Inflicted Injury	NHL - Nodal	NHL - Nodal	779	C77.9-Lymph node, NOS	White	Male	65-69 years	Blank(s)	Blank(s)	Blank(s)	Blank(s)	Blank(s)	Blank(s)	1	One primary only	1	White	White	Blank(s)	Single (never married)	Alameda (Oakland), CA - Contra Costa, CA	Yes	Alive or dead of other cause	Blank(s)	Blank(s)	Blank(s)	Unstaged	Blank(s)	Blank(s)	Blank(s)	Blank(s)	Blank(s)	Recommended but not performed, unknown reason	Blank(s)	Blank(s)	Blank(s)	9
35318	Suicide and Self-Inflicted Injury	44	August	1974	7	Suicide and Self-Inflicted Injury	Mesothelioma	Mesothelioma	384	C38.4-Pleura, NOS	White	Male	40-44 years	Blank(s)	Blank(s)	Blank(s)	Blank(s)	Blank(s)	Blank(s)	1	One primary only	1	White	White	Blank(s)	Married (including common law)	Alameda (Oakland), CA - Contra Costa, CA	Yes	Alive or dead of other cause	Blank(s)	Blank(s)	Blank(s)	Unstaged	Blank(s)	Blank(s)	Blank(s)	Blank(s)	Blank(s)	Recommended but not performed, unknown reason	Blank(s)	Blank(s)	Blank(s)	9
35767	Suicide and Self-Inflicted Injury	44	November	1974	324	Suicide and Self-Inflicted Injury	Melanoma of the Skin	Melanoma of the Skin	445	C44.5-Skin of trunk	White	Male	40-44 years	Blank(s)	Blank(s)	Blank(s)	Blank(s)	Blank(s)	Blank(s)	3	1st of 2 or more primaries	13	White	White	Blank(s)	Widowed	Alameda (Oakland), CA - Contra Costa, CA	Yes	Alive or dead of other cause	Blank(s)	Blank(s)	Blank(s)	Localized	Blank(s)	Blank(s)	Blank(s)	Blank(s)	Blank(s)	Surgery performed	Blank(s)	Blank(s)	Blank(s)	90
35767	Suicide and Self-Inflicted Injury	53	July	1983	220	Suicide and Self-Inflicted Injury	Prostate	Prostate	619	C61.9-Prostate gland	White	Male	50-54 years	Blank(s)	Blank(s)	Blank(s)	Blank(s)	Blank(s)	Blank(s)	3	2nd of 2 or more primaries	13	White	White	Blank(s)	Divorced	Alameda (Oakland), CA - Contra Costa, CA	No	N/A not first tumor	Blank(s)	Blank(s)	Blank(s)	Blank(s)	Blank(s)	Blank(s)	Blank(s)	Blank(s)	Blank(s)	Surgery performed	Blank(s)	Blank(s)	Blank(s)	20
35772	Suicide and Self-Inflicted Injury	50	October	1975	150	Suicide and Self-Inflicted Injury	Breast	Female Breast	509	C50.9-Breast, NOS	Black	Female	50-54 years	Blank(s)	Blank(s)	Blank(s)	Blank(s)	Blank(s)	Blank(s)	1	One primary only	1	Black	Black	Blank(s)	Married (including common law)	Alameda (Oakland), CA - Contra Costa, CA	Yes	Alive or dead of other cause	Blank(s)	Blank(s)	Blank(s)	Localized	Blank(s)	Blank(s)	Blank(s)	Blank(s)	Blank(s)	Surgery performed	Blank(s)	Blank(s)	Blank(s)	90
36216	Suicide and Self-Inflicted Injury	45	July	1978	189	Suicide and Self-Inflicted Injury	Retroperitoneum	Retroperitoneum	480	C48.0-Retroperitoneum	White	Male	45-49 years	Blank(s)	Blank(s)	Blank(s)	Blank(s)	Blank(s)	Blank(s)	1	One primary only	75	White	White	Blank(s)	Single (never married)	San Francisco (San Francisco), CA - San Mateo, CA	Yes	Alive or dead of other cause	Blank(s)	Blank(s)	Blank(s)	Localized	Blank(s)	Blank(s)	Blank(s)	Blank(s)	Blank(s)	Surgery performed	Blank(s)	Blank(s)	Blank(s)	90
36376	Suicide and Self-Inflicted Injury	69	November	1973	9	Suicide and Self-Inflicted Injury	Rectum	Rectum	209	C20.9-Rectum, NOS	White	Male	65-69 years	Blank(s)	Blank(s)	Blank(s)	Blank(s)	Blank(s)	Blank(s)	1	One primary only	1	White	White	Blank(s)	Unknown	Alameda (Oakland), CA - Contra Costa, CA	Yes	Alive or dead of other cause	Blank(s)	Blank(s)	Blank(s)	Distant	Blank(s)	Blank(s)	Blank(s)	Blank(s)	Blank(s)	Recommended but not performed, unknown reason	Blank(s)	Blank(s)	Blank(s)	9
36399	Suicide and Self-Inflicted Injury	76	December	1973	165	Suicide and Self-Inflicted Injury	Breast	Male Breast	509	C50.9-Breast, NOS	White	Male	75-79 years	Blank(s)	Blank(s)	Blank(s)	Blank(s)	Blank(s)	Blank(s)	1	One primary only	75	White	White	Blank(s)	Married (including common law)	San Francisco (San Francisco), CA - San Mateo, CA	Yes	Alive or dead of other cause	Blank(s)	Blank(s)	Blank(s)	Unstaged	Blank(s)	Blank(s)	Blank(s)	Blank(s)	Blank(s)	Recommended but not performed, unknown reason	Blank(s)	Blank(s)	Blank(s)	9
36734	Suicide and Self-Inflicted Injury	41	September	1975	412	Suicide and Self-Inflicted Injury	Melanoma of the Skin	Melanoma of the Skin	446	C44.6-Skin of upper limb and shoulder	White	Male	40-44 years	Blank(s)	Blank(s)	Blank(s)	Blank(s)	Blank(s)	Blank(s)	1	One primary only	1	White	White	Blank(s)	Married (including common law)	Alameda (Oakland), CA - Contra Costa, CA	Yes	Alive or dead of other cause	Blank(s)	Blank(s)	Blank(s)	Localized	Blank(s)	Blank(s)	Blank(s)	Blank(s)	Blank(s)	Surgery performed	Blank(s)	Blank(s)	Blank(s)	90
37825	Suicide and Self-Inflicted Injury	72	September	1975	5	Suicide and Self-Inflicted Injury	Rectosigmoid Junction	Rectosigmoid Junction	199	C19.9-Rectosigmoid junction	White	Male	70-74 years	Blank(s)	Blank(s)	Blank(s)	Blank(s)	Blank(s)	Blank(s)	1	One primary only	81	White	White	Blank(s)	Widowed	San Francisco (San Francisco), CA - San Mateo, CA	Yes	Alive or dead of other cause	Blank(s)	Blank(s)	Blank(s)	Distant	Blank(s)	Blank(s)	Blank(s)	Blank(s)	Blank(s)	Recommended but not performed, unknown reason	Blank(s)	Blank(s)	Blank(s)	9
38129	Suicide and Self-Inflicted Injury	30	May	1980	203	Suicide and Self-Inflicted Injury	Testis	Testis	629	C62.9-Testis, NOS	White	Male	30-34 years	Blank(s)	Blank(s)	Blank(s)	Blank(s)	Blank(s)	Blank(s)	1	One primary only	41	White	White	Blank(s)	Single (never married)	Marin, CA	Yes	Alive or dead of other cause	Blank(s)	Blank(s)	Blank(s)	Localized	Blank(s)	Blank(s)	Blank(s)	Blank(s)	Blank(s)	Surgery performed	Blank(s)	Blank(s)	Blank(s)	90
39035	Suicide and Self-Inflicted Injury	73	May	1974	141	Suicide and Self-Inflicted Injury	Myeloma	Myeloma	421	C42.1-Bone marrow	White	Male	70-74 years	Blank(s)	Blank(s)	Blank(s)	Blank(s)	Blank(s)	Blank(s)	1	One primary only	75	White	White	Blank(s)	Married (including common law)	San Francisco (San Francisco), CA - San Mateo, CA	Yes	Alive or dead of other cause	Blank(s)	Blank(s)	Blank(s)	Distant	Blank(s)	Blank(s)	Blank(s)	Blank(s)	Blank(s)	Recommended but not performed, unknown reason	Blank(s)	Blank(s)	Blank(s)	9
39326	Suicide and Self-Inflicted Injury	71	June	1980	30	Suicide and Self-Inflicted Injury	Lung and Bronchus	Lung and Bronchus	341	C34.1-Upper lobe, lung	White	Male	70-74 years	Blank(s)	Blank(s)	Blank(s)	Blank(s)	Blank(s)	Blank(s)	1	One primary only	1	White	White	Blank(s)	Married (including common law)	Alameda (Oakland), CA - Contra Costa, CA	Yes	Alive or dead of other cause	Blank(s)	Blank(s)	Blank(s)	Blank(s)	Blank(s)	Blank(s)	Blank(s)	Blank(s)	Blank(s)	Surgery performed	Blank(s)	Blank(s)	Blank(s)	90
40192	Suicide and Self-Inflicted Injury	52	December	1982	94	Suicide and Self-Inflicted Injury	Soft Tissue including Heart	Soft Tissue including Heart	495	C49.5-Conn, subcutaneous, other soft tis: pelvis	White	Male	50-54 years	Blank(s)	Blank(s)	Blank(s)	Blank(s)	Blank(s)	Blank(s)	2	2nd of 2 or more primaries	75	White	White	Blank(s)	Married (including common law)	San Francisco (San Francisco), CA - San Mateo, CA	No	N/A not first tumor	Blank(s)	Blank(s)	Blank(s)	Localized	Blank(s)	Blank(s)	Blank(s)	Blank(s)	Blank(s)	Surgery performed	Blank(s)	Blank(s)	Blank(s)	90
41890	Suicide and Self-Inflicted Injury	44	October	1974	1	Suicide and Self-Inflicted Injury	Lung and Bronchus	Lung and Bronchus	349	C34.9-Lung, NOS	White	Female	40-44 years	Blank(s)	Blank(s)	Blank(s)	Blank(s)	Blank(s)	Blank(s)	1	One primary only	75	White	White	Blank(s)	Divorced	San Francisco (San Francisco), CA - San Mateo, CA	Yes	Alive or dead of other cause	Blank(s)	Blank(s)	Blank(s)	Blank(s)	Blank(s)	Blank(s)	Blank(s)	Blank(s)	Blank(s)	Recommended but not performed, unknown reason	Blank(s)	Blank(s)	Blank(s)	9
42482	Suicide and Self-Inflicted Injury	48	September	1978	196	Suicide and Self-Inflicted Injury	Breast	Female Breast	501	C50.1-Central portion of breast	White	Female	45-49 years	Blank(s)	Blank(s)	Blank(s)	Blank(s)	Blank(s)	Blank(s)	1	One primary only	1	White	White	Blank(s)	Married (including common law)	Alameda (Oakland), CA - Contra Costa, CA	Yes	Alive or dead of other cause	Blank(s)	Blank(s)	Blank(s)	Localized	Blank(s)	Blank(s)	Blank(s)	Blank(s)	Blank(s)	Surgery performed	Blank(s)	Blank(s)	Blank(s)	90
43021	Suicide and Self-Inflicted Injury	58	April	1978	84	Suicide and Self-Inflicted Injury	Sigmoid Colon	Sigmoid Colon	187	C18.7-Sigmoid colon	White	Female	55-59 years	Blank(s)	Blank(s)	Blank(s)	Blank(s)	Blank(s)	Blank(s)	1	One primary only	13	White	White	Blank(s)	Widowed	Alameda (Oakland), CA - Contra Costa, CA	Yes	Alive or dead of other cause	Blank(s)	Blank(s)	Blank(s)	Localized	Blank(s)	Blank(s)	Blank(s)	Blank(s)	Blank(s)	Surgery performed	Blank(s)	Blank(s)	Blank(s)	90
43077	Suicide and Self-Inflicted Injury	63	October	1976	188	Suicide and Self-Inflicted Injury	Rectosigmoid Junction	Rectosigmoid Junction	199	C19.9-Rectosigmoid junction	White	Male	60-64 years	Blank(s)	Blank(s)	Blank(s)	Blank(s)	Blank(s)	Blank(s)	2	1st of 2 or more primaries	41	White	White	Blank(s)	Married (including common law)	Marin, CA	Yes	Alive or dead of other cause	Blank(s)	Blank(s)	Blank(s)	Regional	Blank(s)	Blank(s)	Blank(s)	Blank(s)	Blank(s)	Surgery performed	Blank(s)	Blank(s)	Blank(s)	90
43077	Suicide and Self-Inflicted Injury	69	March	1982	123	Suicide and Self-Inflicted Injury	Prostate	Prostate	619	C61.9-Prostate gland	White	Male	65-69 years	Blank(s)	Blank(s)	Blank(s)	Blank(s)	Blank(s)	Blank(s)	2	2nd of 2 or more primaries	41	White	White	Blank(s)	Unknown	Marin, CA	No	N/A not first tumor	Blank(s)	Blank(s)	Blank(s)	Blank(s)	Blank(s)	Blank(s)	Blank(s)	Blank(s)	Blank(s)	Surgery performed	Blank(s)	Blank(s)	Blank(s)	90
44262	Suicide and Self-Inflicted Injury	80	September	1974	86	Suicide and Self-Inflicted Injury	Prostate	Prostate	619	C61.9-Prostate gland	White	Male	80-84 years	Blank(s)	Blank(s)	Blank(s)	Blank(s)	Blank(s)	Blank(s)	3	1st of 2 or more primaries	41	White	White	Blank(s)	Single (never married)	Marin, CA	Yes	Alive or dead of other cause	Blank(s)	Blank(s)	Blank(s)	Blank(s)	Blank(s)	Blank(s)	Blank(s)	Blank(s)	Blank(s)	Recommended but not performed, unknown reason	Blank(s)	Blank(s)	Blank(s)	9
44262	Suicide and Self-Inflicted Injury	85	February	1979	34	Suicide and Self-Inflicted Injury	Hypopharynx	Hypopharynx	129	C12.9-Pyriform sinus	White	Male	85+ years	Blank(s)	Blank(s)	Blank(s)	Blank(s)	Blank(s)	Blank(s)	3	2nd of 2 or more primaries	41	White	White	Blank(s)	Single (never married)	Marin, CA	No	N/A not first tumor	Blank(s)	Blank(s)	Blank(s)	Distant	Blank(s)	Blank(s)	Blank(s)	Blank(s)	Blank(s)	Recommended but not performed, unknown reason	Blank(s)	Blank(s)	Blank(s)	9
44262	Suicide and Self-Inflicted Injury	87	July	1981	4	Suicide and Self-Inflicted Injury	Esophagus	Esophagus	150	C15.0-Cervical esophagus	White	Male	85+ years	Blank(s)	Blank(s)	Blank(s)	Blank(s)	Blank(s)	Blank(s)	3	3rd of 3 or more primaries	41	White	White	Blank(s)	Single (never married)	Marin, CA	No	N/A not first tumor	Blank(s)	Blank(s)	Blank(s)	Unstaged	Blank(s)	Blank(s)	Blank(s)	Blank(s)	Blank(s)	Recommended but not performed, unknown reason	Blank(s)	Blank(s)	Blank(s)	9
45051	Suicide and Self-Inflicted Injury	54	August	1980	66	Suicide and Self-Inflicted Injury	Breast	Female Breast	504	C50.4-Upper-outer quadrant of breast	White	Female	50-54 years	Blank(s)	Blank(s)	Blank(s)	Blank(s)	Blank(s)	Blank(s)	1	One primary only	13	White	White	Blank(s)	Married (including common law)	Alameda (Oakland), CA - Contra Costa, CA	Yes	Alive or dead of other cause	Blank(s)	Blank(s)	Blank(s)	Regional	Blank(s)	Blank(s)	Blank(s)	Blank(s)	Blank(s)	Surgery performed	Blank(s)	Blank(s)	Blank(s)	90
45416	Suicide and Self-Inflicted Injury	80	March	1976	29	Suicide and Self-Inflicted Injury	Tongue	Tongue	19	C01.9-Base of tongue, NOS	Black	Male	80-84 years	Blank(s)	Blank(s)	Blank(s)	Blank(s)	Blank(s)	Blank(s)	1	One primary only	13	Black	Black	Blank(s)	Married (including common law)	Alameda (Oakland), CA - Contra Costa, CA	Yes	Alive or dead of other cause	Blank(s)	Blank(s)	Blank(s)	Distant	Blank(s)	Blank(s)	Blank(s)	Blank(s)	Blank(s)	Recommended but not performed, unknown reason	Blank(s)	Blank(s)	Blank(s)	9
45814	Suicide and Self-Inflicted Injury	47	May	1973	273	Suicide and Self-Inflicted Injury	Breast	Female Breast	509	C50.9-Breast, NOS	White	Female	45-49 years	Blank(s)	Blank(s)	Blank(s)	Blank(s)	Blank(s)	Blank(s)	1	One primary only	1	White	White	Blank(s)	Married (including common law)	Alameda (Oakland), CA - Contra Costa, CA	Yes	Alive or dead of other cause	Blank(s)	Blank(s)	Blank(s)	Unstaged	Blank(s)	Blank(s)	Blank(s)	Blank(s)	Blank(s)	Recommended but not performed, unknown reason	Blank(s)	Blank(s)	Blank(s)	9
45817	Suicide and Self-Inflicted Injury	60	August	1976	0	Suicide and Self-Inflicted Injury	Prostate	Prostate	619	C61.9-Prostate gland	White	Male	60-64 years	Blank(s)	Blank(s)	Blank(s)	Blank(s)	Blank(s)	Blank(s)	1	One primary only	75	White	White	Blank(s)	Married (including common law)	San Francisco (San Francisco), CA - San Mateo, CA	Yes	Alive or dead of other cause	Blank(s)	Blank(s)	Blank(s)	Blank(s)	Blank(s)	Blank(s)	Blank(s)	Blank(s)	Blank(s)	Recommended but not performed, unknown reason	Blank(s)	Blank(s)	Blank(s)	9
47129	Suicide and Self-Inflicted Injury	59	January	1975	24	Suicide and Self-Inflicted Injury	Lung and Bronchus	Lung and Bronchus	341	C34.1-Upper lobe, lung	Other (American Indian/AK Native, Asian/Pacific Islander)	Male	55-59 years	Blank(s)	Blank(s)	Blank(s)	Blank(s)	Blank(s)	Blank(s)	1	One primary only	1	Chinese	Asian or Pacific Islander	Blank(s)	Married (including common law)	Alameda (Oakland), CA - Contra Costa, CA	Yes	Alive or dead of other cause	Blank(s)	Blank(s)	Blank(s)	Blank(s)	Blank(s)	Blank(s)	Blank(s)	Blank(s)	Blank(s)	Surgery performed	Blank(s)	Blank(s)	Blank(s)	90
47616	Suicide and Self-Inflicted Injury	65	June	1980	13	Suicide and Self-Inflicted Injury	Lung and Bronchus	Lung and Bronchus	341	C34.1-Upper lobe, lung	White	Male	65-69 years	Blank(s)	Blank(s)	Blank(s)	Blank(s)	Blank(s)	Blank(s)	1	One primary only	1	White	White	Blank(s)	Married (including common law)	Alameda (Oakland), CA - Contra Costa, CA	Yes	Alive or dead of other cause	Blank(s)	Blank(s)	Blank(s)	Blank(s)	Blank(s)	Blank(s)	Blank(s)	Blank(s)	Blank(s)	Surgery performed	Blank(s)	Blank(s)	Blank(s)	90
49794	Suicide and Self-Inflicted Injury	58	October	1976	9	Suicide and Self-Inflicted Injury	Lung and Bronchus	Lung and Bronchus	343	C34.3-Lower lobe, lung	White	Male	55-59 years	Blank(s)	Blank(s)	Blank(s)	Blank(s)	Blank(s)	Blank(s)	1	One primary only	41	White	White	Blank(s)	Married (including common law)	Marin, CA	Yes	Alive or dead of other cause	Blank(s)	Blank(s)	Blank(s)	Blank(s)	Blank(s)	Blank(s)	Blank(s)	Blank(s)	Blank(s)	Recommended but not performed, unknown reason	Blank(s)	Blank(s)	Blank(s)	9
49951	Suicide and Self-Inflicted Injury	58	July	1979	2	Suicide and Self-Inflicted Injury	Pancreas	Pancreas	250	C25.0-Head of pancreas	White	Male	55-59 years	Blank(s)	Blank(s)	Blank(s)	Blank(s)	Blank(s)	Blank(s)	1	One primary only	75	White	White	Blank(s)	Married (including common law)	San Francisco (San Francisco), CA - San Mateo, CA	Yes	Alive or dead of other cause	Blank(s)	Blank(s)	Blank(s)	Localized	Blank(s)	Blank(s)	Blank(s)	Blank(s)	Blank(s)	Recommended but not performed, unknown reason	Blank(s)	Blank(s)	Blank(s)	9
50412	Suicide and Self-Inflicted Injury	85	January	1979	7	Suicide and Self-Inflicted Injury	Urinary Bladder	Urinary Bladder	679	C67.9-Bladder, NOS	White	Male	85+ years	Blank(s)	Blank(s)	Blank(s)	Blank(s)	Blank(s)	Blank(s)	2	2nd of 2 or more primaries	41	White	White	Blank(s)	Widowed	Marin, CA	No	N/A not first tumor	Blank(s)	Blank(s)	Blank(s)	Regional	Blank(s)	Blank(s)	Blank(s)	Blank(s)	Blank(s)	Surgery performed	Blank(s)	Blank(s)	Blank(s)	90
50514	Suicide and Self-Inflicted Injury	69	October	1976	149	Suicide and Self-Inflicted Injury	Urinary Bladder	Urinary Bladder	676	C67.6-Ureteric orifice	White	Male	65-69 years	Blank(s)	Blank(s)	Blank(s)	Blank(s)	Blank(s)	Blank(s)	2	1st of 2 or more primaries	75	White	White	Blank(s)	Widowed	San Francisco (San Francisco), CA - San Mateo, CA	Yes	Alive or dead of other cause	Blank(s)	Blank(s)	Blank(s)	Localized	Blank(s)	Blank(s)	Blank(s)	Blank(s)	Blank(s)	Surgery performed	Blank(s)	Blank(s)	Blank(s)	90
50514	Suicide and Self-Inflicted Injury	80	August	1987	19	Suicide and Self-Inflicted Injury	NHL - Nodal	NHL - Nodal	770	C77.0-Lymph nodes of head, face & neck	White	Male	80-84 years	Blank(s)	Blank(s)	Blank(s)	Blank(s)	Blank(s)	Blank(s)	2	2nd of 2 or more primaries	75	White	White	Blank(s)	Widowed	San Francisco (San Francisco), CA - San Mateo, CA	No	N/A not first tumor	Blank(s)	Blank(s)	Blank(s)	Unstaged	Blank(s)	Blank(s)	Blank(s)	Blank(s)	Blank(s)	Surgery performed	Blank(s)	Blank(s)	Blank(s)	90
51494	Suicide and Self-Inflicted Injury	52	August	1980	67	Suicide and Self-Inflicted Injury	Melanoma of the Skin	Melanoma of the Skin	445	C44.5-Skin of trunk	White	Male	50-54 years	Blank(s)	Blank(s)	Blank(s)	Blank(s)	Blank(s)	Blank(s)	1	One primary only	75	White	White	Blank(s)	Single (never married)	San Francisco (San Francisco), CA - San Mateo, CA	Yes	Alive or dead of other cause	Blank(s)	Blank(s)	Blank(s)	Localized	Blank(s)	Blank(s)	Blank(s)	Blank(s)	Blank(s)	Surgery performed	Blank(s)	Blank(s)	Blank(s)	90
52377	Suicide and Self-Inflicted Injury	67	January	1975	133	Suicide and Self-Inflicted Injury	Prostate	Prostate	619	C61.9-Prostate gland	White	Male	65-69 years	Blank(s)	Blank(s)	Blank(s)	Blank(s)	Blank(s)	Blank(s)	1	One primary only	1	White	White	Blank(s)	Married (including common law)	Alameda (Oakland), CA - Contra Costa, CA	Yes	Alive or dead of other cause	Blank(s)	Blank(s)	Blank(s)	Blank(s)	Blank(s)	Blank(s)	Blank(s)	Blank(s)	Blank(s)	Surgery performed	Blank(s)	Blank(s)	Blank(s)	90
52765	Suicide and Self-Inflicted Injury	23	April	1978	144	Suicide and Self-Inflicted Injury	Hodgkin - Nodal	Hodgkin - Nodal	770	C77.0-Lymph nodes of head, face & neck	White	Male	20-24 years	Blank(s)	Blank(s)	Blank(s)	Blank(s)	Blank(s)	Blank(s)	1	One primary only	81	White	White	Blank(s)	Single (never married)	San Francisco (San Francisco), CA - San Mateo, CA	Yes	Alive or dead of other cause	Blank(s)	Blank(s)	Blank(s)	Unstaged	Blank(s)	Blank(s)	Blank(s)	Blank(s)	Blank(s)	Surgery performed	Blank(s)	Blank(s)	Blank(s)	90
52845	Suicide and Self-Inflicted Injury	71	February	1976	161	Suicide and Self-Inflicted Injury	Sigmoid Colon	Sigmoid Colon	187	C18.7-Sigmoid colon	White	Female	70-74 years	Blank(s)	Blank(s)	Blank(s)	Blank(s)	Blank(s)	Blank(s)	1	One primary only	1	White	White	Blank(s)	Married (including common law)	Alameda (Oakland), CA - Contra Costa, CA	Yes	Alive or dead of other cause	Blank(s)	Blank(s)	Blank(s)	Regional	Blank(s)	Blank(s)	Blank(s)	Blank(s)	Blank(s)	Surgery performed	Blank(s)	Blank(s)	Blank(s)	90
53319	Suicide and Self-Inflicted Injury	65	September	1977	116	Suicide and Self-Inflicted Injury	Rectum	Rectum	209	C20.9-Rectum, NOS	White	Male	65-69 years	Blank(s)	Blank(s)	Blank(s)	Blank(s)	Blank(s)	Blank(s)	1	One primary only	81	White	White	Blank(s)	Married (including common law)	San Francisco (San Francisco), CA - San Mateo, CA	Yes	Alive or dead of other cause	Blank(s)	Blank(s)	Blank(s)	Localized	Blank(s)	Blank(s)	Blank(s)	Blank(s)	Blank(s)	Surgery performed	Blank(s)	Blank(s)	Blank(s)	90
56314	Suicide and Self-Inflicted Injury	53	May	1973	93	Suicide and Self-Inflicted Injury	Tongue	Tongue	22	C02.2-Ventral surface of tongue, NOS	White	Male	50-54 years	Blank(s)	Blank(s)	Blank(s)	Blank(s)	Blank(s)	Blank(s)	2	2nd of 2 or more primaries	13	White	White	Blank(s)	Married (including common law)	Alameda (Oakland), CA - Contra Costa, CA	No	N/A not first tumor	Blank(s)	Blank(s)	Blank(s)	Localized	Blank(s)	Blank(s)	Blank(s)	Blank(s)	Blank(s)	Surgery performed	Blank(s)	Blank(s)	Blank(s)	90
57109	Suicide and Self-Inflicted Injury	67	May	1973	13	Suicide and Self-Inflicted Injury	Melanoma of the Skin	Melanoma of the Skin	447	C44.7-Skin of lower limb and hip	White	Male	65-69 years	Blank(s)	Blank(s)	Blank(s)	Blank(s)	Blank(s)	Blank(s)	1	One primary only	81	White	White	Blank(s)	Married (including common law)	San Francisco (San Francisco), CA - San Mateo, CA	Yes	Alive or dead of other cause	Blank(s)	Blank(s)	Blank(s)	Unstaged	Blank(s)	Blank(s)	Blank(s)	Blank(s)	Blank(s)	Recommended but not performed, unknown reason	Blank(s)	Blank(s)	Blank(s)	9
57303	Suicide and Self-Inflicted Injury	75	December	1976	39	Suicide and Self-Inflicted Injury	Urinary Bladder	Urinary Bladder	679	C67.9-Bladder, NOS	White	Male	75-79 years	Blank(s)	Blank(s)	Blank(s)	Blank(s)	Blank(s)	Blank(s)	1	One primary only	1	White	White	Blank(s)	Single (never married)	Alameda (Oakland), CA - Contra Costa, CA	Yes	Alive or dead of other cause	Blank(s)	Blank(s)	Blank(s)	Localized	Blank(s)	Blank(s)	Blank(s)	Blank(s)	Blank(s)	Surgery performed	Blank(s)	Blank(s)	Blank(s)	90
58916	Suicide and Self-Inflicted Injury	53	August	1979	191	Suicide and Self-Inflicted Injury	Corpus Uteri	Corpus Uteri	549	C54.9-Corpus uteri	White	Female	50-54 years	Blank(s)	Blank(s)	Blank(s)	Blank(s)	Blank(s)	Blank(s)	1	One primary only	41	White	White	Blank(s)	Married (including common law)	Marin, CA	Yes	Alive or dead of other cause	Blank(s)	Blank(s)	Blank(s)	Localized	Blank(s)	Blank(s)	Blank(s)	Blank(s)	Blank(s)	Surgery performed	Blank(s)	Blank(s)	Blank(s)	90
59375	Suicide and Self-Inflicted Injury	68	July	1975	17	Suicide and Self-Inflicted Injury	Larynx	Larynx	320	C32.0-Glottis	White	Male	65-69 years	Blank(s)	Blank(s)	Blank(s)	Blank(s)	Blank(s)	Blank(s)	1	One primary only	75	White	White	Blank(s)	Widowed	San Francisco (San Francisco), CA - San Mateo, CA	Yes	Alive or dead of other cause	Blank(s)	Blank(s)	Blank(s)	Localized	Blank(s)	Blank(s)	Blank(s)	Blank(s)	Blank(s)	Surgery performed	Blank(s)	Blank(s)	Blank(s)	90
60603	Suicide and Self-Inflicted Injury	86	May	1974	1	Suicide and Self-Inflicted Injury	Transverse Colon	Transverse Colon	184	C18.4-Transverse colon	White	Male	85+ years	Blank(s)	Blank(s)	Blank(s)	Blank(s)	Blank(s)	Blank(s)	2	1st of 2 or more primaries	1	White	White	Blank(s)	Single (never married)	Alameda (Oakland), CA - Contra Costa, CA	Yes	Alive or dead of other cause	Blank(s)	Blank(s)	Blank(s)	Regional	Blank(s)	Blank(s)	Blank(s)	Blank(s)	Blank(s)	Surgery performed	Blank(s)	Blank(s)	Blank(s)	90
60603	Suicide and Self-Inflicted Injury	86	May	1974	1	Suicide and Self-Inflicted Injury	Rectum	Rectum	209	C20.9-Rectum, NOS	White	Male	85+ years	Blank(s)	Blank(s)	Blank(s)	Blank(s)	Blank(s)	Blank(s)	2	2nd of 2 or more primaries	1	White	White	Blank(s)	Single (never married)	Alameda (Oakland), CA - Contra Costa, CA	No	N/A not first tumor	Blank(s)	Blank(s)	Blank(s)	Localized	Blank(s)	Blank(s)	Blank(s)	Blank(s)	Blank(s)	Surgery performed	Blank(s)	Blank(s)	Blank(s)	90
60683	Suicide and Self-Inflicted Injury	72	July	1974	16	Suicide and Self-Inflicted Injury	Prostate	Prostate	619	C61.9-Prostate gland	White	Male	70-74 years	Blank(s)	Blank(s)	Blank(s)	Blank(s)	Blank(s)	Blank(s)	1	One primary only	1	White	White	Blank(s)	Single (never married)	Alameda (Oakland), CA - Contra Costa, CA	Yes	Alive or dead of other cause	Blank(s)	Blank(s)	Blank(s)	Blank(s)	Blank(s)	Blank(s)	Blank(s)	Blank(s)	Blank(s)	Recommended but not performed, unknown reason	Blank(s)	Blank(s)	Blank(s)	9
60747	Suicide and Self-Inflicted Injury	58	May	1974	142	Suicide and Self-Inflicted Injury	Stomach	Stomach	165	C16.5-Lesser curvature of stomach NOS	White	Male	55-59 years	Blank(s)	Blank(s)	Blank(s)	Blank(s)	Blank(s)	Blank(s)	1	One primary only	1	White	White	Blank(s)	Married (including common law)	Alameda (Oakland), CA - Contra Costa, CA	Yes	Alive or dead of other cause	Blank(s)	Blank(s)	Blank(s)	Localized	Blank(s)	Blank(s)	Blank(s)	Blank(s)	Blank(s)	Surgery performed	Blank(s)	Blank(s)	Blank(s)	90
62296	Suicide and Self-Inflicted Injury	65	June	1974	100	Suicide and Self-Inflicted Injury	Lung and Bronchus	Lung and Bronchus	341	C34.1-Upper lobe, lung	White	Male	65-69 years	Blank(s)	Blank(s)	Blank(s)	Blank(s)	Blank(s)	Blank(s)	1	One primary only	41	White	White	Blank(s)	Unknown	Marin, CA	Yes	Alive or dead of other cause	Blank(s)	Blank(s)	Blank(s)	Blank(s)	Blank(s)	Blank(s)	Blank(s)	Blank(s)	Blank(s)	Surgery performed	Blank(s)	Blank(s)	Blank(s)	90
63297	Suicide and Self-Inflicted Injury	61	March	1979	142	Suicide and Self-Inflicted Injury	Prostate	Prostate	619	C61.9-Prostate gland	White	Male	60-64 years	Blank(s)	Blank(s)	Blank(s)	Blank(s)	Blank(s)	Blank(s)	1	One primary only	81	White	White	Blank(s)	Married (including common law)	San Francisco (San Francisco), CA - San Mateo, CA	Yes	Alive or dead of other cause	Blank(s)	Blank(s)	Blank(s)	Blank(s)	Blank(s)	Blank(s)	Blank(s)	Blank(s)	Blank(s)	Recommended but not performed, unknown reason	Blank(s)	Blank(s)	Blank(s)	9
63461	Suicide and Self-Inflicted Injury	89	July	1973	1	Suicide and Self-Inflicted Injury	Urinary Bladder	Urinary Bladder	679	C67.9-Bladder, NOS	White	Male	85+ years	Blank(s)	Blank(s)	Blank(s)	Blank(s)	Blank(s)	Blank(s)	1	One primary only	81	White	White	Blank(s)	Widowed	San Francisco (San Francisco), CA - San Mateo, CA	Yes	Alive or dead of other cause	Blank(s)	Blank(s)	Blank(s)	Localized	Blank(s)	Blank(s)	Blank(s)	Blank(s)	Blank(s)	Surgery performed	Blank(s)	Blank(s)	Blank(s)	90
64465	Suicide and Self-Inflicted Injury	57	May	1977	16	Suicide and Self-Inflicted Injury	Corpus Uteri	Corpus Uteri	549	C54.9-Corpus uteri	White	Female	55-59 years	Blank(s)	Blank(s)	Blank(s)	Blank(s)	Blank(s)	Blank(s)	1	One primary only	41	White	White	Blank(s)	Divorced	Marin, CA	Yes	Alive or dead of other cause	Blank(s)	Blank(s)	Blank(s)	Localized	Blank(s)	Blank(s)	Blank(s)	Blank(s)	Blank(s)	Surgery performed	Blank(s)	Blank(s)	Blank(s)	90
66099	Suicide and Self-Inflicted Injury	43	September	1974	70	Suicide and Self-Inflicted Injury	Urinary Bladder	Urinary Bladder	670	C67.0-Trigone of bladder	White	Male	40-44 years	Blank(s)	Blank(s)	Blank(s)	Blank(s)	Blank(s)	Blank(s)	1	One primary only	1	White	White	Blank(s)	Single (never married)	Alameda (Oakland), CA - Contra Costa, CA	Yes	Alive or dead of other cause	Blank(s)	Blank(s)	Blank(s)	Localized	Blank(s)	Blank(s)	Blank(s)	Blank(s)	Blank(s)	Recommended but not performed, unknown reason	Blank(s)	Blank(s)	Blank(s)	9
66501	Suicide and Self-Inflicted Injury	78	March	1975	63	Suicide and Self-Inflicted Injury	Rectum	Rectum	209	C20.9-Rectum, NOS	White	Male	75-79 years	Blank(s)	Blank(s)	Blank(s)	Blank(s)	Blank(s)	Blank(s)	1	One primary only	75	White	White	Blank(s)	Married (including common law)	San Francisco (San Francisco), CA - San Mateo, CA	Yes	Alive or dead of other cause	Blank(s)	Blank(s)	Blank(s)	Localized	Blank(s)	Blank(s)	Blank(s)	Blank(s)	Blank(s)	Surgery performed	Blank(s)	Blank(s)	Blank(s)	90
66614	Suicide and Self-Inflicted Injury	76	September	1978	2	Suicide and Self-Inflicted Injury	Prostate	Prostate	619	C61.9-Prostate gland	White	Male	75-79 years	Blank(s)	Blank(s)	Blank(s)	Blank(s)	Blank(s)	Blank(s)	1	One primary only	75	White	White	Blank(s)	Single (never married)	San Francisco (San Francisco), CA - San Mateo, CA	Yes	Alive or dead of other cause	Blank(s)	Blank(s)	Blank(s)	Blank(s)	Blank(s)	Blank(s)	Blank(s)	Blank(s)	Blank(s)	Surgery performed	Blank(s)	Blank(s)	Blank(s)	90
66759	Suicide and Self-Inflicted Injury	83	May	1979	12	Suicide and Self-Inflicted Injury	Rectum	Rectum	209	C20.9-Rectum, NOS	White	Male	80-84 years	Blank(s)	Blank(s)	Blank(s)	Blank(s)	Blank(s)	Blank(s)	1	One primary only	75	White	White	Blank(s)	Widowed	San Francisco (San Francisco), CA - San Mateo, CA	Yes	Alive or dead of other cause	Blank(s)	Blank(s)	Blank(s)	Unstaged	Blank(s)	Blank(s)	Blank(s)	Blank(s)	Blank(s)	Recommended but not performed, unknown reason	Blank(s)	Blank(s)	Blank(s)	9
67499	Suicide and Self-Inflicted Injury	72	July	1977	103	Suicide and Self-Inflicted Injury	Stomach	Stomach	165	C16.5-Lesser curvature of stomach NOS	White	Male	70-74 years	Blank(s)	Blank(s)	Blank(s)	Blank(s)	Blank(s)	Blank(s)	1	One primary only	1	White	White	Blank(s)	Divorced	Alameda (Oakland), CA - Contra Costa, CA	Yes	Alive or dead of other cause	Blank(s)	Blank(s)	Blank(s)	Localized	Blank(s)	Blank(s)	Blank(s)	Blank(s)	Blank(s)	Surgery performed	Blank(s)	Blank(s)	Blank(s)	90
68478	Suicide and Self-Inflicted Injury	66	July	1973	205	Suicide and Self-Inflicted Injury	Urinary Bladder	Urinary Bladder	679	C67.9-Bladder, NOS	White	Male	65-69 years	Blank(s)	Blank(s)	Blank(s)	Blank(s)	Blank(s)	Blank(s)	1	One primary only	41	White	White	Blank(s)	Widowed	Marin, CA	Yes	Alive or dead of other cause	Blank(s)	Blank(s)	Blank(s)	Localized	Blank(s)	Blank(s)	Blank(s)	Blank(s)	Blank(s)	Surgery performed	Blank(s)	Blank(s)	Blank(s)	90
70120	Suicide and Self-Inflicted Injury	49	August	1976	16	Suicide and Self-Inflicted Injury	Breast	Female Breast	504	C50.4-Upper-outer quadrant of breast	White	Female	45-49 years	Blank(s)	Blank(s)	Blank(s)	Blank(s)	Blank(s)	Blank(s)	1	One primary only	41	White	White	Blank(s)	Married (including common law)	Marin, CA	Yes	Alive or dead of other cause	Blank(s)	Blank(s)	Blank(s)	Regional	Blank(s)	Blank(s)	Blank(s)	Blank(s)	Blank(s)	Surgery performed	Blank(s)	Blank(s)	Blank(s)	90
70534	Suicide and Self-Inflicted Injury	78	September	1978	14	Suicide and Self-Inflicted Injury	Breast	Female Breast	501	C50.1-Central portion of breast	White	Female	75-79 years	Blank(s)	Blank(s)	Blank(s)	Blank(s)	Blank(s)	Blank(s)	1	One primary only	75	White	White	Blank(s)	Widowed	San Francisco (San Francisco), CA - San Mateo, CA	Yes	Alive or dead of other cause	Blank(s)	Blank(s)	Blank(s)	Localized	Blank(s)	Blank(s)	Blank(s)	Blank(s)	Blank(s)	Surgery performed	Blank(s)	Blank(s)	Blank(s)	90
70676	Suicide and Self-Inflicted Injury	58	March	1976	5	Suicide and Self-Inflicted Injury	Lung and Bronchus	Lung and Bronchus	341	C34.1-Upper lobe, lung	Other (American Indian/AK Native, Asian/Pacific Islander)	Female	55-59 years	Blank(s)	Blank(s)	Blank(s)	Blank(s)	Blank(s)	Blank(s)	1	One primary only	75	Chinese	Asian or Pacific Islander	Blank(s)	Divorced	San Francisco (San Francisco), CA - San Mateo, CA	Yes	Alive or dead of other cause	Blank(s)	Blank(s)	Blank(s)	Blank(s)	Blank(s)	Blank(s)	Blank(s)	Blank(s)	Blank(s)	Surgery performed	Blank(s)	Blank(s)	Blank(s)	90
71782	Suicide and Self-Inflicted Injury	45	October	1975	130	Suicide and Self-Inflicted Injury	Breast	Female Breast	508	C50.8-Overlapping lesion of breast	White	Female	45-49 years	Blank(s)	Blank(s)	Blank(s)	Blank(s)	Blank(s)	Blank(s)	1	One primary only	41	White	White	Blank(s)	Married (including common law)	Marin, CA	Yes	Alive or dead of other cause	Blank(s)	Blank(s)	Blank(s)	Localized	Blank(s)	Blank(s)	Blank(s)	Blank(s)	Blank(s)	Surgery performed	Blank(s)	Blank(s)	Blank(s)	90
72044	Suicide and Self-Inflicted Injury	72	January	1974	81	Suicide and Self-Inflicted Injury	Prostate	Prostate	619	C61.9-Prostate gland	White	Male	70-74 years	Blank(s)	Blank(s)	Blank(s)	Blank(s)	Blank(s)	Blank(s)	1	One primary only	1	White	White	Blank(s)	Widowed	Alameda (Oakland), CA - Contra Costa, CA	Yes	Alive or dead of other cause	Blank(s)	Blank(s)	Blank(s)	Blank(s)	Blank(s)	Blank(s)	Blank(s)	Blank(s)	Blank(s)	Surgery performed	Blank(s)	Blank(s)	Blank(s)	90
72456	Suicide and Self-Inflicted Injury	37	February	1973	2	Suicide and Self-Inflicted Injury	Miscellaneous	Miscellaneous	809	C80.9-Unknown primary site	White	Female	35-39 years	Blank(s)	Blank(s)	Blank(s)	Blank(s)	Blank(s)	Blank(s)	1	One primary only	81	White	White	Blank(s)	Divorced	San Francisco (San Francisco), CA - San Mateo, CA	Yes	Alive or dead of other cause	Blank(s)	Blank(s)	Blank(s)	Unstaged	Blank(s)	Blank(s)	Blank(s)	Blank(s)	Blank(s)	Recommended but not performed, unknown reason	Blank(s)	Blank(s)	Blank(s)	9
72579	Suicide and Self-Inflicted Injury	61	January	1977	91	Suicide and Self-Inflicted Injury	Lip	Lip	1	C00.1-External lower lip	White	Male	60-64 years	Blank(s)	Blank(s)	Blank(s)	Blank(s)	Blank(s)	Blank(s)	1	One primary only	13	White	White	Blank(s)	Married (including common law)	Alameda (Oakland), CA - Contra Costa, CA	Yes	Alive or dead of other cause	Blank(s)	Blank(s)	Blank(s)	Localized	Blank(s)	Blank(s)	Blank(s)	Blank(s)	Blank(s)	Surgery performed	Blank(s)	Blank(s)	Blank(s)	90
72618	Suicide and Self-Inflicted Injury	47	January	1976	104	Suicide and Self-Inflicted Injury	NHL - Nodal	NHL - Nodal	778	C77.8-Lymph nodes of multiple regions	White	Male	45-49 years	Blank(s)	Blank(s)	Blank(s)	Blank(s)	Blank(s)	Blank(s)	1	One primary only	75	White	White	Blank(s)	Single (never married)	San Francisco (San Francisco), CA - San Mateo, CA	Yes	Alive or dead of other cause	Blank(s)	Blank(s)	Blank(s)	Unstaged	Blank(s)	Blank(s)	Blank(s)	Blank(s)	Blank(s)	Recommended but not performed, unknown reason	Blank(s)	Blank(s)	Blank(s)	9
72723	Suicide and Self-Inflicted Injury	57	October	1978	11	Suicide and Self-Inflicted Injury	Prostate	Prostate	619	C61.9-Prostate gland	White	Male	55-59 years	Blank(s)	Blank(s)	Blank(s)	Blank(s)	Blank(s)	Blank(s)	1	One primary only	1	White	White	Blank(s)	Married (including common law)	Alameda (Oakland), CA - Contra Costa, CA	Yes	Alive or dead of other cause	Blank(s)	Blank(s)	Blank(s)	Blank(s)	Blank(s)	Blank(s)	Blank(s)	Blank(s)	Blank(s)	Recommended but not performed, unknown reason	Blank(s)	Blank(s)	Blank(s)	9
72905	Suicide and Self-Inflicted Injury	79	May	1977	0	Suicide and Self-Inflicted Injury	Lung and Bronchus	Lung and Bronchus	349	C34.9-Lung, NOS	White	Male	75-79 years	Blank(s)	Blank(s)	Blank(s)	Blank(s)	Blank(s)	Blank(s)	2	2nd of 2 or more primaries	75	White	White	Blank(s)	Widowed	San Francisco (San Francisco), CA - San Mateo, CA	No	N/A not first tumor	Blank(s)	Blank(s)	Blank(s)	Blank(s)	Blank(s)	Blank(s)	Blank(s)	Blank(s)	Blank(s)	Recommended but not performed, unknown reason	Blank(s)	Blank(s)	Blank(s)	9
72962	Suicide and Self-Inflicted Injury	81	February	1994	60	Suicide and Self-Inflicted Injury	Prostate	Prostate	619	C61.9-Prostate gland	White	Male	80-84 years	Blank(s)	Blank(s)	Blank(s)	Blank(s)	Blank(s)	90	2	2nd of 2 or more primaries	1	White	White	Blank(s)	Married (including common law)	Alameda (Oakland), CA - Contra Costa, CA	No	N/A not first tumor	Blank(s)	Blank(s)	Blank(s)	Blank(s)	Blank(s)	Blank(s)	Blank(s)	Blank(s)	Blank(s)	Recommended but not performed, unknown reason	Blank(s)	Blank(s)	Blank(s)	2
73356	Suicide and Self-Inflicted Injury	67	May	1974	96	Suicide and Self-Inflicted Injury	Tongue	Tongue	21	C02.1-Border of tongue	White	Male	65-69 years	Blank(s)	Blank(s)	Blank(s)	Blank(s)	Blank(s)	Blank(s)	1	One primary only	1	White	White	Blank(s)	Married (including common law)	Alameda (Oakland), CA - Contra Costa, CA	Yes	Alive or dead of other cause	Blank(s)	Blank(s)	Blank(s)	Localized	Blank(s)	Blank(s)	Blank(s)	Blank(s)	Blank(s)	Surgery performed	Blank(s)	Blank(s)	Blank(s)	90
73629	Suicide and Self-Inflicted Injury	72	February	1976	113	Suicide and Self-Inflicted Injury	Lung and Bronchus	Lung and Bronchus	343	C34.3-Lower lobe, lung	White	Male	70-74 years	Blank(s)	Blank(s)	Blank(s)	Blank(s)	Blank(s)	Blank(s)	1	One primary only	75	White	White	Blank(s)	Married (including common law)	San Francisco (San Francisco), CA - San Mateo, CA	Yes	Alive or dead of other cause	Blank(s)	Blank(s)	Blank(s)	Blank(s)	Blank(s)	Blank(s)	Blank(s)	Blank(s)	Blank(s)	Surgery performed	Blank(s)	Blank(s)	Blank(s)	90
73966	Suicide and Self-Inflicted Injury	30	October	1980	45	Suicide and Self-Inflicted Injury	Nose, Nasal Cavity and Middle Ear	Nose, Nasal Cavity and Middle Ear	310	C31.0-Maxillary sinus	White	Female	30-34 years	Blank(s)	Blank(s)	Blank(s)	Blank(s)	Blank(s)	Blank(s)	1	One primary only	75	White	White	Blank(s)	Single (never married)	San Francisco (San Francisco), CA - San Mateo, CA	Yes	Alive or dead of other cause	Blank(s)	Blank(s)	Blank(s)	Blank(s)	Blank(s)	Blank(s)	Blank(s)	Blank(s)	Blank(s)	Surgery performed	Blank(s)	Blank(s)	Blank(s)	90
74087	Suicide and Self-Inflicted Injury	49	August	1974	17	Suicide and Self-Inflicted Injury	Pancreas	Pancreas	259	C25.9-Pancreas, NOS	White	Male	45-49 years	Blank(s)	Blank(s)	Blank(s)	Blank(s)	Blank(s)	Blank(s)	1	One primary only	75	White	White	Blank(s)	Single (never married)	San Francisco (San Francisco), CA - San Mateo, CA	Yes	Alive or dead of other cause	Blank(s)	Blank(s)	Blank(s)	Distant	Blank(s)	Blank(s)	Blank(s)	Blank(s)	Blank(s)	Recommended but not performed, unknown reason	Blank(s)	Blank(s)	Blank(s)	9
75014	Suicide and Self-Inflicted Injury	70	February	1974	19	Suicide and Self-Inflicted Injury	Myeloma	Myeloma	421	C42.1-Bone marrow	White	Male	70-74 years	Blank(s)	Blank(s)	Blank(s)	Blank(s)	Blank(s)	Blank(s)	1	One primary only	13	White	White	Blank(s)	Married (including common law)	Alameda (Oakland), CA - Contra Costa, CA	Yes	Alive or dead of other cause	Blank(s)	Blank(s)	Blank(s)	Distant	Blank(s)	Blank(s)	Blank(s)	Blank(s)	Blank(s)	Recommended but not performed, unknown reason	Blank(s)	Blank(s)	Blank(s)	9
75052	Suicide and Self-Inflicted Injury	65	January	1977	174	Suicide and Self-Inflicted Injury	Urinary Bladder	Urinary Bladder	679	C67.9-Bladder, NOS	White	Male	65-69 years	Blank(s)	Blank(s)	Blank(s)	Blank(s)	Blank(s)	Blank(s)	1	One primary only	1	White	White	Blank(s)	Married (including common law)	Alameda (Oakland), CA - Contra Costa, CA	Yes	Alive or dead of other cause	Blank(s)	Blank(s)	Blank(s)	Localized	Blank(s)	Blank(s)	Blank(s)	Blank(s)	Blank(s)	Surgery performed	Blank(s)	Blank(s)	Blank(s)	90
75383	Suicide and Self-Inflicted Injury	19	June	1977	435	Suicide and Self-Inflicted Injury	Ovary	Ovary	569	C56.9-Ovary	White	Female	15-19 years	Blank(s)	Blank(s)	Blank(s)	Blank(s)	Blank(s)	Blank(s)	1	One primary only	41	White	White	Blank(s)	Single (never married)	Marin, CA	Yes	Alive or dead of other cause	Blank(s)	Blank(s)	Blank(s)	Localized	Blank(s)	Blank(s)	Blank(s)	Blank(s)	Blank(s)	Surgery performed	Blank(s)	Blank(s)	Blank(s)	90
75385	Suicide and Self-Inflicted Injury	62	July	1976	127	Suicide and Self-Inflicted Injury	Tongue	Tongue	20	C02.0-Dorsal surface of tongue, NOS	White	Male	60-64 years	Blank(s)	Blank(s)	Blank(s)	Blank(s)	Blank(s)	Blank(s)	1	One primary only	75	White	White	Blank(s)	Married (including common law)	San Francisco (San Francisco), CA - San Mateo, CA	Yes	Alive or dead of other cause	Blank(s)	Blank(s)	Blank(s)	Distant	Blank(s)	Blank(s)	Blank(s)	Blank(s)	Blank(s)	Surgery performed	Blank(s)	Blank(s)	Blank(s)	90
75478	Suicide and Self-Inflicted Injury	80	August	1977	0	Suicide and Self-Inflicted Injury	Myeloma	Myeloma	421	C42.1-Bone marrow	White	Male	80-84 years	Blank(s)	Blank(s)	Blank(s)	Blank(s)	Blank(s)	Blank(s)	1	One primary only	1	White	White	Blank(s)	Married (including common law)	Alameda (Oakland), CA - Contra Costa, CA	Yes	Alive or dead of other cause	Blank(s)	Blank(s)	Blank(s)	Distant	Blank(s)	Blank(s)	Blank(s)	Blank(s)	Blank(s)	Recommended but not performed, unknown reason	Blank(s)	Blank(s)	Blank(s)	9
76226	Suicide and Self-Inflicted Injury	59	February	1976	104	Suicide and Self-Inflicted Injury	Melanoma of the Skin	Melanoma of the Skin	447	C44.7-Skin of lower limb and hip	Other (American Indian/AK Native, Asian/Pacific Islander)	Female	55-59 years	Blank(s)	Blank(s)	Blank(s)	Blank(s)	Blank(s)	Blank(s)	1	One primary only	75	Filipino	Asian or Pacific Islander	Blank(s)	Divorced	San Francisco (San Francisco), CA - San Mateo, CA	Yes	Alive or dead of other cause	Blank(s)	Blank(s)	Blank(s)	Localized	Blank(s)	Blank(s)	Blank(s)	Blank(s)	Blank(s)	Surgery performed	Blank(s)	Blank(s)	Blank(s)	90
76402	Suicide and Self-Inflicted Injury	62	February	1974	224	Suicide and Self-Inflicted Injury	Breast	Female Breast	509	C50.9-Breast, NOS	White	Female	60-64 years	Blank(s)	Blank(s)	Blank(s)	Blank(s)	Blank(s)	Blank(s)	1	One primary only	81	White	White	Blank(s)	Married (including common law)	San Francisco (San Francisco), CA - San Mateo, CA	Yes	Alive or dead of other cause	Blank(s)	Blank(s)	Blank(s)	Regional	Blank(s)	Blank(s)	Blank(s)	Blank(s)	Blank(s)	Recommended but not performed, unknown reason	Blank(s)	Blank(s)	Blank(s)	9
76625	Suicide and Self-Inflicted Injury	78	July	1976	Unknown	Suicide and Self-Inflicted Injury	Prostate	Prostate	619	C61.9-Prostate gland	White	Male	75-79 years	Blank(s)	Blank(s)	Blank(s)	Blank(s)	Blank(s)	Blank(s)	1	One primary only	75	White	White	Blank(s)	Single (never married)	San Francisco (San Francisco), CA - San Mateo, CA	Yes	Alive or dead of other cause	Blank(s)	Blank(s)	Blank(s)	Blank(s)	Blank(s)	Blank(s)	Blank(s)	Blank(s)	Blank(s)	Unknown; death certificate; or autopsy only (2003+)	Blank(s)	Blank(s)	Blank(s)	9
77263	Suicide and Self-Inflicted Injury	78	June	1973	40	Suicide and Self-Inflicted Injury	Prostate	Prostate	619	C61.9-Prostate gland	White	Male	75-79 years	Blank(s)	Blank(s)	Blank(s)	Blank(s)	Blank(s)	Blank(s)	1	One primary only	1	White	White	Blank(s)	Widowed	Alameda (Oakland), CA - Contra Costa, CA	Yes	Alive or dead of other cause	Blank(s)	Blank(s)	Blank(s)	Blank(s)	Blank(s)	Blank(s)	Blank(s)	Blank(s)	Blank(s)	Recommended but not performed, unknown reason	Blank(s)	Blank(s)	Blank(s)	9
78542	Suicide and Self-Inflicted Injury	49	August	1978	310	Suicide and Self-Inflicted Injury	Breast	Female Breast	508	C50.8-Overlapping lesion of breast	Black	Female	45-49 years	Blank(s)	Blank(s)	Blank(s)	Blank(s)	Blank(s)	Blank(s)	1	One primary only	75	Black	Black	Blank(s)	Divorced	San Francisco (San Francisco), CA - San Mateo, CA	Yes	Alive or dead of other cause	Blank(s)	Blank(s)	Blank(s)	Localized	Blank(s)	Blank(s)	Blank(s)	Blank(s)	Blank(s)	Surgery performed	Blank(s)	Blank(s)	Blank(s)	90
78616	Suicide and Self-Inflicted Injury	67	June	1974	120	Suicide and Self-Inflicted Injury	Prostate	Prostate	619	C61.9-Prostate gland	White	Male	65-69 years	Blank(s)	Blank(s)	Blank(s)	Blank(s)	Blank(s)	Blank(s)	1	One primary only	41	White	White	Blank(s)	Married (including common law)	Marin, CA	Yes	Alive or dead of other cause	Blank(s)	Blank(s)	Blank(s)	Blank(s)	Blank(s)	Blank(s)	Blank(s)	Blank(s)	Blank(s)	Surgery performed	Blank(s)	Blank(s)	Blank(s)	90
80342	Suicide and Self-Inflicted Injury	66	October	1978	108	Suicide and Self-Inflicted Injury	Prostate	Prostate	619	C61.9-Prostate gland	White	Male	65-69 years	Blank(s)	Blank(s)	Blank(s)	Blank(s)	Blank(s)	Blank(s)	1	One primary only	1	White	White	Blank(s)	Married (including common law)	Alameda (Oakland), CA - Contra Costa, CA	Yes	Alive or dead of other cause	Blank(s)	Blank(s)	Blank(s)	Blank(s)	Blank(s)	Blank(s)	Blank(s)	Blank(s)	Blank(s)	Surgery performed	Blank(s)	Blank(s)	Blank(s)	90
80451	Suicide and Self-Inflicted Injury	73	November	1978	78	Suicide and Self-Inflicted Injury	Lung and Bronchus	Lung and Bronchus	343	C34.3-Lower lobe, lung	White	Male	70-74 years	Blank(s)	Blank(s)	Blank(s)	Blank(s)	Blank(s)	Blank(s)	1	One primary only	13	White	White	Blank(s)	Married (including common law)	Alameda (Oakland), CA - Contra Costa, CA	Yes	Alive or dead of other cause	Blank(s)	Blank(s)	Blank(s)	Blank(s)	Blank(s)	Blank(s)	Blank(s)	Blank(s)	Blank(s)	Surgery performed	Blank(s)	Blank(s)	Blank(s)	90
82138	Suicide and Self-Inflicted Injury	65	June	1975	68	Suicide and Self-Inflicted Injury	Lung and Bronchus	Lung and Bronchus	341	C34.1-Upper lobe, lung	White	Male	65-69 years	Blank(s)	Blank(s)	Blank(s)	Blank(s)	Blank(s)	Blank(s)	1	One primary only	81	White	White	Blank(s)	Married (including common law)	San Francisco (San Francisco), CA - San Mateo, CA	Yes	Alive or dead of other cause	Blank(s)	Blank(s)	Blank(s)	Blank(s)	Blank(s)	Blank(s)	Blank(s)	Blank(s)	Blank(s)	Surgery performed	Blank(s)	Blank(s)	Blank(s)	90
82182	Suicide and Self-Inflicted Injury	62	January	1973	15	Suicide and Self-Inflicted Injury	Ovary	Ovary	569	C56.9-Ovary	White	Female	60-64 years	Blank(s)	Blank(s)	Blank(s)	Blank(s)	Blank(s)	Blank(s)	1	One primary only	75	White	White	Blank(s)	Single (never married)	San Francisco (San Francisco), CA - San Mateo, CA	Yes	Alive or dead of other cause	Blank(s)	Blank(s)	Blank(s)	Distant	Blank(s)	Blank(s)	Blank(s)	Blank(s)	Blank(s)	Surgery performed	Blank(s)	Blank(s)	Blank(s)	90
82496	Suicide and Self-Inflicted Injury	61	January	1979	17	Suicide and Self-Inflicted Injury	Corpus Uteri	Corpus Uteri	549	C54.9-Corpus uteri	White	Female	60-64 years	Blank(s)	Blank(s)	Blank(s)	Blank(s)	Blank(s)	Blank(s)	1	One primary only	13	White	White	Blank(s)	Widowed	Alameda (Oakland), CA - Contra Costa, CA	Yes	Alive or dead of other cause	Blank(s)	Blank(s)	Blank(s)	Localized	Blank(s)	Blank(s)	Blank(s)	Blank(s)	Blank(s)	Surgery performed	Blank(s)	Blank(s)	Blank(s)	90
82538	Suicide and Self-Inflicted Injury	57	November	1974	37	Suicide and Self-Inflicted Injury	Breast	Female Breast	509	C50.9-Breast, NOS	White	Female	55-59 years	Blank(s)	Blank(s)	Blank(s)	Blank(s)	Blank(s)	Blank(s)	1	One primary only	81	White	White	Blank(s)	Married (including common law)	San Francisco (San Francisco), CA - San Mateo, CA	Yes	Alive or dead of other cause	Blank(s)	Blank(s)	Blank(s)	Regional	Blank(s)	Blank(s)	Blank(s)	Blank(s)	Blank(s)	Surgery performed	Blank(s)	Blank(s)	Blank(s)	90
83197	Suicide and Self-Inflicted Injury	48	April	1973	2	Suicide and Self-Inflicted Injury	Cervix Uteri	Cervix Uteri	539	C53.9-Cervix uteri	White	Female	45-49 years	Blank(s)	Blank(s)	Blank(s)	Blank(s)	Blank(s)	Blank(s)	1	One primary only	1	White	White	Blank(s)	Separated	Alameda (Oakland), CA - Contra Costa, CA	Yes	Alive or dead of other cause	Blank(s)	Blank(s)	Blank(s)	Unstaged	Blank(s)	Blank(s)	Blank(s)	Blank(s)	Blank(s)	Recommended but not performed, unknown reason	Blank(s)	Blank(s)	Blank(s)	9
84781	Suicide and Self-Inflicted Injury	70	November	1978	253	Suicide and Self-Inflicted Injury	Urinary Bladder	Urinary Bladder	670	C67.0-Trigone of bladder	White	Male	70-74 years	Blank(s)	Blank(s)	Blank(s)	Blank(s)	Blank(s)	Blank(s)	1	One primary only	75	White	White	Blank(s)	Married (including common law)	San Francisco (San Francisco), CA - San Mateo, CA	Yes	Alive or dead of other cause	Blank(s)	Blank(s)	Blank(s)	Localized	Blank(s)	Blank(s)	Blank(s)	Blank(s)	Blank(s)	Surgery performed	Blank(s)	Blank(s)	Blank(s)	90
87478	Suicide and Self-Inflicted Injury	69	March	1976	7	Suicide and Self-Inflicted Injury	Hypopharynx	Hypopharynx	129	C12.9-Pyriform sinus	White	Male	65-69 years	Blank(s)	Blank(s)	Blank(s)	Blank(s)	Blank(s)	Blank(s)	1	One primary only	13	White	White	Blank(s)	Married (including common law)	Alameda (Oakland), CA - Contra Costa, CA	Yes	Alive or dead of other cause	Blank(s)	Blank(s)	Blank(s)	Regional	Blank(s)	Blank(s)	Blank(s)	Blank(s)	Blank(s)	Recommended but not performed, unknown reason	Blank(s)	Blank(s)	Blank(s)	9
88362	Suicide and Self-Inflicted Injury	52	August	1974	10	Suicide and Self-Inflicted Injury	Tonsil	Tonsil	99	C09.9-Tonsil, NOS	White	Female	50-54 years	Blank(s)	Blank(s)	Blank(s)	Blank(s)	Blank(s)	Blank(s)	1	One primary only	13	White	White	Blank(s)	Widowed	Alameda (Oakland), CA - Contra Costa, CA	Yes	Alive or dead of other cause	Blank(s)	Blank(s)	Blank(s)	Localized	Blank(s)	Blank(s)	Blank(s)	Blank(s)	Blank(s)	Recommended but not performed, unknown reason	Blank(s)	Blank(s)	Blank(s)	9
88897	Suicide and Self-Inflicted Injury	55	March	1973	71	Suicide and Self-Inflicted Injury	Cervix Uteri	Cervix Uteri	539	C53.9-Cervix uteri	White	Female	55-59 years	Blank(s)	Blank(s)	Blank(s)	Blank(s)	Blank(s)	Blank(s)	1	One primary only	81	White	White	Blank(s)	Married (including common law)	San Francisco (San Francisco), CA - San Mateo, CA	Yes	Alive or dead of other cause	Blank(s)	Blank(s)	Blank(s)	Localized	Blank(s)	Blank(s)	Blank(s)	Blank(s)	Blank(s)	Recommended but not performed, unknown reason	Blank(s)	Blank(s)	Blank(s)	9
88909	Suicide and Self-Inflicted Injury	61	March	1979	243	Suicide and Self-Inflicted Injury	Prostate	Prostate	619	C61.9-Prostate gland	White	Male	60-64 years	Blank(s)	Blank(s)	Blank(s)	Blank(s)	Blank(s)	Blank(s)	1	One primary only	1	White	White	Blank(s)	Married (including common law)	Alameda (Oakland), CA - Contra Costa, CA	Yes	Alive or dead of other cause	Blank(s)	Blank(s)	Blank(s)	Blank(s)	Blank(s)	Blank(s)	Blank(s)	Blank(s)	Blank(s)	Surgery performed	Blank(s)	Blank(s)	Blank(s)	90
89880	Suicide and Self-Inflicted Injury	62	December	1974	79	Suicide and Self-Inflicted Injury	Melanoma of the Skin	Melanoma of the Skin	445	C44.5-Skin of trunk	White	Male	60-64 years	Blank(s)	Blank(s)	Blank(s)	Blank(s)	Blank(s)	Blank(s)	1	1st of 2 or more primaries	75	White	White	Blank(s)	Divorced	San Francisco (San Francisco), CA - San Mateo, CA	Yes	Alive or dead of other cause	Blank(s)	Blank(s)	Blank(s)	Localized	Blank(s)	Blank(s)	Blank(s)	Blank(s)	Blank(s)	Surgery performed	Blank(s)	Blank(s)	Blank(s)	90
89921	Suicide and Self-Inflicted Injury	59	March	1973	267	Suicide and Self-Inflicted Injury	Corpus Uteri	Corpus Uteri	549	C54.9-Corpus uteri	White	Female	55-59 years	Blank(s)	Blank(s)	Blank(s)	Blank(s)	Blank(s)	Blank(s)	1	One primary only	1	White	White	Blank(s)	Married (including common law)	Alameda (Oakland), CA - Contra Costa, CA	Yes	Alive or dead of other cause	Blank(s)	Blank(s)	Blank(s)	Unstaged	Blank(s)	Blank(s)	Blank(s)	Blank(s)	Blank(s)	Recommended but not performed, unknown reason	Blank(s)	Blank(s)	Blank(s)	9
90711	Suicide and Self-Inflicted Injury	68	September	1975	Unknown	Suicide and Self-Inflicted Injury	Lung and Bronchus	Lung and Bronchus	349	C34.9-Lung, NOS	White	Male	65-69 years	Blank(s)	Blank(s)	Blank(s)	Blank(s)	Blank(s)	Blank(s)	1	One primary only	75	White	White	Blank(s)	Unknown	San Francisco (San Francisco), CA - San Mateo, CA	Yes	Alive or dead of other cause	Blank(s)	Blank(s)	Blank(s)	Blank(s)	Blank(s)	Blank(s)	Blank(s)	Blank(s)	Blank(s)	Unknown; death certificate; or autopsy only (2003+)	Blank(s)	Blank(s)	Blank(s)	9
91255	Suicide and Self-Inflicted Injury	42	September	1977	48	Suicide and Self-Inflicted Injury	Lip	Lip	1	C00.1-External lower lip	White	Male	40-44 years	Blank(s)	Blank(s)	Blank(s)	Blank(s)	Blank(s)	Blank(s)	1	One primary only	41	White	White	Blank(s)	Single (never married)	Marin, CA	Yes	Alive or dead of other cause	Blank(s)	Blank(s)	Blank(s)	Localized	Blank(s)	Blank(s)	Blank(s)	Blank(s)	Blank(s)	Surgery performed	Blank(s)	Blank(s)	Blank(s)	90
91771	Suicide and Self-Inflicted Injury	65	July	1974	0	Suicide and Self-Inflicted Injury	Ascending Colon	Ascending Colon	182	C18.2-Ascending colon	White	Male	65-69 years	Blank(s)	Blank(s)	Blank(s)	Blank(s)	Blank(s)	Blank(s)	2	1st of 2 or more primaries	75	White	White	Blank(s)	Widowed	San Francisco (San Francisco), CA - San Mateo, CA	Yes	Alive or dead of other cause	Blank(s)	Blank(s)	Blank(s)	Localized	Blank(s)	Blank(s)	Blank(s)	Blank(s)	Blank(s)	Recommended but not performed, unknown reason	Blank(s)	Blank(s)	Blank(s)	9
91771	Suicide and Self-Inflicted Injury	65	July	1974	Unknown	Suicide and Self-Inflicted Injury	Prostate	Prostate	619	C61.9-Prostate gland	White	Male	65-69 years	Blank(s)	Blank(s)	Blank(s)	Blank(s)	Blank(s)	Blank(s)	2	2nd of 2 or more primaries	75	White	White	Blank(s)	Widowed	San Francisco (San Francisco), CA - San Mateo, CA	No	N/A not first tumor	Blank(s)	Blank(s)	Blank(s)	Blank(s)	Blank(s)	Blank(s)	Blank(s)	Blank(s)	Blank(s)	Not recommended, contraindicated due to other cond; autopsy only (1973-2002)	Blank(s)	Blank(s)	Blank(s)	0
93445	Suicide and Self-Inflicted Injury	56	March	1979	225	Suicide and Self-Inflicted Injury	Breast	Female Breast	504	C50.4-Upper-outer quadrant of breast	White	Female	55-59 years	Blank(s)	Blank(s)	Blank(s)	Blank(s)	Blank(s)	Blank(s)	1	One primary only	81	White	White	Blank(s)	Married (including common law)	San Francisco (San Francisco), CA - San Mateo, CA	Yes	Alive or dead of other cause	Blank(s)	Blank(s)	Blank(s)	Regional	Blank(s)	Blank(s)	Blank(s)	Blank(s)	Blank(s)	Surgery performed	Blank(s)	Blank(s)	Blank(s)	90
94092	Suicide and Self-Inflicted Injury	69	December	1976	19	Suicide and Self-Inflicted Injury	Prostate	Prostate	619	C61.9-Prostate gland	White	Male	65-69 years	Blank(s)	Blank(s)	Blank(s)	Blank(s)	Blank(s)	Blank(s)	1	One primary only	81	White	White	Blank(s)	Married (including common law)	San Francisco (San Francisco), CA - San Mateo, CA	Yes	Alive or dead of other cause	Blank(s)	Blank(s)	Blank(s)	Blank(s)	Blank(s)	Blank(s)	Blank(s)	Blank(s)	Blank(s)	Surgery performed	Blank(s)	Blank(s)	Blank(s)	90
94555	Suicide and Self-Inflicted Injury	75	September	1977	82	Suicide and Self-Inflicted Injury	Urinary Bladder	Urinary Bladder	674	C67.4-Posterior wall of bladder	White	Male	75-79 years	Blank(s)	Blank(s)	Blank(s)	Blank(s)	Blank(s)	Blank(s)	1	One primary only	1	White	White	Blank(s)	Married (including common law)	Alameda (Oakland), CA - Contra Costa, CA	Yes	Alive or dead of other cause	Blank(s)	Blank(s)	Blank(s)	Localized	Blank(s)	Blank(s)	Blank(s)	Blank(s)	Blank(s)	Surgery performed	Blank(s)	Blank(s)	Blank(s)	90
95691	Suicide and Self-Inflicted Injury	80	April	1976	8	Suicide and Self-Inflicted Injury	Corpus Uteri	Corpus Uteri	549	C54.9-Corpus uteri	White	Female	80-84 years	Blank(s)	Blank(s)	Blank(s)	Blank(s)	Blank(s)	Blank(s)	1	One primary only	13	White	White	Blank(s)	Widowed	Alameda (Oakland), CA - Contra Costa, CA	Yes	Alive or dead of other cause	Blank(s)	Blank(s)	Blank(s)	Localized	Blank(s)	Blank(s)	Blank(s)	Blank(s)	Blank(s)	Surgery performed	Blank(s)	Blank(s)	Blank(s)	90
96187	Suicide and Self-Inflicted Injury	86	November	1976	Unknown	Suicide and Self-Inflicted Injury	Prostate	Prostate	619	C61.9-Prostate gland	White	Male	85+ years	Blank(s)	Blank(s)	Blank(s)	Blank(s)	Blank(s)	Blank(s)	1	One primary only	75	White	White	Blank(s)	Married (including common law)	San Francisco (San Francisco), CA - San Mateo, CA	Yes	Alive or dead of other cause	Blank(s)	Blank(s)	Blank(s)	Blank(s)	Blank(s)	Blank(s)	Blank(s)	Blank(s)	Blank(s)	Unknown; death certificate; or autopsy only (2003+)	Blank(s)	Blank(s)	Blank(s)	9
96331	Suicide and Self-Inflicted Injury	77	April	1974	49	Suicide and Self-Inflicted Injury	NHL - Extranodal	NHL - Extranodal	19	C01.9-Base of tongue, NOS	White	Male	75-79 years	Blank(s)	Blank(s)	Blank(s)	Blank(s)	Blank(s)	Blank(s)	1	One primary only	1	White	White	Blank(s)	Widowed	Alameda (Oakland), CA - Contra Costa, CA	Yes	Alive or dead of other cause	Blank(s)	Blank(s)	Blank(s)	Unstaged	Blank(s)	Blank(s)	Blank(s)	Blank(s)	Blank(s)	Recommended but not performed, unknown reason	Blank(s)	Blank(s)	Blank(s)	9
97049	Suicide and Self-Inflicted Injury	66	November	1979	36	Suicide and Self-Inflicted Injury	Lung and Bronchus	Lung and Bronchus	341	C34.1-Upper lobe, lung	White	Male	65-69 years	Blank(s)	Blank(s)	Blank(s)	Blank(s)	Blank(s)	Blank(s)	1	One primary only	13	White	White	Blank(s)	Married (including common law)	Alameda (Oakland), CA - Contra Costa, CA	Yes	Alive or dead of other cause	Blank(s)	Blank(s)	Blank(s)	Blank(s)	Blank(s)	Blank(s)	Blank(s)	Blank(s)	Blank(s)	Surgery performed	Blank(s)	Blank(s)	Blank(s)	90
97765	Suicide and Self-Inflicted Injury	53	July	1975	211	Suicide and Self-Inflicted Injury	Breast	Female Breast	508	C50.8-Overlapping lesion of breast	White	Female	50-54 years	Blank(s)	Blank(s)	Blank(s)	Blank(s)	Blank(s)	Blank(s)	2	1st of 2 or more primaries	41	White	White	Blank(s)	Single (never married)	Marin, CA	Yes	Alive or dead of other cause	Blank(s)	Blank(s)	Blank(s)	Localized	Blank(s)	Blank(s)	Blank(s)	Blank(s)	Blank(s)	Surgery performed	Blank(s)	Blank(s)	Blank(s)	90
97765	Suicide and Self-Inflicted Injury	71	November	1992	3	Suicide and Self-Inflicted Injury	Rectum	Rectum	209	C20.9-Rectum, NOS	White	Female	70-74 years	Blank(s)	Blank(s)	Blank(s)	Blank(s)	Blank(s)	90	2	2nd of 2 or more primaries	41	White	White	Blank(s)	Unknown	Marin, CA	No	N/A not first tumor	Blank(s)	Blank(s)	Blank(s)	Unstaged	Blank(s)	Blank(s)	Blank(s)	Blank(s)	Blank(s)	Recommended but not performed, unknown reason	Blank(s)	Blank(s)	Blank(s)	2
99044	Suicide and Self-Inflicted Injury	7	March	1973	461	Suicide and Self-Inflicted Injury	Kidney and Renal Pelvis	Kidney	649	C64.9-Kidney, NOS	White	Male	05-09 years	Blank(s)	Blank(s)	Blank(s)	Blank(s)	Blank(s)	Blank(s)	1	One primary only	13	White	White	Blank(s)	Single (never married)	Alameda (Oakland), CA - Contra Costa, CA	Yes	Alive or dead of other cause	Blank(s)	Blank(s)	Blank(s)	Localized	Blank(s)	Blank(s)	Blank(s)	Blank(s)	Blank(s)	Surgery performed	Blank(s)	Blank(s)	Blank(s)	90
99718	Suicide and Self-Inflicted Injury	67	April	1979	1	Suicide and Self-Inflicted Injury	Hepatic Flexure	Hepatic Flexure	183	C18.3-Hepatic flexure of colon	White	Male	65-69 years	Blank(s)	Blank(s)	Blank(s)	Blank(s)	Blank(s)	Blank(s)	1	One primary only	75	White	White	Blank(s)	Married (including common law)	San Francisco (San Francisco), CA - San Mateo, CA	Yes	Alive or dead of other cause	Blank(s)	Blank(s)	Blank(s)	Distant	Blank(s)	Blank(s)	Blank(s)	Blank(s)	Blank(s)	Recommended but not performed, unknown reason	Blank(s)	Blank(s)	Blank(s)	9
99762	Suicide and Self-Inflicted Injury	71	May	1976	9	Suicide and Self-Inflicted Injury	Lung and Bronchus	Lung and Bronchus	343	C34.3-Lower lobe, lung	White	Male	70-74 years	Blank(s)	Blank(s)	Blank(s)	Blank(s)	Blank(s)	Blank(s)	1	One primary only	81	White	White	Blank(s)	Divorced	San Francisco (San Francisco), CA - San Mateo, CA	Yes	Alive or dead of other cause	Blank(s)	Blank(s)	Blank(s)	Blank(s)	Blank(s)	Blank(s)	Blank(s)	Blank(s)	Blank(s)	Recommended but not performed, unknown reason	Blank(s)	Blank(s)	Blank(s)	9
100136	Suicide and Self-Inflicted Injury	58	March	1975	155	Suicide and Self-Inflicted Injury	Prostate	Prostate	619	C61.9-Prostate gland	White	Male	55-59 years	Blank(s)	Blank(s)	Blank(s)	Blank(s)	Blank(s)	Blank(s)	2	1st of 2 or more primaries	75	White	White	Blank(s)	Single (never married)	San Francisco (San Francisco), CA - San Mateo, CA	Yes	Alive or dead of other cause	Blank(s)	Blank(s)	Blank(s)	Blank(s)	Blank(s)	Blank(s)	Blank(s)	Blank(s)	Blank(s)	Surgery performed	Blank(s)	Blank(s)	Blank(s)	90
100136	Suicide and Self-Inflicted Injury	69	May	1986	22	Suicide and Self-Inflicted Injury	Chronic Lymphocytic Leukemia	Chronic Lymphocytic Leukemia	421	C42.1-Bone marrow	White	Male	65-69 years	Blank(s)	Blank(s)	Blank(s)	Blank(s)	Blank(s)	Blank(s)	2	2nd of 2 or more primaries	81	White	White	Blank(s)	Single (never married)	San Francisco (San Francisco), CA - San Mateo, CA	No	N/A not first tumor	Blank(s)	Blank(s)	Blank(s)	Distant	Blank(s)	Blank(s)	Blank(s)	Blank(s)	Blank(s)	Recommended but not performed, unknown reason	Blank(s)	Blank(s)	Blank(s)	9
100234	Suicide and Self-Inflicted Injury	74	December	1978	130	Suicide and Self-Inflicted Injury	Appendix	Appendix	181	C18.1-Appendix	White	Male	70-74 years	Blank(s)	Blank(s)	Blank(s)	Blank(s)	Blank(s)	Blank(s)	1	One primary only	81	White	White	Blank(s)	Married (including common law)	San Francisco (San Francisco), CA - San Mateo, CA	Yes	Alive or dead of other cause	Blank(s)	Blank(s)	Blank(s)	Regional	Blank(s)	Blank(s)	Blank(s)	Blank(s)	Blank(s)	Surgery performed	Blank(s)	Blank(s)	Blank(s)	90
100577	Suicide and Self-Inflicted Injury	31	February	1975	254	Suicide and Self-Inflicted Injury	Larynx	Larynx	321	C32.1-Supraglottis	White	Male	30-34 years	Blank(s)	Blank(s)	Blank(s)	Blank(s)	Blank(s)	Blank(s)	1	One primary only	13	White	White	Blank(s)	Divorced	Alameda (Oakland), CA - Contra Costa, CA	Yes	Alive or dead of other cause	Blank(s)	Blank(s)	Blank(s)	Regional	Blank(s)	Blank(s)	Blank(s)	Blank(s)	Blank(s)	Recommended but not performed, unknown reason	Blank(s)	Blank(s)	Blank(s)	9
101373	Suicide and Self-Inflicted Injury	49	August	1974	78	Suicide and Self-Inflicted Injury	Hypopharynx	Hypopharynx	129	C12.9-Pyriform sinus	White	Female	45-49 years	Blank(s)	Blank(s)	Blank(s)	Blank(s)	Blank(s)	Blank(s)	1	One primary only	41	White	White	Blank(s)	Married (including common law)	Marin, CA	Yes	Alive or dead of other cause	Blank(s)	Blank(s)	Blank(s)	Localized	Blank(s)	Blank(s)	Blank(s)	Blank(s)	Blank(s)	Recommended but not performed, unknown reason	Blank(s)	Blank(s)	Blank(s)	9
101913	Suicide and Self-Inflicted Injury	54	November	1980	103	Suicide and Self-Inflicted Injury	Urinary Bladder	Urinary Bladder	679	C67.9-Bladder, NOS	White	Male	50-54 years	Blank(s)	Blank(s)	Blank(s)	Blank(s)	Blank(s)	Blank(s)	1	One primary only	75	White	White	Blank(s)	Single (never married)	San Francisco (San Francisco), CA - San Mateo, CA	Yes	Alive or dead of other cause	Blank(s)	Blank(s)	Blank(s)	Localized	Blank(s)	Blank(s)	Blank(s)	Blank(s)	Blank(s)	Surgery performed	Blank(s)	Blank(s)	Blank(s)	90
103526	Suicide and Self-Inflicted Injury	45	July	1973	87	Suicide and Self-Inflicted Injury	Breast	Female Breast	509	C50.9-Breast, NOS	White	Female	45-49 years	Blank(s)	Blank(s)	Blank(s)	Blank(s)	Blank(s)	Blank(s)	1	One primary only	13	White	White	Blank(s)	Divorced	Alameda (Oakland), CA - Contra Costa, CA	Yes	Alive or dead of other cause	Blank(s)	Blank(s)	Blank(s)	Localized	Blank(s)	Blank(s)	Blank(s)	Blank(s)	Blank(s)	Recommended but not performed, unknown reason	Blank(s)	Blank(s)	Blank(s)	9
104384	Suicide and Self-Inflicted Injury	54	October	1976	35	Suicide and Self-Inflicted Injury	Cecum	Cecum	180	C18.0-Cecum	White	Female	50-54 years	Blank(s)	Blank(s)	Blank(s)	Blank(s)	Blank(s)	Blank(s)	1	One primary only	41	White	White	Blank(s)	Married (including common law)	Marin, CA	Yes	Alive or dead of other cause	Blank(s)	Blank(s)	Blank(s)	Regional	Blank(s)	Blank(s)	Blank(s)	Blank(s)	Blank(s)	Surgery performed	Blank(s)	Blank(s)	Blank(s)	90
106640	Suicide and Self-Inflicted Injury	54	February	1973	2	Suicide and Self-Inflicted Injury	Lung and Bronchus	Lung and Bronchus	343	C34.3-Lower lobe, lung	White	Male	50-54 years	Blank(s)	Blank(s)	Blank(s)	Blank(s)	Blank(s)	Blank(s)	1	One primary only	41	White	White	Blank(s)	Divorced	Marin, CA	Yes	Alive or dead of other cause	Blank(s)	Blank(s)	Blank(s)	Blank(s)	Blank(s)	Blank(s)	Blank(s)	Blank(s)	Blank(s)	Recommended but not performed, unknown reason	Blank(s)	Blank(s)	Blank(s)	9
106679	Suicide and Self-Inflicted Injury	88	May	1980	0	Suicide and Self-Inflicted Injury	Ovary	Ovary	569	C56.9-Ovary	White	Female	85+ years	Blank(s)	Blank(s)	Blank(s)	Blank(s)	Blank(s)	Blank(s)	1	One primary only	1	White	White	Blank(s)	Widowed	Alameda (Oakland), CA - Contra Costa, CA	Yes	Alive or dead of other cause	Blank(s)	Blank(s)	Blank(s)	Distant	Blank(s)	Blank(s)	Blank(s)	Blank(s)	Blank(s)	Recommended but not performed, unknown reason	Blank(s)	Blank(s)	Blank(s)	9
107496	Suicide and Self-Inflicted Injury	45	May	1975	15	Suicide and Self-Inflicted Injury	Thyroid	Thyroid	739	C73.9-Thyroid gland	White	Male	45-49 years	Blank(s)	Blank(s)	Blank(s)	Blank(s)	Blank(s)	Blank(s)	1	One primary only	1	White	White	Blank(s)	Married (including common law)	Alameda (Oakland), CA - Contra Costa, CA	Yes	Alive or dead of other cause	Blank(s)	Blank(s)	Blank(s)	Regional	Blank(s)	Blank(s)	Blank(s)	Blank(s)	Blank(s)	Surgery performed	Blank(s)	Blank(s)	Blank(s)	90
108048	Suicide and Self-Inflicted Injury	69	April	1974	106	Suicide and Self-Inflicted Injury	Miscellaneous	Miscellaneous	809	C80.9-Unknown primary site	White	Female	65-69 years	Blank(s)	Blank(s)	Blank(s)	Blank(s)	Blank(s)	Blank(s)	1	One primary only	1	White	White	Blank(s)	Widowed	Alameda (Oakland), CA - Contra Costa, CA	Yes	Alive or dead of other cause	Blank(s)	Blank(s)	Blank(s)	Unstaged	Blank(s)	Blank(s)	Blank(s)	Blank(s)	Blank(s)	Recommended but not performed, unknown reason	Blank(s)	Blank(s)	Blank(s)	9
108489	Suicide and Self-Inflicted Injury	52	May	1977	21	Suicide and Self-Inflicted Injury	Miscellaneous	Miscellaneous	809	C80.9-Unknown primary site	White	Female	50-54 years	Blank(s)	Blank(s)	Blank(s)	Blank(s)	Blank(s)	Blank(s)	1	One primary only	13	White	White	Blank(s)	Married (including common law)	Alameda (Oakland), CA - Contra Costa, CA	Yes	Alive or dead of other cause	Blank(s)	Blank(s)	Blank(s)	Unstaged	Blank(s)	Blank(s)	Blank(s)	Blank(s)	Blank(s)	Recommended but not performed, unknown reason	Blank(s)	Blank(s)	Blank(s)	9
110028	Suicide and Self-Inflicted Injury	75	September	1978	7	Suicide and Self-Inflicted Injury	Lip	Lip	1	C00.1-External lower lip	White	Male	75-79 years	Blank(s)	Blank(s)	Blank(s)	Blank(s)	Blank(s)	Blank(s)	1	One primary only	13	White	White	Blank(s)	Married (including common law)	Alameda (Oakland), CA - Contra Costa, CA	Yes	Alive or dead of other cause	Blank(s)	Blank(s)	Blank(s)	Localized	Blank(s)	Blank(s)	Blank(s)	Blank(s)	Blank(s)	Surgery performed	Blank(s)	Blank(s)	Blank(s)	90
110088	Suicide and Self-Inflicted Injury	73	April	1978	135	Suicide and Self-Inflicted Injury	Vulva	Vulva	510	C51.0-Labium majus	White	Female	70-74 years	Blank(s)	Blank(s)	Blank(s)	Blank(s)	Blank(s)	Blank(s)	1	One primary only	41	White	White	Blank(s)	Single (never married)	Marin, CA	Yes	Alive or dead of other cause	Blank(s)	Blank(s)	Blank(s)	Localized	Blank(s)	Blank(s)	Blank(s)	Blank(s)	Blank(s)	Surgery performed	Blank(s)	Blank(s)	Blank(s)	90
112513	Suicide and Self-Inflicted Injury	44	May	1977	Unknown	Suicide and Self-Inflicted Injury	Stomach	Stomach	169	C16.9-Stomach, NOS	White	Male	40-44 years	Blank(s)	Blank(s)	Blank(s)	Blank(s)	Blank(s)	Blank(s)	1	One primary only	75	White	White	Blank(s)	Divorced	San Francisco (San Francisco), CA - San Mateo, CA	Yes	Alive or dead of other cause	Blank(s)	Blank(s)	Blank(s)	Unstaged	Blank(s)	Blank(s)	Blank(s)	Blank(s)	Blank(s)	Unknown; death certificate; or autopsy only (2003+)	Blank(s)	Blank(s)	Blank(s)	9
112514	Suicide and Self-Inflicted Injury	65	September	1977	Unknown	Suicide and Self-Inflicted Injury	Liver	Liver	220	C22.0-Liver	White	Male	65-69 years	Blank(s)	Blank(s)	Blank(s)	Blank(s)	Blank(s)	Blank(s)	1	One primary only	75	White	White	Blank(s)	Divorced	San Francisco (San Francisco), CA - San Mateo, CA	Yes	Alive or dead of other cause	Blank(s)	Blank(s)	Blank(s)	Localized	Blank(s)	Blank(s)	Blank(s)	Blank(s)	Blank(s)	Not recommended, contraindicated due to other cond; autopsy only (1973-2002)	Blank(s)	Blank(s)	Blank(s)	0
112983	Suicide and Self-Inflicted Injury	70	May	1977	11	Suicide and Self-Inflicted Injury	Oropharynx	Oropharynx	102	C10.2-Lateral wall of oropharynx	White	Male	70-74 years	Blank(s)	Blank(s)	Blank(s)	Blank(s)	Blank(s)	Blank(s)	1	One primary only	75	White	White	Blank(s)	Single (never married)	San Francisco (San Francisco), CA - San Mateo, CA	Yes	Alive or dead of other cause	Blank(s)	Blank(s)	Blank(s)	Regional	Blank(s)	Blank(s)	Blank(s)	Blank(s)	Blank(s)	Recommended but not performed, unknown reason	Blank(s)	Blank(s)	Blank(s)	9
113159	Suicide and Self-Inflicted Injury	52	August	1979	32	Suicide and Self-Inflicted Injury	Kidney and Renal Pelvis	Kidney	649	C64.9-Kidney, NOS	White	Female	50-54 years	Blank(s)	Blank(s)	Blank(s)	Blank(s)	Blank(s)	Blank(s)	1	One primary only	75	White	White	Blank(s)	Married (including common law)	San Francisco (San Francisco), CA - San Mateo, CA	Yes	Alive or dead of other cause	Blank(s)	Blank(s)	Blank(s)	Distant	Blank(s)	Blank(s)	Blank(s)	Blank(s)	Blank(s)	Surgery performed	Blank(s)	Blank(s)	Blank(s)	90
113638	Suicide and Self-Inflicted Injury	57	September	1978	14	Suicide and Self-Inflicted Injury	Rectum	Rectum	209	C20.9-Rectum, NOS	White	Male	55-59 years	Blank(s)	Blank(s)	Blank(s)	Blank(s)	Blank(s)	Blank(s)	1	One primary only	1	White	White	Blank(s)	Unknown	Alameda (Oakland), CA - Contra Costa, CA	Yes	Alive or dead of other cause	Blank(s)	Blank(s)	Blank(s)	Unstaged	Blank(s)	Blank(s)	Blank(s)	Blank(s)	Blank(s)	Recommended but not performed, unknown reason	Blank(s)	Blank(s)	Blank(s)	9
113855	Suicide and Self-Inflicted Injury	84	October	1979	63	Suicide and Self-Inflicted Injury	Melanoma of the Skin	Melanoma of the Skin	443	C44.3-Skin other/unspec parts of face	White	Male	80-84 years	Blank(s)	Blank(s)	Blank(s)	Blank(s)	Blank(s)	Blank(s)	2	1st of 2 or more primaries	81	White	White	Blank(s)	Divorced	San Francisco (San Francisco), CA - San Mateo, CA	Yes	Alive or dead of other cause	Blank(s)	Blank(s)	Blank(s)	Localized	Blank(s)	Blank(s)	Blank(s)	Blank(s)	Blank(s)	Surgery performed	Blank(s)	Blank(s)	Blank(s)	90
113855	Suicide and Self-Inflicted Injury	87	January	1983	24	Suicide and Self-Inflicted Injury	Prostate	Prostate	619	C61.9-Prostate gland	White	Male	85+ years	Blank(s)	Blank(s)	Blank(s)	Blank(s)	Blank(s)	Blank(s)	2	2nd of 2 or more primaries	81	White	White	Blank(s)	Divorced	San Francisco (San Francisco), CA - San Mateo, CA	No	N/A not first tumor	Blank(s)	Blank(s)	Blank(s)	Blank(s)	Blank(s)	Blank(s)	Blank(s)	Blank(s)	Blank(s)	Recommended but not performed, unknown reason	Blank(s)	Blank(s)	Blank(s)	9
113895	Suicide and Self-Inflicted Injury	51	February	1973	236	Suicide and Self-Inflicted Injury	Breast	Female Breast	509	C50.9-Breast, NOS	White	Female	50-54 years	Blank(s)	Blank(s)	Blank(s)	Blank(s)	Blank(s)	Blank(s)	1	One primary only	75	White	White	Blank(s)	Married (including common law)	San Francisco (San Francisco), CA - San Mateo, CA	Yes	Alive or dead of other cause	Blank(s)	Blank(s)	Blank(s)	Regional	Blank(s)	Blank(s)	Blank(s)	Blank(s)	Blank(s)	Surgery performed	Blank(s)	Blank(s)	Blank(s)	90
113914	Suicide and Self-Inflicted Injury	30	June	1975	160	Suicide and Self-Inflicted Injury	Melanoma of the Skin	Melanoma of the Skin	445	C44.5-Skin of trunk	White	Male	30-34 years	Blank(s)	Blank(s)	Blank(s)	Blank(s)	Blank(s)	Blank(s)	1	One primary only	13	White	White	Blank(s)	Single (never married)	Alameda (Oakland), CA - Contra Costa, CA	Yes	Alive or dead of other cause	Blank(s)	Blank(s)	Blank(s)	Regional	Blank(s)	Blank(s)	Blank(s)	Blank(s)	Blank(s)	Surgery performed	Blank(s)	Blank(s)	Blank(s)	90
113923	Suicide and Self-Inflicted Injury	54	October	1978	6	Suicide and Self-Inflicted Injury	Lung and Bronchus	Lung and Bronchus	343	C34.3-Lower lobe, lung	White	Female	50-54 years	Blank(s)	Blank(s)	Blank(s)	Blank(s)	Blank(s)	Blank(s)	1	One primary only	13	White	White	Blank(s)	Married (including common law)	Alameda (Oakland), CA - Contra Costa, CA	Yes	Alive or dead of other cause	Blank(s)	Blank(s)	Blank(s)	Blank(s)	Blank(s)	Blank(s)	Blank(s)	Blank(s)	Blank(s)	Surgery performed	Blank(s)	Blank(s)	Blank(s)	90
114790	Suicide and Self-Inflicted Injury	65	January	1975	1	Suicide and Self-Inflicted Injury	Cecum	Cecum	180	C18.0-Cecum	White	Female	65-69 years	Blank(s)	Blank(s)	Blank(s)	Blank(s)	Blank(s)	Blank(s)	1	One primary only	75	White	White	Blank(s)	Single (never married)	San Francisco (San Francisco), CA - San Mateo, CA	Yes	Alive or dead of other cause	Blank(s)	Blank(s)	Blank(s)	Distant	Blank(s)	Blank(s)	Blank(s)	Blank(s)	Blank(s)	Recommended but not performed, unknown reason	Blank(s)	Blank(s)	Blank(s)	9
115334	Suicide and Self-Inflicted Injury	73	February	1979	2	Suicide and Self-Inflicted Injury	Lung and Bronchus	Lung and Bronchus	341	C34.1-Upper lobe, lung	White	Male	70-74 years	Blank(s)	Blank(s)	Blank(s)	Blank(s)	Blank(s)	Blank(s)	1	One primary only	13	White	White	Blank(s)	Married (including common law)	Alameda (Oakland), CA - Contra Costa, CA	Yes	Alive or dead of other cause	Blank(s)	Blank(s)	Blank(s)	Blank(s)	Blank(s)	Blank(s)	Blank(s)	Blank(s)	Blank(s)	Recommended but not performed, unknown reason	Blank(s)	Blank(s)	Blank(s)	9
115932	Suicide and Self-Inflicted Injury	65	May	1979	54	Suicide and Self-Inflicted Injury	Lip	Lip	1	C00.1-External lower lip	White	Male	65-69 years	Blank(s)	Blank(s)	Blank(s)	Blank(s)	Blank(s)	Blank(s)	1	One primary only	41	White	White	Blank(s)	Married (including common law)	Marin, CA	Yes	Alive or dead of other cause	Blank(s)	Blank(s)	Blank(s)	Localized	Blank(s)	Blank(s)	Blank(s)	Blank(s)	Blank(s)	Surgery performed	Blank(s)	Blank(s)	Blank(s)	90
116614	Suicide and Self-Inflicted Injury	58	July	1973	3	Suicide and Self-Inflicted Injury	Lung and Bronchus	Lung and Bronchus	349	C34.9-Lung, NOS	White	Male	55-59 years	Blank(s)	Blank(s)	Blank(s)	Blank(s)	Blank(s)	Blank(s)	1	One primary only	1	White	White	Blank(s)	Married (including common law)	Alameda (Oakland), CA - Contra Costa, CA	Yes	Alive or dead of other cause	Blank(s)	Blank(s)	Blank(s)	Blank(s)	Blank(s)	Blank(s)	Blank(s)	Blank(s)	Blank(s)	Recommended but not performed, unknown reason	Blank(s)	Blank(s)	Blank(s)	9
117329	Suicide and Self-Inflicted Injury	58	May	1979	92	Suicide and Self-Inflicted Injury	Tonsil	Tonsil	99	C09.9-Tonsil, NOS	White	Female	55-59 years	Blank(s)	Blank(s)	Blank(s)	Blank(s)	Blank(s)	Blank(s)	2	1st of 2 or more primaries	13	White	White	Blank(s)	Widowed	Alameda (Oakland), CA - Contra Costa, CA	Yes	Alive or dead of other cause	Blank(s)	Blank(s)	Blank(s)	Regional	Blank(s)	Blank(s)	Blank(s)	Blank(s)	Blank(s)	Recommended but not performed, unknown reason	Blank(s)	Blank(s)	Blank(s)	9
117329	Suicide and Self-Inflicted Injury	64	October	1985	15	Suicide and Self-Inflicted Injury	Breast	Female Breast	504	C50.4-Upper-outer quadrant of breast	White	Female	60-64 years	Blank(s)	Blank(s)	Blank(s)	Blank(s)	Blank(s)	Blank(s)	2	2nd of 2 or more primaries	13	White	White	Blank(s)	Single (never married)	Alameda (Oakland), CA - Contra Costa, CA	No	N/A not first tumor	Blank(s)	Blank(s)	Blank(s)	Localized	Blank(s)	Blank(s)	Blank(s)	Blank(s)	Blank(s)	Surgery performed	Blank(s)	Blank(s)	Blank(s)	10
117556	Suicide and Self-Inflicted Injury	65	July	1974	Unknown	Suicide and Self-Inflicted Injury	Prostate	Prostate	619	C61.9-Prostate gland	White	Male	65-69 years	Blank(s)	Blank(s)	Blank(s)	Blank(s)	Blank(s)	Blank(s)	1	One primary only	13	White	White	Blank(s)	Widowed	Alameda (Oakland), CA - Contra Costa, CA	Yes	Alive or dead of other cause	Blank(s)	Blank(s)	Blank(s)	Blank(s)	Blank(s)	Blank(s)	Blank(s)	Blank(s)	Blank(s)	Unknown; death certificate; or autopsy only (2003+)	Blank(s)	Blank(s)	Blank(s)	9
117741	Suicide and Self-Inflicted Injury	70	May	1975	31	Suicide and Self-Inflicted Injury	NHL - Extranodal	NHL - Extranodal	448	C44.8-Overlapping lesion of skin	White	Male	70-74 years	Blank(s)	Blank(s)	Blank(s)	Blank(s)	Blank(s)	Blank(s)	1	One primary only	75	White	White	Blank(s)	Unknown	San Francisco (San Francisco), CA - San Mateo, CA	Yes	Alive or dead of other cause	Blank(s)	Blank(s)	Blank(s)	Unstaged	Blank(s)	Blank(s)	Blank(s)	Blank(s)	Blank(s)	Recommended but not performed, unknown reason	Blank(s)	Blank(s)	Blank(s)	9
119131	Suicide and Self-Inflicted Injury	82	November	1976	0	Suicide and Self-Inflicted Injury	Lung and Bronchus	Lung and Bronchus	341	C34.1-Upper lobe, lung	White	Male	80-84 years	Blank(s)	Blank(s)	Blank(s)	Blank(s)	Blank(s)	Blank(s)	1	One primary only	75	White	White	Blank(s)	Single (never married)	San Francisco (San Francisco), CA - San Mateo, CA	Yes	Alive or dead of other cause	Blank(s)	Blank(s)	Blank(s)	Blank(s)	Blank(s)	Blank(s)	Blank(s)	Blank(s)	Blank(s)	Recommended but not performed, unknown reason	Blank(s)	Blank(s)	Blank(s)	9
119262	Suicide and Self-Inflicted Injury	53	September	1980	127	Suicide and Self-Inflicted Injury	NHL - Nodal	NHL - Nodal	778	C77.8-Lymph nodes of multiple regions	White	Female	50-54 years	Blank(s)	Blank(s)	Blank(s)	Blank(s)	Blank(s)	Blank(s)	2	1st of 2 or more primaries	13	White	White	Blank(s)	Single (never married)	Alameda (Oakland), CA - Contra Costa, CA	Yes	Alive or dead of other cause	Blank(s)	Blank(s)	Blank(s)	Unstaged	Blank(s)	Blank(s)	Blank(s)	Blank(s)	Blank(s)	Recommended but not performed, unknown reason	Blank(s)	Blank(s)	Blank(s)	9
119262	Suicide and Self-Inflicted Injury	61	February	1989	26	Suicide and Self-Inflicted Injury	Vagina	Vagina	529	C52.9-Vagina, NOS	White	Female	60-64 years	Blank(s)	Blank(s)	Blank(s)	Blank(s)	Blank(s)	90	2	2nd of 2 or more primaries	13	White	White	Blank(s)	Single (never married)	Alameda (Oakland), CA - Contra Costa, CA	No	N/A not first tumor	Blank(s)	Blank(s)	Blank(s)	Regional	Blank(s)	Blank(s)	Blank(s)	Blank(s)	Blank(s)	Not recommended	Blank(s)	Blank(s)	Blank(s)	5
119561	Suicide and Self-Inflicted Injury	47	November	1976	4	Suicide and Self-Inflicted Injury	Lung and Bronchus	Lung and Bronchus	341	C34.1-Upper lobe, lung	White	Male	45-49 years	Blank(s)	Blank(s)	Blank(s)	Blank(s)	Blank(s)	Blank(s)	1	One primary only	41	White	White	Blank(s)	Married (including common law)	Marin, CA	Yes	Alive or dead of other cause	Blank(s)	Blank(s)	Blank(s)	Blank(s)	Blank(s)	Blank(s)	Blank(s)	Blank(s)	Blank(s)	Recommended but not performed, unknown reason	Blank(s)	Blank(s)	Blank(s)	9
119906	Suicide and Self-Inflicted Injury	68	July	1980	31	Suicide and Self-Inflicted Injury	Tonsil	Tonsil	90	C09.0-Tonsillar fossa	White	Male	65-69 years	Blank(s)	Blank(s)	Blank(s)	Blank(s)	Blank(s)	Blank(s)	2	1st of 2 or more primaries	81	White	White	Blank(s)	Married (including common law)	San Francisco (San Francisco), CA - San Mateo, CA	Yes	Alive or dead of other cause	Blank(s)	Blank(s)	Blank(s)	Regional	Blank(s)	Blank(s)	Blank(s)	Blank(s)	Blank(s)	Surgery performed	Blank(s)	Blank(s)	Blank(s)	90
119906	Suicide and Self-Inflicted Injury	69	December	1981	14	Suicide and Self-Inflicted Injury	Floor of Mouth	Floor of Mouth	49	C04.9-Floor of mouth, NOS	White	Male	65-69 years	Blank(s)	Blank(s)	Blank(s)	Blank(s)	Blank(s)	Blank(s)	2	2nd of 2 or more primaries	81	White	White	Blank(s)	Single (never married)	San Francisco (San Francisco), CA - San Mateo, CA	No	N/A not first tumor	Blank(s)	Blank(s)	Blank(s)	Localized	Blank(s)	Blank(s)	Blank(s)	Blank(s)	Blank(s)	Surgery performed	Blank(s)	Blank(s)	Blank(s)	90
120014	Suicide and Self-Inflicted Injury	55	October	1980	34	Suicide and Self-Inflicted Injury	Lung and Bronchus	Lung and Bronchus	341	C34.1-Upper lobe, lung	White	Male	55-59 years	Blank(s)	Blank(s)	Blank(s)	Blank(s)	Blank(s)	Blank(s)	1	One primary only	1	White	White	Blank(s)	Married (including common law)	Alameda (Oakland), CA - Contra Costa, CA	Yes	Alive or dead of other cause	Blank(s)	Blank(s)	Blank(s)	Blank(s)	Blank(s)	Blank(s)	Blank(s)	Blank(s)	Blank(s)	Surgery performed	Blank(s)	Blank(s)	Blank(s)	90
120221	Suicide and Self-Inflicted Injury	62	May	1974	0	Suicide and Self-Inflicted Injury	Esophagus	Esophagus	154	C15.4-Middle third of esophagus	White	Male	60-64 years	Blank(s)	Blank(s)	Blank(s)	Blank(s)	Blank(s)	Blank(s)	1	One primary only	41	White	White	Blank(s)	Widowed	Marin, CA	Yes	Alive or dead of other cause	Blank(s)	Blank(s)	Blank(s)	Unstaged	Blank(s)	Blank(s)	Blank(s)	Blank(s)	Blank(s)	Recommended but not performed, unknown reason	Blank(s)	Blank(s)	Blank(s)	9
120644	Suicide and Self-Inflicted Injury	38	May	1979	132	Suicide and Self-Inflicted Injury	Melanoma of the Skin	Melanoma of the Skin	446	C44.6-Skin of upper limb and shoulder	White	Female	35-39 years	Blank(s)	Blank(s)	Blank(s)	Blank(s)	Blank(s)	Blank(s)	1	One primary only	41	White	White	Blank(s)	Divorced	Marin, CA	Yes	Alive or dead of other cause	Blank(s)	Blank(s)	Blank(s)	Localized	Blank(s)	Blank(s)	Blank(s)	Blank(s)	Blank(s)	Surgery performed	Blank(s)	Blank(s)	Blank(s)	90
120854	Suicide and Self-Inflicted Injury	85	September	1977	2	Suicide and Self-Inflicted Injury	Prostate	Prostate	619	C61.9-Prostate gland	White	Male	85+ years	Blank(s)	Blank(s)	Blank(s)	Blank(s)	Blank(s)	Blank(s)	1	One primary only	13	White	White	Blank(s)	Widowed	Alameda (Oakland), CA - Contra Costa, CA	Yes	Alive or dead of other cause	Blank(s)	Blank(s)	Blank(s)	Blank(s)	Blank(s)	Blank(s)	Blank(s)	Blank(s)	Blank(s)	Surgery performed	Blank(s)	Blank(s)	Blank(s)	90
121285	Suicide and Self-Inflicted Injury	55	September	1978	105	Suicide and Self-Inflicted Injury	Prostate	Prostate	619	C61.9-Prostate gland	White	Male	55-59 years	Blank(s)	Blank(s)	Blank(s)	Blank(s)	Blank(s)	Blank(s)	1	One primary only	13	White	White	Blank(s)	Married (including common law)	Alameda (Oakland), CA - Contra Costa, CA	Yes	Alive or dead of other cause	Blank(s)	Blank(s)	Blank(s)	Blank(s)	Blank(s)	Blank(s)	Blank(s)	Blank(s)	Blank(s)	Surgery performed	Blank(s)	Blank(s)	Blank(s)	90
122644	Suicide and Self-Inflicted Injury	40	April	1978	8	Suicide and Self-Inflicted Injury	Lung and Bronchus	Lung and Bronchus	343	C34.3-Lower lobe, lung	White	Male	40-44 years	Blank(s)	Blank(s)	Blank(s)	Blank(s)	Blank(s)	Blank(s)	1	One primary only	75	White	White	Blank(s)	Single (never married)	San Francisco (San Francisco), CA - San Mateo, CA	Yes	Alive or dead of other cause	Blank(s)	Blank(s)	Blank(s)	Blank(s)	Blank(s)	Blank(s)	Blank(s)	Blank(s)	Blank(s)	Recommended but not performed, unknown reason	Blank(s)	Blank(s)	Blank(s)	9
123197	Suicide and Self-Inflicted Injury	51	June	1973	2	Suicide and Self-Inflicted Injury	Pancreas	Pancreas	258	C25.8-Overlapping lesion of pancreas	White	Male	50-54 years	Blank(s)	Blank(s)	Blank(s)	Blank(s)	Blank(s)	Blank(s)	1	One primary only	75	White	White	Blank(s)	Married (including common law)	San Francisco (San Francisco), CA - San Mateo, CA	Yes	Alive or dead of other cause	Blank(s)	Blank(s)	Blank(s)	Unstaged	Blank(s)	Blank(s)	Blank(s)	Blank(s)	Blank(s)	Recommended but not performed, unknown reason	Blank(s)	Blank(s)	Blank(s)	9
125373	Suicide and Self-Inflicted Injury	34	January	1978	109	Suicide and Self-Inflicted Injury	Testis	Testis	629	C62.9-Testis, NOS	White	Male	30-34 years	Blank(s)	Blank(s)	Blank(s)	Blank(s)	Blank(s)	Blank(s)	1	One primary only	1	White	White	Blank(s)	Widowed	Alameda (Oakland), CA - Contra Costa, CA	Yes	Alive or dead of other cause	Blank(s)	Blank(s)	Blank(s)	Regional	Blank(s)	Blank(s)	Blank(s)	Blank(s)	Blank(s)	Surgery performed	Blank(s)	Blank(s)	Blank(s)	90
125413	Suicide and Self-Inflicted Injury	34	June	1978	230	Suicide and Self-Inflicted Injury	Acute Myeloid Leukemia	Acute Myeloid Leukemia	421	C42.1-Bone marrow	White	Male	30-34 years	Blank(s)	Blank(s)	Blank(s)	Blank(s)	Blank(s)	Blank(s)	1	One primary only	1	White	White	Blank(s)	Married (including common law)	Alameda (Oakland), CA - Contra Costa, CA	Yes	Alive or dead of other cause	Blank(s)	Blank(s)	Blank(s)	Distant	Blank(s)	Blank(s)	Blank(s)	Blank(s)	Blank(s)	Recommended but not performed, unknown reason	Blank(s)	Blank(s)	Blank(s)	9
125842	Suicide and Self-Inflicted Injury	73	August	1979	1	Suicide and Self-Inflicted Injury	Prostate	Prostate	619	C61.9-Prostate gland	White	Male	70-74 years	Blank(s)	Blank(s)	Blank(s)	Blank(s)	Blank(s)	Blank(s)	1	One primary only	13	White	White	Blank(s)	Widowed	Alameda (Oakland), CA - Contra Costa, CA	Yes	Alive or dead of other cause	Blank(s)	Blank(s)	Blank(s)	Blank(s)	Blank(s)	Blank(s)	Blank(s)	Blank(s)	Blank(s)	Surgery performed	Blank(s)	Blank(s)	Blank(s)	90
126409	Suicide and Self-Inflicted Injury	64	December	1980	0	Suicide and Self-Inflicted Injury	Lung and Bronchus	Lung and Bronchus	349	C34.9-Lung, NOS	White	Male	60-64 years	Blank(s)	Blank(s)	Blank(s)	Blank(s)	Blank(s)	Blank(s)	1	One primary only	75	White	White	Blank(s)	Married (including common law)	San Francisco (San Francisco), CA - San Mateo, CA	Yes	Alive or dead of other cause	Blank(s)	Blank(s)	Blank(s)	Blank(s)	Blank(s)	Blank(s)	Blank(s)	Blank(s)	Blank(s)	Recommended but not performed, unknown reason	Blank(s)	Blank(s)	Blank(s)	9
127001	Suicide and Self-Inflicted Injury	62	December	1975	103	Suicide and Self-Inflicted Injury	Floor of Mouth	Floor of Mouth	41	C04.1-Lateral floor of mouth	White	Male	60-64 years	Blank(s)	Blank(s)	Blank(s)	Blank(s)	Blank(s)	Blank(s)	2	1st of 2 or more primaries	41	White	White	Blank(s)	Divorced	Marin, CA	Yes	Alive or dead of other cause	Blank(s)	Blank(s)	Blank(s)	Localized	Blank(s)	Blank(s)	Blank(s)	Blank(s)	Blank(s)	Surgery performed	Blank(s)	Blank(s)	Blank(s)	90
127001	Suicide and Self-Inflicted Injury	69	June	1983	13	Suicide and Self-Inflicted Injury	Hypopharynx	Hypopharynx	129	C12.9-Pyriform sinus	White	Male	65-69 years	Blank(s)	Blank(s)	Blank(s)	Blank(s)	Blank(s)	Blank(s)	2	2nd of 2 or more primaries	41	White	White	Blank(s)	Divorced	Marin, CA	No	N/A not first tumor	Blank(s)	Blank(s)	Blank(s)	Regional	Blank(s)	Blank(s)	Blank(s)	Blank(s)	Blank(s)	Recommended but not performed, unknown reason	Blank(s)	Blank(s)	Blank(s)	9
128019	Suicide and Self-Inflicted Injury	65	January	1981	117	Suicide and Self-Inflicted Injury	NHL - Nodal	NHL - Nodal	778	C77.8-Lymph nodes of multiple regions	White	Male	65-69 years	Blank(s)	Blank(s)	Blank(s)	Blank(s)	Blank(s)	Blank(s)	1	One primary only	75	White	White	Blank(s)	Single (never married)	San Francisco (San Francisco), CA - San Mateo, CA	Yes	Alive or dead of other cause	Blank(s)	Blank(s)	Blank(s)	Unstaged	Blank(s)	Blank(s)	Blank(s)	Blank(s)	Blank(s)	Recommended but not performed, unknown reason	Blank(s)	Blank(s)	Blank(s)	9
128831	Suicide and Self-Inflicted Injury	69	July	1978	61	Suicide and Self-Inflicted Injury	Urinary Bladder	Urinary Bladder	679	C67.9-Bladder, NOS	White	Male	65-69 years	Blank(s)	Blank(s)	Blank(s)	Blank(s)	Blank(s)	Blank(s)	1	One primary only	1	White	White	Blank(s)	Married (including common law)	Alameda (Oakland), CA - Contra Costa, CA	Yes	Alive or dead of other cause	Blank(s)	Blank(s)	Blank(s)	Localized	Blank(s)	Blank(s)	Blank(s)	Blank(s)	Blank(s)	Surgery performed	Blank(s)	Blank(s)	Blank(s)	90
129520	Suicide and Self-Inflicted Injury	56	May	1975	2	Suicide and Self-Inflicted Injury	Breast	Female Breast	509	C50.9-Breast, NOS	White	Female	55-59 years	Blank(s)	Blank(s)	Blank(s)	Blank(s)	Blank(s)	Blank(s)	1	One primary only	81	White	White	Blank(s)	Married (including common law)	San Francisco (San Francisco), CA - San Mateo, CA	Yes	Alive or dead of other cause	Blank(s)	Blank(s)	Blank(s)	Localized	Blank(s)	Blank(s)	Blank(s)	Blank(s)	Blank(s)	Surgery performed	Blank(s)	Blank(s)	Blank(s)	90
129526	Suicide and Self-Inflicted Injury	74	November	1978	1	Suicide and Self-Inflicted Injury	Prostate	Prostate	619	C61.9-Prostate gland	White	Male	70-74 years	Blank(s)	Blank(s)	Blank(s)	Blank(s)	Blank(s)	Blank(s)	1	One primary only	1	White	White	Blank(s)	Married (including common law)	Alameda (Oakland), CA - Contra Costa, CA	Yes	Alive or dead of other cause	Blank(s)	Blank(s)	Blank(s)	Blank(s)	Blank(s)	Blank(s)	Blank(s)	Blank(s)	Blank(s)	Surgery performed	Blank(s)	Blank(s)	Blank(s)	90
129772	Suicide and Self-Inflicted Injury	65	October	1977	129	Suicide and Self-Inflicted Injury	Kidney and Renal Pelvis	Kidney	649	C64.9-Kidney, NOS	White	Male	65-69 years	Blank(s)	Blank(s)	Blank(s)	Blank(s)	Blank(s)	Blank(s)	1	One primary only	1	White	White	Blank(s)	Married (including common law)	Alameda (Oakland), CA - Contra Costa, CA	Yes	Alive or dead of other cause	Blank(s)	Blank(s)	Blank(s)	Regional	Blank(s)	Blank(s)	Blank(s)	Blank(s)	Blank(s)	Surgery performed	Blank(s)	Blank(s)	Blank(s)	90
130563	Suicide and Self-Inflicted Injury	71	April	1974	46	Suicide and Self-Inflicted Injury	Prostate	Prostate	619	C61.9-Prostate gland	White	Male	70-74 years	Blank(s)	Blank(s)	Blank(s)	Blank(s)	Blank(s)	Blank(s)	1	One primary only	75	White	White	Blank(s)	Unknown	San Francisco (San Francisco), CA - San Mateo, CA	Yes	Alive or dead of other cause	Blank(s)	Blank(s)	Blank(s)	Blank(s)	Blank(s)	Blank(s)	Blank(s)	Blank(s)	Blank(s)	Recommended but not performed, unknown reason	Blank(s)	Blank(s)	Blank(s)	9
130798	Suicide and Self-Inflicted Injury	61	January	1976	317	Suicide and Self-Inflicted Injury	Larynx	Larynx	320	C32.0-Glottis	White	Male	60-64 years	Blank(s)	Blank(s)	Blank(s)	Blank(s)	Blank(s)	Blank(s)	1	One primary only	75	White	White	Blank(s)	Divorced	San Francisco (San Francisco), CA - San Mateo, CA	Yes	Alive or dead of other cause	Blank(s)	Blank(s)	Blank(s)	Localized	Blank(s)	Blank(s)	Blank(s)	Blank(s)	Blank(s)	Recommended but not performed, unknown reason	Blank(s)	Blank(s)	Blank(s)	9
130965	Suicide and Self-Inflicted Injury	66	August	1979	55	Suicide and Self-Inflicted Injury	Rectosigmoid Junction	Rectosigmoid Junction	199	C19.9-Rectosigmoid junction	White	Male	65-69 years	Blank(s)	Blank(s)	Blank(s)	Blank(s)	Blank(s)	Blank(s)	1	One primary only	1	White	White	Blank(s)	Married (including common law)	Alameda (Oakland), CA - Contra Costa, CA	Yes	Alive or dead of other cause	Blank(s)	Blank(s)	Blank(s)	Localized	Blank(s)	Blank(s)	Blank(s)	Blank(s)	Blank(s)	Surgery performed	Blank(s)	Blank(s)	Blank(s)	90
131496	Suicide and Self-Inflicted Injury	57	January	1978	6	Suicide and Self-Inflicted Injury	Esophagus	Esophagus	150	C15.0-Cervical esophagus	White	Male	55-59 years	Blank(s)	Blank(s)	Blank(s)	Blank(s)	Blank(s)	Blank(s)	2	2nd of 2 or more primaries	41	White	White	Blank(s)	Divorced	Marin, CA	No	N/A not first tumor	Blank(s)	Blank(s)	Blank(s)	Regional	Blank(s)	Blank(s)	Blank(s)	Blank(s)	Blank(s)	Recommended but not performed, unknown reason	Blank(s)	Blank(s)	Blank(s)	9
131824	Suicide and Self-Inflicted Injury	36	July	1977	92	Suicide and Self-Inflicted Injury	Lung and Bronchus	Lung and Bronchus	341	C34.1-Upper lobe, lung	White	Male	35-39 years	Blank(s)	Blank(s)	Blank(s)	Blank(s)	Blank(s)	Blank(s)	2	1st of 2 or more primaries	41	White	White	Blank(s)	Married (including common law)	Marin, CA	Yes	Alive or dead of other cause	Blank(s)	Blank(s)	Blank(s)	Blank(s)	Blank(s)	Blank(s)	Blank(s)	Blank(s)	Blank(s)	Surgery performed	Blank(s)	Blank(s)	Blank(s)	90
131824	Suicide and Self-Inflicted Injury	43	September	1984	6	Suicide and Self-Inflicted Injury	Esophagus	Esophagus	155	C15.5-Lower third of esophagus	White	Male	40-44 years	Blank(s)	Blank(s)	Blank(s)	Blank(s)	Blank(s)	Blank(s)	2	2nd of 2 or more primaries	41	White	White	Blank(s)	Married (including common law)	Marin, CA	No	N/A not first tumor	Blank(s)	Blank(s)	Blank(s)	Localized	Blank(s)	Blank(s)	Blank(s)	Blank(s)	Blank(s)	Surgery performed	Blank(s)	Blank(s)	Blank(s)	90
131844	Suicide and Self-Inflicted Injury	41	June	1973	6	Suicide and Self-Inflicted Injury	NHL - Nodal	NHL - Nodal	779	C77.9-Lymph node, NOS	White	Male	40-44 years	Blank(s)	Blank(s)	Blank(s)	Blank(s)	Blank(s)	Blank(s)	1	One primary only	1	White	White	Blank(s)	Married (including common law)	Alameda (Oakland), CA - Contra Costa, CA	Yes	Alive or dead of other cause	Blank(s)	Blank(s)	Blank(s)	Unstaged	Blank(s)	Blank(s)	Blank(s)	Blank(s)	Blank(s)	Recommended but not performed, unknown reason	Blank(s)	Blank(s)	Blank(s)	9
134556	Suicide and Self-Inflicted Injury	68	September	1979	3	Suicide and Self-Inflicted Injury	Prostate	Prostate	619	C61.9-Prostate gland	White	Male	65-69 years	Blank(s)	Blank(s)	Blank(s)	Blank(s)	Blank(s)	Blank(s)	1	One primary only	41	White	White	Blank(s)	Married (including common law)	Marin, CA	Yes	Alive or dead of other cause	Blank(s)	Blank(s)	Blank(s)	Blank(s)	Blank(s)	Blank(s)	Blank(s)	Blank(s)	Blank(s)	Surgery performed	Blank(s)	Blank(s)	Blank(s)	90
135380	Suicide and Self-Inflicted Injury	45	March	1973	240	Suicide and Self-Inflicted Injury	Breast	Female Breast	509	C50.9-Breast, NOS	Other (American Indian/AK Native, Asian/Pacific Islander)	Female	45-49 years	Blank(s)	Blank(s)	Blank(s)	Blank(s)	Blank(s)	Blank(s)	1	One primary only	75	Filipino	Asian or Pacific Islander	Blank(s)	Married (including common law)	San Francisco (San Francisco), CA - San Mateo, CA	Yes	Alive or dead of other cause	Blank(s)	Blank(s)	Blank(s)	Localized	Blank(s)	Blank(s)	Blank(s)	Blank(s)	Blank(s)	Surgery performed	Blank(s)	Blank(s)	Blank(s)	90
136043	Suicide and Self-Inflicted Injury	68	March	1976	12	Suicide and Self-Inflicted Injury	Rectosigmoid Junction	Rectosigmoid Junction	199	C19.9-Rectosigmoid junction	White	Male	65-69 years	Blank(s)	Blank(s)	Blank(s)	Blank(s)	Blank(s)	Blank(s)	2	1st of 2 or more primaries	75	White	White	Blank(s)	Single (never married)	San Francisco (San Francisco), CA - San Mateo, CA	Yes	Alive or dead of other cause	Blank(s)	Blank(s)	Blank(s)	Localized	Blank(s)	Blank(s)	Blank(s)	Blank(s)	Blank(s)	Surgery performed	Blank(s)	Blank(s)	Blank(s)	90
136043	Suicide and Self-Inflicted Injury	68	March	1976	12	Suicide and Self-Inflicted Injury	Liver	Liver	220	C22.0-Liver	White	Male	65-69 years	Blank(s)	Blank(s)	Blank(s)	Blank(s)	Blank(s)	Blank(s)	2	2nd of 2 or more primaries	75	White	White	Blank(s)	Single (never married)	San Francisco (San Francisco), CA - San Mateo, CA	No	N/A not first tumor	Blank(s)	Blank(s)	Blank(s)	Localized	Blank(s)	Blank(s)	Blank(s)	Blank(s)	Blank(s)	Recommended but not performed, unknown reason	Blank(s)	Blank(s)	Blank(s)	9
136313	Suicide and Self-Inflicted Injury	15	September	1977	360	Suicide and Self-Inflicted Injury	Hodgkin - Nodal	Hodgkin - Nodal	771	C77.1-Intrathoracic lymph nodes	White	Female	15-19 years	Blank(s)	Blank(s)	Blank(s)	Blank(s)	Blank(s)	Blank(s)	1	One primary only	81	White	White	Blank(s)	Single (never married)	San Francisco (San Francisco), CA - San Mateo, CA	Yes	Alive or dead of other cause	Blank(s)	Blank(s)	Blank(s)	Unstaged	Blank(s)	Blank(s)	Blank(s)	Blank(s)	Blank(s)	Recommended but not performed, unknown reason	Blank(s)	Blank(s)	Blank(s)	9
137341	Suicide and Self-Inflicted Injury	71	July	1978	38	Suicide and Self-Inflicted Injury	Lung and Bronchus	Lung and Bronchus	343	C34.3-Lower lobe, lung	White	Male	70-74 years	Blank(s)	Blank(s)	Blank(s)	Blank(s)	Blank(s)	Blank(s)	2	1st of 2 or more primaries	1	White	White	Blank(s)	Widowed	Alameda (Oakland), CA - Contra Costa, CA	Yes	Alive or dead of other cause	Blank(s)	Blank(s)	Blank(s)	Blank(s)	Blank(s)	Blank(s)	Blank(s)	Blank(s)	Blank(s)	Surgery performed	Blank(s)	Blank(s)	Blank(s)	90
137341	Suicide and Self-Inflicted Injury	73	April	1981	6	Suicide and Self-Inflicted Injury	Lung and Bronchus	Lung and Bronchus	341	C34.1-Upper lobe, lung	White	Male	70-74 years	Blank(s)	Blank(s)	Blank(s)	Blank(s)	Blank(s)	Blank(s)	2	2nd of 2 or more primaries	1	White	White	Blank(s)	Widowed	Alameda (Oakland), CA - Contra Costa, CA	No	N/A not first tumor	Blank(s)	Blank(s)	Blank(s)	Blank(s)	Blank(s)	Blank(s)	Blank(s)	Blank(s)	Blank(s)	Surgery performed	Blank(s)	Blank(s)	Blank(s)	90
138182	Suicide and Self-Inflicted Injury	45	October	1977	156	Suicide and Self-Inflicted Injury	Breast	Female Breast	504	C50.4-Upper-outer quadrant of breast	White	Female	45-49 years	Blank(s)	Blank(s)	Blank(s)	Blank(s)	Blank(s)	Blank(s)	1	One primary only	13	White	White	Blank(s)	Married (including common law)	Alameda (Oakland), CA - Contra Costa, CA	Yes	Alive or dead of other cause	Blank(s)	Blank(s)	Blank(s)	Regional	Blank(s)	Blank(s)	Blank(s)	Blank(s)	Blank(s)	Surgery performed	Blank(s)	Blank(s)	Blank(s)	90
138327	Suicide and Self-Inflicted Injury	54	June	1978	11	Suicide and Self-Inflicted Injury	Stomach	Stomach	169	C16.9-Stomach, NOS	White	Female	50-54 years	Blank(s)	Blank(s)	Blank(s)	Blank(s)	Blank(s)	Blank(s)	1	One primary only	1	White	White	Blank(s)	Married (including common law)	Alameda (Oakland), CA - Contra Costa, CA	Yes	Alive or dead of other cause	Blank(s)	Blank(s)	Blank(s)	Regional	Blank(s)	Blank(s)	Blank(s)	Blank(s)	Blank(s)	Recommended but not performed, unknown reason	Blank(s)	Blank(s)	Blank(s)	9
138644	Suicide and Self-Inflicted Injury	46	July	1974	44	Suicide and Self-Inflicted Injury	Breast	Female Breast	509	C50.9-Breast, NOS	Black	Female	45-49 years	Blank(s)	Blank(s)	Blank(s)	Blank(s)	Blank(s)	Blank(s)	1	One primary only	1	Black	Black	Blank(s)	Married (including common law)	Alameda (Oakland), CA - Contra Costa, CA	Yes	Alive or dead of other cause	Blank(s)	Blank(s)	Blank(s)	Regional	Blank(s)	Blank(s)	Blank(s)	Blank(s)	Blank(s)	Surgery performed	Blank(s)	Blank(s)	Blank(s)	90
139341	Suicide and Self-Inflicted Injury	69	November	1975	3	Suicide and Self-Inflicted Injury	Stomach	Stomach	160	C16.0-Cardia, NOS	White	Male	65-69 years	Blank(s)	Blank(s)	Blank(s)	Blank(s)	Blank(s)	Blank(s)	1	One primary only	1	White	White	Blank(s)	Widowed	Alameda (Oakland), CA - Contra Costa, CA	Yes	Alive or dead of other cause	Blank(s)	Blank(s)	Blank(s)	Distant	Blank(s)	Blank(s)	Blank(s)	Blank(s)	Blank(s)	Recommended but not performed, unknown reason	Blank(s)	Blank(s)	Blank(s)	9
139495	Suicide and Self-Inflicted Injury	52	June	1979	130	Suicide and Self-Inflicted Injury	Prostate	Prostate	619	C61.9-Prostate gland	White	Male	50-54 years	Blank(s)	Blank(s)	Blank(s)	Blank(s)	Blank(s)	Blank(s)	1	One primary only	81	White	White	Blank(s)	Unknown	San Francisco (San Francisco), CA - San Mateo, CA	Yes	Alive or dead of other cause	Blank(s)	Blank(s)	Blank(s)	Blank(s)	Blank(s)	Blank(s)	Blank(s)	Blank(s)	Blank(s)	Recommended but not performed, unknown reason	Blank(s)	Blank(s)	Blank(s)	9
139498	Suicide and Self-Inflicted Injury	59	August	1973	64	Suicide and Self-Inflicted Injury	Breast	Female Breast	509	C50.9-Breast, NOS	White	Female	55-59 years	Blank(s)	Blank(s)	Blank(s)	Blank(s)	Blank(s)	Blank(s)	2	1st of 2 or more primaries	75	White	White	Blank(s)	Single (never married)	San Francisco (San Francisco), CA - San Mateo, CA	Yes	Alive or dead of other cause	Blank(s)	Blank(s)	Blank(s)	Regional	Blank(s)	Blank(s)	Blank(s)	Blank(s)	Blank(s)	Surgery performed	Blank(s)	Blank(s)	Blank(s)	90
139498	Suicide and Self-Inflicted Injury	60	March	1974	57	Suicide and Self-Inflicted Injury	Larynx	Larynx	321	C32.1-Supraglottis	White	Female	60-64 years	Blank(s)	Blank(s)	Blank(s)	Blank(s)	Blank(s)	Blank(s)	2	2nd of 2 or more primaries	75	White	White	Blank(s)	Single (never married)	San Francisco (San Francisco), CA - San Mateo, CA	No	N/A not first tumor	Blank(s)	Blank(s)	Blank(s)	Localized	Blank(s)	Blank(s)	Blank(s)	Blank(s)	Blank(s)	Recommended but not performed, unknown reason	Blank(s)	Blank(s)	Blank(s)	9
139706	Suicide and Self-Inflicted Injury	69	May	1980	114	Suicide and Self-Inflicted Injury	Prostate	Prostate	619	C61.9-Prostate gland	White	Male	65-69 years	Blank(s)	Blank(s)	Blank(s)	Blank(s)	Blank(s)	Blank(s)	1	1st of 2 or more primaries	13	White	White	Blank(s)	Married (including common law)	Alameda (Oakland), CA - Contra Costa, CA	Yes	Alive or dead of other cause	Blank(s)	Blank(s)	Blank(s)	Blank(s)	Blank(s)	Blank(s)	Blank(s)	Blank(s)	Blank(s)	Surgery performed	Blank(s)	Blank(s)	Blank(s)	90
140622	Suicide and Self-Inflicted Injury	51	February	1977	25	Suicide and Self-Inflicted Injury	Melanoma of the Skin	Melanoma of the Skin	447	C44.7-Skin of lower limb and hip	White	Female	50-54 years	Blank(s)	Blank(s)	Blank(s)	Blank(s)	Blank(s)	Blank(s)	1	One primary only	41	White	White	Blank(s)	Married (including common law)	Marin, CA	Yes	Alive or dead of other cause	Blank(s)	Blank(s)	Blank(s)	Localized	Blank(s)	Blank(s)	Blank(s)	Blank(s)	Blank(s)	Surgery performed	Blank(s)	Blank(s)	Blank(s)	90
140794	Suicide and Self-Inflicted Injury	47	October	1975	146	Suicide and Self-Inflicted Injury	NHL - Extranodal	NHL - Extranodal	171	C17.1-Jejunum	White	Male	45-49 years	Blank(s)	Blank(s)	Blank(s)	Blank(s)	Blank(s)	Blank(s)	1	One primary only	81	White	White	Blank(s)	Married (including common law)	San Francisco (San Francisco), CA - San Mateo, CA	Yes	Alive or dead of other cause	Blank(s)	Blank(s)	Blank(s)	Unstaged	Blank(s)	Blank(s)	Blank(s)	Blank(s)	Blank(s)	Surgery performed	Blank(s)	Blank(s)	Blank(s)	90
141111	Suicide and Self-Inflicted Injury	17	April	1979	383	Suicide and Self-Inflicted Injury	Testis	Testis	629	C62.9-Testis, NOS	White	Male	15-19 years	Blank(s)	Blank(s)	Blank(s)	Blank(s)	Blank(s)	Blank(s)	1	One primary only	1	White	White	Blank(s)	Single (never married)	Alameda (Oakland), CA - Contra Costa, CA	Yes	Alive or dead of other cause	Blank(s)	Blank(s)	Blank(s)	Distant	Blank(s)	Blank(s)	Blank(s)	Blank(s)	Blank(s)	Surgery performed	Blank(s)	Blank(s)	Blank(s)	90
141994	Suicide and Self-Inflicted Injury	81	August	1973	78	Suicide and Self-Inflicted Injury	Kidney and Renal Pelvis	Renal Pelvis	659	C65.9-Renal pelvis	White	Male	80-84 years	Blank(s)	Blank(s)	Blank(s)	Blank(s)	Blank(s)	Blank(s)	1	One primary only	1	White	White	Blank(s)	Married (including common law)	Alameda (Oakland), CA - Contra Costa, CA	Yes	Alive or dead of other cause	Blank(s)	Blank(s)	Blank(s)	Localized	Blank(s)	Blank(s)	Blank(s)	Blank(s)	Blank(s)	Surgery performed	Blank(s)	Blank(s)	Blank(s)	90
142939	Suicide and Self-Inflicted Injury	78	May	1978	74	Suicide and Self-Inflicted Injury	Prostate	Prostate	619	C61.9-Prostate gland	White	Male	75-79 years	Blank(s)	Blank(s)	Blank(s)	Blank(s)	Blank(s)	Blank(s)	1	One primary only	13	White	White	Blank(s)	Married (including common law)	Alameda (Oakland), CA - Contra Costa, CA	Yes	Alive or dead of other cause	Blank(s)	Blank(s)	Blank(s)	Blank(s)	Blank(s)	Blank(s)	Blank(s)	Blank(s)	Blank(s)	Surgery performed	Blank(s)	Blank(s)	Blank(s)	90
143536	Suicide and Self-Inflicted Injury	57	April	1978	0	Suicide and Self-Inflicted Injury	NHL - Nodal	NHL - Nodal	422	C42.2-Spleen	White	Female	55-59 years	Blank(s)	Blank(s)	Blank(s)	Blank(s)	Blank(s)	Blank(s)	1	One primary only	75	White	White	Blank(s)	Married (including common law)	San Francisco (San Francisco), CA - San Mateo, CA	Yes	Alive or dead of other cause	Blank(s)	Blank(s)	Blank(s)	Unstaged	Blank(s)	Blank(s)	Blank(s)	Blank(s)	Blank(s)	Surgery performed	Blank(s)	Blank(s)	Blank(s)	90
143814	Suicide and Self-Inflicted Injury	41	December	1980	168	Suicide and Self-Inflicted Injury	Breast	Female Breast	509	C50.9-Breast, NOS	White	Female	40-44 years	Blank(s)	Blank(s)	Blank(s)	Blank(s)	Blank(s)	Blank(s)	2	1st of 2 or more primaries	75	White	White	Blank(s)	Married (including common law)	San Francisco (San Francisco), CA - San Mateo, CA	Yes	Alive or dead of other cause	Blank(s)	Blank(s)	Blank(s)	Regional	Blank(s)	Blank(s)	Blank(s)	Blank(s)	Blank(s)	Surgery performed	Blank(s)	Blank(s)	Blank(s)	90
143814	Suicide and Self-Inflicted Injury	44	August	1984	124	Suicide and Self-Inflicted Injury	Breast	Female Breast	501	C50.1-Central portion of breast	White	Female	40-44 years	Blank(s)	Blank(s)	Blank(s)	Blank(s)	Blank(s)	Blank(s)	2	2nd of 2 or more primaries	75	White	White	Blank(s)	Married (including common law)	San Francisco (San Francisco), CA - San Mateo, CA	No	N/A not first tumor	Blank(s)	Blank(s)	Blank(s)	Regional	Blank(s)	Blank(s)	Blank(s)	Blank(s)	Blank(s)	Surgery performed	Blank(s)	Blank(s)	Blank(s)	50
144303	Suicide and Self-Inflicted Injury	34	June	1979	108	Suicide and Self-Inflicted Injury	Breast	Female Breast	501	C50.1-Central portion of breast	White	Female	30-34 years	Blank(s)	Blank(s)	Blank(s)	Blank(s)	Blank(s)	Blank(s)	1	One primary only	75	White	White	Blank(s)	Unknown	San Francisco (San Francisco), CA - San Mateo, CA	Yes	Alive or dead of other cause	Blank(s)	Blank(s)	Blank(s)	Localized	Blank(s)	Blank(s)	Blank(s)	Blank(s)	Blank(s)	Surgery performed	Blank(s)	Blank(s)	Blank(s)	90
144932	Suicide and Self-Inflicted Injury	75	April	1978	2	Suicide and Self-Inflicted Injury	Miscellaneous	Miscellaneous	809	C80.9-Unknown primary site	White	Male	75-79 years	Blank(s)	Blank(s)	Blank(s)	Blank(s)	Blank(s)	Blank(s)	1	One primary only	13	White	White	Blank(s)	Married (including common law)	Alameda (Oakland), CA - Contra Costa, CA	Yes	Alive or dead of other cause	Blank(s)	Blank(s)	Blank(s)	Unstaged	Blank(s)	Blank(s)	Blank(s)	Blank(s)	Blank(s)	Recommended but not performed, unknown reason	Blank(s)	Blank(s)	Blank(s)	9
145798	Suicide and Self-Inflicted Injury	72	August	1978	7	Suicide and Self-Inflicted Injury	Esophagus	Esophagus	155	C15.5-Lower third of esophagus	Other (American Indian/AK Native, Asian/Pacific Islander)	Male	70-74 years	Blank(s)	Blank(s)	Blank(s)	Blank(s)	Blank(s)	Blank(s)	1	One primary only	75	Chinese	Asian or Pacific Islander	Blank(s)	Married (including common law)	San Francisco (San Francisco), CA - San Mateo, CA	Yes	Alive or dead of other cause	Blank(s)	Blank(s)	Blank(s)	Unstaged	Blank(s)	Blank(s)	Blank(s)	Blank(s)	Blank(s)	Recommended but not performed, unknown reason	Blank(s)	Blank(s)	Blank(s)	9
146625	Suicide and Self-Inflicted Injury	24	October	1977	309	Suicide and Self-Inflicted Injury	Cervix Uteri	Cervix Uteri	539	C53.9-Cervix uteri	White	Female	20-24 years	Blank(s)	Blank(s)	Blank(s)	Blank(s)	Blank(s)	Blank(s)	1	One primary only	75	White	White	Blank(s)	Single (never married)	San Francisco (San Francisco), CA - San Mateo, CA	Yes	Alive or dead of other cause	Blank(s)	Blank(s)	Blank(s)	Localized	Blank(s)	Blank(s)	Blank(s)	Blank(s)	Blank(s)	Surgery performed	Blank(s)	Blank(s)	Blank(s)	90
146871	Suicide and Self-Inflicted Injury	55	February	1975	17	Suicide and Self-Inflicted Injury	Breast	Female Breast	509	C50.9-Breast, NOS	White	Female	55-59 years	Blank(s)	Blank(s)	Blank(s)	Blank(s)	Blank(s)	Blank(s)	1	One primary only	41	White	White	Blank(s)	Married (including common law)	Marin, CA	Yes	Alive or dead of other cause	Blank(s)	Blank(s)	Blank(s)	Regional	Blank(s)	Blank(s)	Blank(s)	Blank(s)	Blank(s)	Surgery performed	Blank(s)	Blank(s)	Blank(s)	90
146924	Suicide and Self-Inflicted Injury	79	January	1980	13	Suicide and Self-Inflicted Injury	Lung and Bronchus	Lung and Bronchus	341	C34.1-Upper lobe, lung	White	Male	75-79 years	Blank(s)	Blank(s)	Blank(s)	Blank(s)	Blank(s)	Blank(s)	1	One primary only	41	White	White	Blank(s)	Married (including common law)	Marin, CA	Yes	Alive or dead of other cause	Blank(s)	Blank(s)	Blank(s)	Blank(s)	Blank(s)	Blank(s)	Blank(s)	Blank(s)	Blank(s)	Surgery performed	Blank(s)	Blank(s)	Blank(s)	90
147119	Suicide and Self-Inflicted Injury	61	December	1977	148	Suicide and Self-Inflicted Injury	Urinary Bladder	Urinary Bladder	676	C67.6-Ureteric orifice	White	Male	60-64 years	Blank(s)	Blank(s)	Blank(s)	Blank(s)	Blank(s)	Blank(s)	1	One primary only	13	White	White	Blank(s)	Divorced	Alameda (Oakland), CA - Contra Costa, CA	Yes	Alive or dead of other cause	Blank(s)	Blank(s)	Blank(s)	Localized	Blank(s)	Blank(s)	Blank(s)	Blank(s)	Blank(s)	Surgery performed	Blank(s)	Blank(s)	Blank(s)	90
148042	Suicide and Self-Inflicted Injury	63	October	1973	178	Suicide and Self-Inflicted Injury	Eye and Orbit	Eye and Orbit - Melanoma	699	C69.9-Eye, NOS	White	Male	60-64 years	Blank(s)	Blank(s)	Blank(s)	Blank(s)	Blank(s)	Blank(s)	1	One primary only	41	White	White	Blank(s)	Widowed	Marin, CA	Yes	Alive or dead of other cause	Blank(s)	Blank(s)	Blank(s)	Localized	Blank(s)	Blank(s)	Blank(s)	Blank(s)	Blank(s)	Surgery performed	Blank(s)	Blank(s)	Blank(s)	90
148694	Suicide and Self-Inflicted Injury	58	September	1975	201	Suicide and Self-Inflicted Injury	Melanoma of the Skin	Melanoma of the Skin	445	C44.5-Skin of trunk	White	Male	55-59 years	Blank(s)	Blank(s)	Blank(s)	Blank(s)	Blank(s)	Blank(s)	2	1st of 2 or more primaries	13	White	White	Blank(s)	Married (including common law)	Alameda (Oakland), CA - Contra Costa, CA	Yes	Alive or dead of other cause	Blank(s)	Blank(s)	Blank(s)	Unstaged	Blank(s)	Blank(s)	Blank(s)	Blank(s)	Blank(s)	Surgery performed	Blank(s)	Blank(s)	Blank(s)	90
148694	Suicide and Self-Inflicted Injury	71	January	1988	54	Suicide and Self-Inflicted Injury	Melanoma of the Skin	Melanoma of the Skin	445	C44.5-Skin of trunk	White	Male	70-74 years	Blank(s)	Blank(s)	Blank(s)	Blank(s)	Blank(s)	88	2	2nd of 2 or more primaries	13	White	White	Blank(s)	Married (including common law)	Alameda (Oakland), CA - Contra Costa, CA	No	N/A not first tumor	Blank(s)	Blank(s)	Blank(s)	Localized	Blank(s)	Blank(s)	Blank(s)	Blank(s)	Blank(s)	Surgery performed	Blank(s)	Blank(s)	Blank(s)	40
149386	Suicide and Self-Inflicted Injury	59	April	1973	36	Suicide and Self-Inflicted Injury	Floor of Mouth	Floor of Mouth	49	C04.9-Floor of mouth, NOS	White	Male	55-59 years	Blank(s)	Blank(s)	Blank(s)	Blank(s)	Blank(s)	Blank(s)	3	1st of 2 or more primaries	75	White	White	Blank(s)	Divorced	San Francisco (San Francisco), CA - San Mateo, CA	Yes	Alive or dead of other cause	Blank(s)	Blank(s)	Blank(s)	Unstaged	Blank(s)	Blank(s)	Blank(s)	Blank(s)	Blank(s)	Recommended but not performed, unknown reason	Blank(s)	Blank(s)	Blank(s)	9
149386	Suicide and Self-Inflicted Injury	61	July	1975	8	Suicide and Self-Inflicted Injury	Gum and Other Mouth	Gum and Other Mouth	51	C05.1-Soft palate, NOS	White	Male	60-64 years	Blank(s)	Blank(s)	Blank(s)	Blank(s)	Blank(s)	Blank(s)	3	3rd of 3 or more primaries	75	White	White	Blank(s)	Divorced	San Francisco (San Francisco), CA - San Mateo, CA	No	N/A not first tumor	Blank(s)	Blank(s)	Blank(s)	Localized	Blank(s)	Blank(s)	Blank(s)	Blank(s)	Blank(s)	Surgery performed	Blank(s)	Blank(s)	Blank(s)	90
149537	Suicide and Self-Inflicted Injury	42	May	1978	179	Suicide and Self-Inflicted Injury	Cervix Uteri	Cervix Uteri	539	C53.9-Cervix uteri	White	Female	40-44 years	Blank(s)	Blank(s)	Blank(s)	Blank(s)	Blank(s)	Blank(s)	1	One primary only	1	White	White	Blank(s)	Married (including common law)	Alameda (Oakland), CA - Contra Costa, CA	Yes	Alive or dead of other cause	Blank(s)	Blank(s)	Blank(s)	Distant	Blank(s)	Blank(s)	Blank(s)	Blank(s)	Blank(s)	Recommended but not performed, unknown reason	Blank(s)	Blank(s)	Blank(s)	9
150640	Suicide and Self-Inflicted Injury	55	February	1978	246	Suicide and Self-Inflicted Injury	Prostate	Prostate	619	C61.9-Prostate gland	White	Male	55-59 years	Blank(s)	Blank(s)	Blank(s)	Blank(s)	Blank(s)	Blank(s)	1	One primary only	81	White	White	Blank(s)	Married (including common law)	San Francisco (San Francisco), CA - San Mateo, CA	Yes	Alive or dead of other cause	Blank(s)	Blank(s)	Blank(s)	Blank(s)	Blank(s)	Blank(s)	Blank(s)	Blank(s)	Blank(s)	Surgery performed	Blank(s)	Blank(s)	Blank(s)	90
150673	Suicide and Self-Inflicted Injury	63	April	1980	84	Suicide and Self-Inflicted Injury	Hodgkin - Nodal	Hodgkin - Nodal	778	C77.8-Lymph nodes of multiple regions	White	Male	60-64 years	Blank(s)	Blank(s)	Blank(s)	Blank(s)	Blank(s)	Blank(s)	1	One primary only	1	White	White	Blank(s)	Married (including common law)	Alameda (Oakland), CA - Contra Costa, CA	Yes	Alive or dead of other cause	Blank(s)	Blank(s)	Blank(s)	Unstaged	Blank(s)	Blank(s)	Blank(s)	Blank(s)	Blank(s)	Surgery performed	Blank(s)	Blank(s)	Blank(s)	90
150780	Suicide and Self-Inflicted Injury	46	January	1978	48	Suicide and Self-Inflicted Injury	Breast	Female Breast	501	C50.1-Central portion of breast	White	Female	45-49 years	Blank(s)	Blank(s)	Blank(s)	Blank(s)	Blank(s)	Blank(s)	1	One primary only	1	White	White	Blank(s)	Married (including common law)	Alameda (Oakland), CA - Contra Costa, CA	Yes	Alive or dead of other cause	Blank(s)	Blank(s)	Blank(s)	Regional	Blank(s)	Blank(s)	Blank(s)	Blank(s)	Blank(s)	Surgery performed	Blank(s)	Blank(s)	Blank(s)	90
151663	Suicide and Self-Inflicted Injury	44	November	1978	2	Suicide and Self-Inflicted Injury	Tongue	Tongue	23	C02.3-Anterior 2/3 of tongue, NOS	White	Female	40-44 years	Blank(s)	Blank(s)	Blank(s)	Blank(s)	Blank(s)	Blank(s)	1	One primary only	81	White	White	Blank(s)	Married (including common law)	San Francisco (San Francisco), CA - San Mateo, CA	Yes	Alive or dead of other cause	Blank(s)	Blank(s)	Blank(s)	Localized	Blank(s)	Blank(s)	Blank(s)	Blank(s)	Blank(s)	Surgery performed	Blank(s)	Blank(s)	Blank(s)	90
151902	Suicide and Self-Inflicted Injury	65	February	1980	39	Suicide and Self-Inflicted Injury	Prostate	Prostate	619	C61.9-Prostate gland	White	Male	65-69 years	Blank(s)	Blank(s)	Blank(s)	Blank(s)	Blank(s)	Blank(s)	1	One primary only	1	White	White	Blank(s)	Married (including common law)	Alameda (Oakland), CA - Contra Costa, CA	Yes	Alive or dead of other cause	Blank(s)	Blank(s)	Blank(s)	Blank(s)	Blank(s)	Blank(s)	Blank(s)	Blank(s)	Blank(s)	Surgery performed	Blank(s)	Blank(s)	Blank(s)	90
152504	Suicide and Self-Inflicted Injury	63	May	1976	18	Suicide and Self-Inflicted Injury	Hypopharynx	Hypopharynx	129	C12.9-Pyriform sinus	White	Male	60-64 years	Blank(s)	Blank(s)	Blank(s)	Blank(s)	Blank(s)	Blank(s)	1	One primary only	13	White	White	Blank(s)	Married (including common law)	Alameda (Oakland), CA - Contra Costa, CA	Yes	Alive or dead of other cause	Blank(s)	Blank(s)	Blank(s)	Distant	Blank(s)	Blank(s)	Blank(s)	Blank(s)	Blank(s)	Recommended but not performed, unknown reason	Blank(s)	Blank(s)	Blank(s)	9
153270	Suicide and Self-Inflicted Injury	85	July	1979	27	Suicide and Self-Inflicted Injury	Urinary Bladder	Urinary Bladder	675	C67.5-Bladder neck	White	Male	85+ years	Blank(s)	Blank(s)	Blank(s)	Blank(s)	Blank(s)	Blank(s)	1	One primary only	13	White	White	Blank(s)	Married (including common law)	Alameda (Oakland), CA - Contra Costa, CA	Yes	Alive or dead of other cause	Blank(s)	Blank(s)	Blank(s)	Regional	Blank(s)	Blank(s)	Blank(s)	Blank(s)	Blank(s)	Surgery performed	Blank(s)	Blank(s)	Blank(s)	90
153396	Suicide and Self-Inflicted Injury	77	February	1975	114	Suicide and Self-Inflicted Injury	Prostate	Prostate	619	C61.9-Prostate gland	White	Male	75-79 years	Blank(s)	Blank(s)	Blank(s)	Blank(s)	Blank(s)	Blank(s)	1	One primary only	1	White	White	Blank(s)	Married (including common law)	Alameda (Oakland), CA - Contra Costa, CA	Yes	Alive or dead of other cause	Blank(s)	Blank(s)	Blank(s)	Blank(s)	Blank(s)	Blank(s)	Blank(s)	Blank(s)	Blank(s)	Recommended but not performed, unknown reason	Blank(s)	Blank(s)	Blank(s)	9
153930	Suicide and Self-Inflicted Injury	53	February	1981	70	Suicide and Self-Inflicted Injury	Sigmoid Colon	Sigmoid Colon	187	C18.7-Sigmoid colon	White	Male	50-54 years	Blank(s)	Blank(s)	Blank(s)	Blank(s)	Blank(s)	Blank(s)	1	One primary only	75	White	White	Blank(s)	Separated	San Francisco (San Francisco), CA - San Mateo, CA	Yes	Alive or dead of other cause	Blank(s)	Blank(s)	Blank(s)	Localized	Blank(s)	Blank(s)	Blank(s)	Blank(s)	Blank(s)	Surgery performed	Blank(s)	Blank(s)	Blank(s)	90
154969	Suicide and Self-Inflicted Injury	72	January	1980	24	Suicide and Self-Inflicted Injury	Lung and Bronchus	Lung and Bronchus	341	C34.1-Upper lobe, lung	White	Male	70-74 years	Blank(s)	Blank(s)	Blank(s)	Blank(s)	Blank(s)	Blank(s)	1	One primary only	75	White	White	Blank(s)	Married (including common law)	San Francisco (San Francisco), CA - San Mateo, CA	Yes	Alive or dead of other cause	Blank(s)	Blank(s)	Blank(s)	Blank(s)	Blank(s)	Blank(s)	Blank(s)	Blank(s)	Blank(s)	Recommended but not performed, unknown reason	Blank(s)	Blank(s)	Blank(s)	9
155068	Suicide and Self-Inflicted Injury	65	April	1980	176	Suicide and Self-Inflicted Injury	Prostate	Prostate	619	C61.9-Prostate gland	White	Male	65-69 years	Blank(s)	Blank(s)	Blank(s)	Blank(s)	Blank(s)	Blank(s)	2	1st of 2 or more primaries	75	White	White	Blank(s)	Unknown	San Francisco (San Francisco), CA - San Mateo, CA	Yes	Alive or dead of other cause	Blank(s)	Blank(s)	Blank(s)	Blank(s)	Blank(s)	Blank(s)	Blank(s)	Blank(s)	Blank(s)	Surgery performed	Blank(s)	Blank(s)	Blank(s)	90
155068	Suicide and Self-Inflicted Injury	80	October	1994	2	Suicide and Self-Inflicted Injury	Cecum	Cecum	180	C18.0-Cecum	White	Male	80-84 years	Blank(s)	Blank(s)	Blank(s)	Blank(s)	Blank(s)	40	2	2nd of 2 or more primaries	75	White	White	Blank(s)	Separated	San Francisco (San Francisco), CA - San Mateo, CA	No	N/A not first tumor	Blank(s)	Blank(s)	Blank(s)	Distant	Blank(s)	Blank(s)	Blank(s)	Blank(s)	Blank(s)	Recommended but not performed, patient refused	Blank(s)	Blank(s)	Blank(s)	2
155132	Suicide and Self-Inflicted Injury	75	July	1976	0	Suicide and Self-Inflicted Injury	Kidney and Renal Pelvis	Kidney	649	C64.9-Kidney, NOS	Other (American Indian/AK Native, Asian/Pacific Islander)	Male	75-79 years	Blank(s)	Blank(s)	Blank(s)	Blank(s)	Blank(s)	Blank(s)	1	One primary only	75	Chinese	Asian or Pacific Islander	Blank(s)	Married (including common law)	San Francisco (San Francisco), CA - San Mateo, CA	Yes	Alive or dead of other cause	Blank(s)	Blank(s)	Blank(s)	Unstaged	Blank(s)	Blank(s)	Blank(s)	Blank(s)	Blank(s)	Recommended but not performed, unknown reason	Blank(s)	Blank(s)	Blank(s)	9
156576	Suicide and Self-Inflicted Injury	41	February	1979	325	Suicide and Self-Inflicted Injury	Thyroid	Thyroid	739	C73.9-Thyroid gland	White	Male	40-44 years	Blank(s)	Blank(s)	Blank(s)	Blank(s)	Blank(s)	Blank(s)	1	One primary only	1	White	White	Blank(s)	Married (including common law)	Alameda (Oakland), CA - Contra Costa, CA	Yes	Alive or dead of other cause	Blank(s)	Blank(s)	Blank(s)	Regional	Blank(s)	Blank(s)	Blank(s)	Blank(s)	Blank(s)	Surgery performed	Blank(s)	Blank(s)	Blank(s)	90
158109	Suicide and Self-Inflicted Injury	26	June	1977	374	Suicide and Self-Inflicted Injury	Thyroid	Thyroid	739	C73.9-Thyroid gland	White	Male	25-29 years	Blank(s)	Blank(s)	Blank(s)	Blank(s)	Blank(s)	Blank(s)	1	One primary only	13	White	White	Blank(s)	Single (never married)	Alameda (Oakland), CA - Contra Costa, CA	Yes	Alive or dead of other cause	Blank(s)	Blank(s)	Blank(s)	Distant	Blank(s)	Blank(s)	Blank(s)	Blank(s)	Blank(s)	Surgery performed	Blank(s)	Blank(s)	Blank(s)	90
160686	Suicide and Self-Inflicted Injury	69	September	1975	36	Suicide and Self-Inflicted Injury	Breast	Female Breast	509	C50.9-Breast, NOS	White	Female	65-69 years	Blank(s)	Blank(s)	Blank(s)	Blank(s)	Blank(s)	Blank(s)	1	One primary only	75	White	White	Blank(s)	Married (including common law)	San Francisco (San Francisco), CA - San Mateo, CA	Yes	Alive or dead of other cause	Blank(s)	Blank(s)	Blank(s)	Localized	Blank(s)	Blank(s)	Blank(s)	Blank(s)	Blank(s)	Surgery performed	Blank(s)	Blank(s)	Blank(s)	90
161733	Suicide and Self-Inflicted Injury	65	April	1979	218	Suicide and Self-Inflicted Injury	Chronic Lymphocytic Leukemia	Chronic Lymphocytic Leukemia	421	C42.1-Bone marrow	White	Male	65-69 years	Blank(s)	Blank(s)	Blank(s)	Blank(s)	Blank(s)	Blank(s)	1	One primary only	1	White	White	Blank(s)	Unknown	Alameda (Oakland), CA - Contra Costa, CA	Yes	Alive or dead of other cause	Blank(s)	Blank(s)	Blank(s)	Distant	Blank(s)	Blank(s)	Blank(s)	Blank(s)	Blank(s)	Recommended but not performed, unknown reason	Blank(s)	Blank(s)	Blank(s)	9
161736	Suicide and Self-Inflicted Injury	70	July	1975	143	Suicide and Self-Inflicted Injury	Urinary Bladder	Urinary Bladder	678	C67.8-Overlapping lesion of bladder	White	Female	70-74 years	Blank(s)	Blank(s)	Blank(s)	Blank(s)	Blank(s)	Blank(s)	1	One primary only	75	White	White	Blank(s)	Married (including common law)	San Francisco (San Francisco), CA - San Mateo, CA	Yes	Alive or dead of other cause	Blank(s)	Blank(s)	Blank(s)	Localized	Blank(s)	Blank(s)	Blank(s)	Blank(s)	Blank(s)	Surgery performed	Blank(s)	Blank(s)	Blank(s)	90
162667	Suicide and Self-Inflicted Injury	69	April	1980	102	Suicide and Self-Inflicted Injury	Prostate	Prostate	619	C61.9-Prostate gland	White	Male	65-69 years	Blank(s)	Blank(s)	Blank(s)	Blank(s)	Blank(s)	Blank(s)	2	1st of 2 or more primaries	81	White	White	Blank(s)	Married (including common law)	San Francisco (San Francisco), CA - San Mateo, CA	Yes	Alive or dead of other cause	Blank(s)	Blank(s)	Blank(s)	Blank(s)	Blank(s)	Blank(s)	Blank(s)	Blank(s)	Blank(s)	Surgery performed	Blank(s)	Blank(s)	Blank(s)	90
162667	Suicide and Self-Inflicted Injury	74	October	1985	36	Suicide and Self-Inflicted Injury	Rectum	Rectum	209	C20.9-Rectum, NOS	White	Male	70-74 years	Blank(s)	Blank(s)	Blank(s)	Blank(s)	Blank(s)	Blank(s)	2	2nd of 2 or more primaries	81	White	White	Blank(s)	Married (including common law)	San Francisco (San Francisco), CA - San Mateo, CA	No	N/A not first tumor	Blank(s)	Blank(s)	Blank(s)	Localized	Blank(s)	Blank(s)	Blank(s)	Blank(s)	Blank(s)	Surgery performed	Blank(s)	Blank(s)	Blank(s)	50
162807	Suicide and Self-Inflicted Injury	73	May	1977	93	Suicide and Self-Inflicted Injury	Prostate	Prostate	619	C61.9-Prostate gland	White	Male	70-74 years	Blank(s)	Blank(s)	Blank(s)	Blank(s)	Blank(s)	Blank(s)	1	One primary only	75	White	White	Blank(s)	Single (never married)	San Francisco (San Francisco), CA - San Mateo, CA	Yes	Alive or dead of other cause	Blank(s)	Blank(s)	Blank(s)	Blank(s)	Blank(s)	Blank(s)	Blank(s)	Blank(s)	Blank(s)	Recommended but not performed, unknown reason	Blank(s)	Blank(s)	Blank(s)	9
164548	Suicide and Self-Inflicted Injury	48	November	1977	21	Suicide and Self-Inflicted Injury	Breast	Female Breast	504	C50.4-Upper-outer quadrant of breast	White	Female	45-49 years	Blank(s)	Blank(s)	Blank(s)	Blank(s)	Blank(s)	Blank(s)	1	One primary only	1	White	White	Blank(s)	Married (including common law)	Alameda (Oakland), CA - Contra Costa, CA	Yes	Alive or dead of other cause	Blank(s)	Blank(s)	Blank(s)	Regional	Blank(s)	Blank(s)	Blank(s)	Blank(s)	Blank(s)	Surgery performed	Blank(s)	Blank(s)	Blank(s)	90
164585	Suicide and Self-Inflicted Injury	58	July	1974	36	Suicide and Self-Inflicted Injury	Urinary Bladder	Urinary Bladder	678	C67.8-Overlapping lesion of bladder	Unknown	Male	55-59 years	Blank(s)	Blank(s)	Blank(s)	Blank(s)	Blank(s)	Blank(s)	1	One primary only	1	Unknown	Unknown	Blank(s)	Single (never married)	Alameda (Oakland), CA - Contra Costa, CA	Yes	Alive or dead of other cause	Blank(s)	Blank(s)	Blank(s)	Localized	Blank(s)	Blank(s)	Blank(s)	Blank(s)	Blank(s)	Recommended but not performed, unknown reason	Blank(s)	Blank(s)	Blank(s)	9
164735	Suicide and Self-Inflicted Injury	53	May	1979	16	Suicide and Self-Inflicted Injury	Sigmoid Colon	Sigmoid Colon	187	C18.7-Sigmoid colon	Black	Male	50-54 years	Blank(s)	Blank(s)	Blank(s)	Blank(s)	Blank(s)	Blank(s)	1	One primary only	13	Black	Black	Blank(s)	Married (including common law)	Alameda (Oakland), CA - Contra Costa, CA	Yes	Alive or dead of other cause	Blank(s)	Blank(s)	Blank(s)	Localized	Blank(s)	Blank(s)	Blank(s)	Blank(s)	Blank(s)	Surgery performed	Blank(s)	Blank(s)	Blank(s)	90
165062	Suicide and Self-Inflicted Injury	65	July	1973	116	Suicide and Self-Inflicted Injury	Breast	Female Breast	509	C50.9-Breast, NOS	White	Female	65-69 years	Blank(s)	Blank(s)	Blank(s)	Blank(s)	Blank(s)	Blank(s)	2	1st of 2 or more primaries	13	White	White	Blank(s)	Married (including common law)	Alameda (Oakland), CA - Contra Costa, CA	Yes	Alive or dead of other cause	Blank(s)	Blank(s)	Blank(s)	Localized	Blank(s)	Blank(s)	Blank(s)	Blank(s)	Blank(s)	Surgery performed	Blank(s)	Blank(s)	Blank(s)	90
165062	Suicide and Self-Inflicted Injury	72	September	1980	30	Suicide and Self-Inflicted Injury	Breast	Female Breast	509	C50.9-Breast, NOS	White	Female	70-74 years	Blank(s)	Blank(s)	Blank(s)	Blank(s)	Blank(s)	Blank(s)	2	2nd of 2 or more primaries	13	White	White	Blank(s)	Married (including common law)	Alameda (Oakland), CA - Contra Costa, CA	No	N/A not first tumor	Blank(s)	Blank(s)	Blank(s)	Localized	Blank(s)	Blank(s)	Blank(s)	Blank(s)	Blank(s)	Surgery performed	Blank(s)	Blank(s)	Blank(s)	90
165155	Suicide and Self-Inflicted Injury	77	September	1973	119	Suicide and Self-Inflicted Injury	Prostate	Prostate	619	C61.9-Prostate gland	White	Male	75-79 years	Blank(s)	Blank(s)	Blank(s)	Blank(s)	Blank(s)	Blank(s)	1	One primary only	13	White	White	Blank(s)	Married (including common law)	Alameda (Oakland), CA - Contra Costa, CA	Yes	Alive or dead of other cause	Blank(s)	Blank(s)	Blank(s)	Blank(s)	Blank(s)	Blank(s)	Blank(s)	Blank(s)	Blank(s)	Recommended but not performed, unknown reason	Blank(s)	Blank(s)	Blank(s)	9
166039	Suicide and Self-Inflicted Injury	35	October	1976	62	Suicide and Self-Inflicted Injury	Breast	Female Breast	505	C50.5-Lower-outer quadrant of breast	White	Female	35-39 years	Blank(s)	Blank(s)	Blank(s)	Blank(s)	Blank(s)	Blank(s)	1	One primary only	75	White	White	Blank(s)	Divorced	San Francisco (San Francisco), CA - San Mateo, CA	Yes	Alive or dead of other cause	Blank(s)	Blank(s)	Blank(s)	Localized	Blank(s)	Blank(s)	Blank(s)	Blank(s)	Blank(s)	Surgery performed	Blank(s)	Blank(s)	Blank(s)	90
166124	Suicide and Self-Inflicted Injury	71	March	1981	253	Suicide and Self-Inflicted Injury	Breast	Female Breast	509	C50.9-Breast, NOS	White	Female	70-74 years	Blank(s)	Blank(s)	Blank(s)	Blank(s)	Blank(s)	Blank(s)	1	One primary only	1	White	White	Blank(s)	Widowed	Alameda (Oakland), CA - Contra Costa, CA	Yes	Alive or dead of other cause	Blank(s)	Blank(s)	Blank(s)	Localized	Blank(s)	Blank(s)	Blank(s)	Blank(s)	Blank(s)	Surgery performed	Blank(s)	Blank(s)	Blank(s)	90
166127	Suicide and Self-Inflicted Injury	72	January	1974	113	Suicide and Self-Inflicted Injury	Prostate	Prostate	619	C61.9-Prostate gland	White	Male	70-74 years	Blank(s)	Blank(s)	Blank(s)	Blank(s)	Blank(s)	Blank(s)	1	One primary only	75	White	White	Blank(s)	Unknown	San Francisco (San Francisco), CA - San Mateo, CA	Yes	Alive or dead of other cause	Blank(s)	Blank(s)	Blank(s)	Blank(s)	Blank(s)	Blank(s)	Blank(s)	Blank(s)	Blank(s)	Recommended but not performed, unknown reason	Blank(s)	Blank(s)	Blank(s)	9
167081	Suicide and Self-Inflicted Injury	66	March	1979	107	Suicide and Self-Inflicted Injury	Kidney and Renal Pelvis	Kidney	649	C64.9-Kidney, NOS	White	Male	65-69 years	Blank(s)	Blank(s)	Blank(s)	Blank(s)	Blank(s)	Blank(s)	1	One primary only	13	White	White	Blank(s)	Married (including common law)	Alameda (Oakland), CA - Contra Costa, CA	Yes	Alive or dead of other cause	Blank(s)	Blank(s)	Blank(s)	Localized	Blank(s)	Blank(s)	Blank(s)	Blank(s)	Blank(s)	Surgery performed	Blank(s)	Blank(s)	Blank(s)	90
167118	Suicide and Self-Inflicted Injury	40	November	1980	73	Suicide and Self-Inflicted Injury	Breast	Female Breast	504	C50.4-Upper-outer quadrant of breast	White	Female	40-44 years	Blank(s)	Blank(s)	Blank(s)	Blank(s)	Blank(s)	Blank(s)	1	One primary only	81	White	White	Blank(s)	Single (never married)	San Francisco (San Francisco), CA - San Mateo, CA	Yes	Alive or dead of other cause	Blank(s)	Blank(s)	Blank(s)	Localized	Blank(s)	Blank(s)	Blank(s)	Blank(s)	Blank(s)	Surgery performed	Blank(s)	Blank(s)	Blank(s)	90
167509	Suicide and Self-Inflicted Injury	80	March	1981	131	Suicide and Self-Inflicted Injury	Prostate	Prostate	619	C61.9-Prostate gland	White	Male	80-84 years	Blank(s)	Blank(s)	Blank(s)	Blank(s)	Blank(s)	Blank(s)	2	1st of 2 or more primaries	75	White	White	Blank(s)	Married (including common law)	San Francisco (San Francisco), CA - San Mateo, CA	Yes	Alive or dead of other cause	Blank(s)	Blank(s)	Blank(s)	Blank(s)	Blank(s)	Blank(s)	Blank(s)	Blank(s)	Blank(s)	Surgery performed	Blank(s)	Blank(s)	Blank(s)	90
167509	Suicide and Self-Inflicted Injury	80	December	1981	121	Suicide and Self-Inflicted Injury	Rectum	Rectum	209	C20.9-Rectum, NOS	White	Male	80-84 years	Blank(s)	Blank(s)	Blank(s)	Blank(s)	Blank(s)	Blank(s)	2	2nd of 2 or more primaries	75	White	White	Blank(s)	Married (including common law)	San Francisco (San Francisco), CA - San Mateo, CA	No	N/A not first tumor	Blank(s)	Blank(s)	Blank(s)	Regional	Blank(s)	Blank(s)	Blank(s)	Blank(s)	Blank(s)	Surgery performed	Blank(s)	Blank(s)	Blank(s)	90
167876	Suicide and Self-Inflicted Injury	64	February	1979	193	Suicide and Self-Inflicted Injury	Prostate	Prostate	619	C61.9-Prostate gland	White	Male	60-64 years	Blank(s)	Blank(s)	Blank(s)	Blank(s)	Blank(s)	Blank(s)	1	One primary only	13	White	White	Blank(s)	Married (including common law)	Alameda (Oakland), CA - Contra Costa, CA	Yes	Alive or dead of other cause	Blank(s)	Blank(s)	Blank(s)	Blank(s)	Blank(s)	Blank(s)	Blank(s)	Blank(s)	Blank(s)	Recommended but not performed, unknown reason	Blank(s)	Blank(s)	Blank(s)	9
168120	Suicide and Self-Inflicted Injury	50	September	1977	137	Suicide and Self-Inflicted Injury	Larynx	Larynx	320	C32.0-Glottis	White	Male	50-54 years	Blank(s)	Blank(s)	Blank(s)	Blank(s)	Blank(s)	Blank(s)	2	1st of 2 or more primaries	1	White	White	Blank(s)	Married (including common law)	Alameda (Oakland), CA - Contra Costa, CA	Yes	Alive or dead of other cause	Blank(s)	Blank(s)	Blank(s)	Localized	Blank(s)	Blank(s)	Blank(s)	Blank(s)	Blank(s)	Recommended but not performed, unknown reason	Blank(s)	Blank(s)	Blank(s)	9
168120	Suicide and Self-Inflicted Injury	61	September	1988	5	Suicide and Self-Inflicted Injury	Lung and Bronchus	Lung and Bronchus	349	C34.9-Lung, NOS	White	Male	60-64 years	Blank(s)	Blank(s)	Blank(s)	Blank(s)	Blank(s)	90	2	2nd of 2 or more primaries	1	White	White	Blank(s)	Married (including common law)	Alameda (Oakland), CA - Contra Costa, CA	No	N/A not first tumor	Blank(s)	Blank(s)	Blank(s)	Unstaged	Blank(s)	Blank(s)	Blank(s)	Blank(s)	Blank(s)	Not recommended	Blank(s)	Blank(s)	Blank(s)	1
168143	Suicide and Self-Inflicted Injury	54	July	1975	42	Suicide and Self-Inflicted Injury	NHL - Nodal	NHL - Nodal	779	C77.9-Lymph node, NOS	White	Female	50-54 years	Blank(s)	Blank(s)	Blank(s)	Blank(s)	Blank(s)	Blank(s)	1	One primary only	13	White	White	Blank(s)	Married (including common law)	Alameda (Oakland), CA - Contra Costa, CA	Yes	Alive or dead of other cause	Blank(s)	Blank(s)	Blank(s)	Unstaged	Blank(s)	Blank(s)	Blank(s)	Blank(s)	Blank(s)	Recommended but not performed, unknown reason	Blank(s)	Blank(s)	Blank(s)	9
169553	Suicide and Self-Inflicted Injury	53	December	1979	1	Suicide and Self-Inflicted Injury	Lung and Bronchus	Lung and Bronchus	341	C34.1-Upper lobe, lung	White	Female	50-54 years	Blank(s)	Blank(s)	Blank(s)	Blank(s)	Blank(s)	Blank(s)	1	One primary only	41	White	White	Blank(s)	Divorced	Marin, CA	Yes	Alive or dead of other cause	Blank(s)	Blank(s)	Blank(s)	Blank(s)	Blank(s)	Blank(s)	Blank(s)	Blank(s)	Blank(s)	Recommended but not performed, unknown reason	Blank(s)	Blank(s)	Blank(s)	9
170399	Suicide and Self-Inflicted Injury	56	November	1973	219	Suicide and Self-Inflicted Injury	Chronic Lymphocytic Leukemia	Chronic Lymphocytic Leukemia	421	C42.1-Bone marrow	White	Male	55-59 years	Blank(s)	Blank(s)	Blank(s)	Blank(s)	Blank(s)	Blank(s)	2	1st of 2 or more primaries	1	White	White	Blank(s)	Married (including common law)	Alameda (Oakland), CA - Contra Costa, CA	Yes	Alive or dead of other cause	Blank(s)	Blank(s)	Blank(s)	Distant	Blank(s)	Blank(s)	Blank(s)	Blank(s)	Blank(s)	Recommended but not performed, unknown reason	Blank(s)	Blank(s)	Blank(s)	9
170399	Suicide and Self-Inflicted Injury	71	April	1989	33	Suicide and Self-Inflicted Injury	Lung and Bronchus	Lung and Bronchus	341	C34.1-Upper lobe, lung	White	Male	70-74 years	Blank(s)	Blank(s)	Blank(s)	Blank(s)	Blank(s)	10	2	2nd of 2 or more primaries	1	White	White	Blank(s)	Married (including common law)	Alameda (Oakland), CA - Contra Costa, CA	No	N/A not first tumor	Blank(s)	Blank(s)	Blank(s)	Localized	Blank(s)	Blank(s)	Blank(s)	Blank(s)	Blank(s)	Surgery performed	Blank(s)	Blank(s)	Blank(s)	20
170881	Suicide and Self-Inflicted Injury	69	January	1974	12	Suicide and Self-Inflicted Injury	Urinary Bladder	Urinary Bladder	679	C67.9-Bladder, NOS	White	Male	65-69 years	Blank(s)	Blank(s)	Blank(s)	Blank(s)	Blank(s)	Blank(s)	1	One primary only	75	White	White	Blank(s)	Married (including common law)	San Francisco (San Francisco), CA - San Mateo, CA	Yes	Alive or dead of other cause	Blank(s)	Blank(s)	Blank(s)	Localized	Blank(s)	Blank(s)	Blank(s)	Blank(s)	Blank(s)	Surgery performed	Blank(s)	Blank(s)	Blank(s)	90
171932	Suicide and Self-Inflicted Injury	62	November	1975	278	Suicide and Self-Inflicted Injury	Lung and Bronchus	Lung and Bronchus	341	C34.1-Upper lobe, lung	White	Male	60-64 years	Blank(s)	Blank(s)	Blank(s)	Blank(s)	Blank(s)	Blank(s)	2	1st of 2 or more primaries	81	White	White	Blank(s)	Married (including common law)	San Francisco (San Francisco), CA - San Mateo, CA	Yes	Alive or dead of other cause	Blank(s)	Blank(s)	Blank(s)	Blank(s)	Blank(s)	Blank(s)	Blank(s)	Blank(s)	Blank(s)	Surgery performed	Blank(s)	Blank(s)	Blank(s)	90
171932	Suicide and Self-Inflicted Injury	83	May	1996	32	Suicide and Self-Inflicted Injury	Melanoma of the Skin	Melanoma of the Skin	446	C44.6-Skin of upper limb and shoulder	White	Male	80-84 years	Blank(s)	Blank(s)	Blank(s)	Blank(s)	Blank(s)	88	2	2nd of 2 or more primaries	81	White	White	Blank(s)	Married (including common law)	San Francisco (San Francisco), CA - San Mateo, CA	No	N/A not first tumor	Blank(s)	Blank(s)	Blank(s)	Localized	Blank(s)	Localized only	Blank(s)	Blank(s)	Blank(s)	Surgery performed	Blank(s)	Blank(s)	Blank(s)	40
172348	Suicide and Self-Inflicted Injury	30	October	1974	8	Suicide and Self-Inflicted Injury	Cervix Uteri	Cervix Uteri	539	C53.9-Cervix uteri	White	Female	30-34 years	Blank(s)	Blank(s)	Blank(s)	Blank(s)	Blank(s)	Blank(s)	1	One primary only	1	White	White	Blank(s)	Married (including common law)	Alameda (Oakland), CA - Contra Costa, CA	Yes	Alive or dead of other cause	Blank(s)	Blank(s)	Blank(s)	Localized	Blank(s)	Blank(s)	Blank(s)	Blank(s)	Blank(s)	Recommended but not performed, unknown reason	Blank(s)	Blank(s)	Blank(s)	9
172409	Suicide and Self-Inflicted Injury	80	January	1980	189	Suicide and Self-Inflicted Injury	Prostate	Prostate	619	C61.9-Prostate gland	White	Male	80-84 years	Blank(s)	Blank(s)	Blank(s)	Blank(s)	Blank(s)	Blank(s)	1	One primary only	13	White	White	Blank(s)	Married (including common law)	Alameda (Oakland), CA - Contra Costa, CA	Yes	Alive or dead of other cause	Blank(s)	Blank(s)	Blank(s)	Blank(s)	Blank(s)	Blank(s)	Blank(s)	Blank(s)	Blank(s)	Recommended but not performed, unknown reason	Blank(s)	Blank(s)	Blank(s)	9
172888	Suicide and Self-Inflicted Injury	84	August	1973	28	Suicide and Self-Inflicted Injury	Urinary Bladder	Urinary Bladder	679	C67.9-Bladder, NOS	White	Male	80-84 years	Blank(s)	Blank(s)	Blank(s)	Blank(s)	Blank(s)	Blank(s)	1	One primary only	1	White	White	Blank(s)	Widowed	Alameda (Oakland), CA - Contra Costa, CA	Yes	Alive or dead of other cause	Blank(s)	Blank(s)	Blank(s)	Unstaged	Blank(s)	Blank(s)	Blank(s)	Blank(s)	Blank(s)	Recommended but not performed, unknown reason	Blank(s)	Blank(s)	Blank(s)	9
173162	Suicide and Self-Inflicted Injury	52	May	1977	12	Suicide and Self-Inflicted Injury	Breast	Female Breast	504	C50.4-Upper-outer quadrant of breast	White	Female	50-54 years	Blank(s)	Blank(s)	Blank(s)	Blank(s)	Blank(s)	Blank(s)	1	One primary only	13	White	White	Blank(s)	Married (including common law)	Alameda (Oakland), CA - Contra Costa, CA	Yes	Alive or dead of other cause	Blank(s)	Blank(s)	Blank(s)	Regional	Blank(s)	Blank(s)	Blank(s)	Blank(s)	Blank(s)	Surgery performed	Blank(s)	Blank(s)	Blank(s)	90
173340	Suicide and Self-Inflicted Injury	50	January	1979	3	Suicide and Self-Inflicted Injury	Myeloma	Myeloma	421	C42.1-Bone marrow	Other (American Indian/AK Native, Asian/Pacific Islander)	Female	50-54 years	Blank(s)	Blank(s)	Blank(s)	Blank(s)	Blank(s)	Blank(s)	1	One primary only	75	Chinese	Asian or Pacific Islander	Blank(s)	Married (including common law)	San Francisco (San Francisco), CA - San Mateo, CA	Yes	Alive or dead of other cause	Blank(s)	Blank(s)	Blank(s)	Distant	Blank(s)	Blank(s)	Blank(s)	Blank(s)	Blank(s)	Recommended but not performed, unknown reason	Blank(s)	Blank(s)	Blank(s)	9
175992	Suicide and Self-Inflicted Injury	49	August	1975	5	Suicide and Self-Inflicted Injury	Lung and Bronchus	Lung and Bronchus	349	C34.9-Lung, NOS	White	Male	45-49 years	Blank(s)	Blank(s)	Blank(s)	Blank(s)	Blank(s)	Blank(s)	1	One primary only	81	White	White	Blank(s)	Married (including common law)	San Francisco (San Francisco), CA - San Mateo, CA	Yes	Alive or dead of other cause	Blank(s)	Blank(s)	Blank(s)	Blank(s)	Blank(s)	Blank(s)	Blank(s)	Blank(s)	Blank(s)	Recommended but not performed, unknown reason	Blank(s)	Blank(s)	Blank(s)	9
176032	Suicide and Self-Inflicted Injury	55	April	1977	18	Suicide and Self-Inflicted Injury	Breast	Female Breast	504	C50.4-Upper-outer quadrant of breast	Other (American Indian/AK Native, Asian/Pacific Islander)	Female	55-59 years	Blank(s)	Blank(s)	Blank(s)	Blank(s)	Blank(s)	Blank(s)	1	One primary only	1	Chinese	Asian or Pacific Islander	Blank(s)	Married (including common law)	Alameda (Oakland), CA - Contra Costa, CA	Yes	Alive or dead of other cause	Blank(s)	Blank(s)	Blank(s)	Localized	Blank(s)	Blank(s)	Blank(s)	Blank(s)	Blank(s)	Surgery performed	Blank(s)	Blank(s)	Blank(s)	90
176107	Suicide and Self-Inflicted Injury	58	October	1981	292	Suicide and Self-Inflicted Injury	Breast	Female Breast	509	C50.9-Breast, NOS	White	Female	55-59 years	Blank(s)	Blank(s)	Blank(s)	Blank(s)	Blank(s)	Blank(s)	2	2nd of 2 or more primaries	13	White	White	Blank(s)	Married (including common law)	Alameda (Oakland), CA - Contra Costa, CA	No	N/A not first tumor	Blank(s)	Blank(s)	Blank(s)	Localized	Blank(s)	Blank(s)	Blank(s)	Blank(s)	Blank(s)	Surgery performed	Blank(s)	Blank(s)	Blank(s)	90
176447	Suicide and Self-Inflicted Injury	63	April	1981	47	Suicide and Self-Inflicted Injury	Prostate	Prostate	619	C61.9-Prostate gland	White	Male	60-64 years	Blank(s)	Blank(s)	Blank(s)	Blank(s)	Blank(s)	Blank(s)	1	One primary only	81	White	White	Blank(s)	Married (including common law)	San Francisco (San Francisco), CA - San Mateo, CA	Yes	Alive or dead of other cause	Blank(s)	Blank(s)	Blank(s)	Blank(s)	Blank(s)	Blank(s)	Blank(s)	Blank(s)	Blank(s)	Recommended but not performed, unknown reason	Blank(s)	Blank(s)	Blank(s)	9
875264	Suicide and Self-Inflicted Injury	63	October	1979	52	Suicide and Self-Inflicted Injury	Esophagus	Esophagus	155	C15.5-Lower third of esophagus	White	Male	60-64 years	Blank(s)	Blank(s)	Blank(s)	Blank(s)	Blank(s)	Blank(s)	1	One primary only	1	White	White	Blank(s)	Widowed	Alameda (Oakland), CA - Contra Costa, CA	Yes	Alive or dead of other cause	Blank(s)	Blank(s)	Blank(s)	Distant	Blank(s)	Blank(s)	Blank(s)	Blank(s)	Blank(s)	Surgery performed	Blank(s)	Blank(s)	Blank(s)	90
876141	Suicide and Self-Inflicted Injury	74	October	1977	7	Suicide and Self-Inflicted Injury	Descending Colon	Descending Colon	186	C18.6-Descending colon	White	Male	70-74 years	Blank(s)	Blank(s)	Blank(s)	Blank(s)	Blank(s)	Blank(s)	1	One primary only	75	White	White	Blank(s)	Married (including common law)	San Francisco (San Francisco), CA - San Mateo, CA	Yes	Alive or dead of other cause	Blank(s)	Blank(s)	Blank(s)	Distant	Blank(s)	Blank(s)	Blank(s)	Blank(s)	Blank(s)	Surgery performed	Blank(s)	Blank(s)	Blank(s)	90
876691	Suicide and Self-Inflicted Injury	30	April	1981	365	Suicide and Self-Inflicted Injury	Thyroid	Thyroid	739	C73.9-Thyroid gland	White	Female	30-34 years	Blank(s)	Blank(s)	Blank(s)	Blank(s)	Blank(s)	Blank(s)	1	One primary only	41	White	White	Blank(s)	Divorced	Marin, CA	Yes	Alive or dead of other cause	Blank(s)	Blank(s)	Blank(s)	Localized	Blank(s)	Blank(s)	Blank(s)	Blank(s)	Blank(s)	Surgery performed	Blank(s)	Blank(s)	Blank(s)	90
876801	Suicide and Self-Inflicted Injury	66	June	1974	Unknown	Suicide and Self-Inflicted Injury	Large Intestine, NOS	Large Intestine, NOS	189	C18.9-Colon, NOS	White	Male	65-69 years	Blank(s)	Blank(s)	Blank(s)	Blank(s)	Blank(s)	Blank(s)	1	One primary only	75	White	White	Blank(s)	Married (including common law)	San Francisco (San Francisco), CA - San Mateo, CA	Yes	Alive or dead of other cause	Blank(s)	Blank(s)	Blank(s)	Unstaged	Blank(s)	Blank(s)	Blank(s)	Blank(s)	Blank(s)	Unknown; death certificate; or autopsy only (2003+)	Blank(s)	Blank(s)	Blank(s)	9
877293	Suicide and Self-Inflicted Injury	66	September	1976	68	Suicide and Self-Inflicted Injury	Corpus Uteri	Corpus Uteri	549	C54.9-Corpus uteri	White	Female	65-69 years	Blank(s)	Blank(s)	Blank(s)	Blank(s)	Blank(s)	Blank(s)	1	One primary only	1	White	White	Blank(s)	Married (including common law)	Alameda (Oakland), CA - Contra Costa, CA	Yes	Alive or dead of other cause	Blank(s)	Blank(s)	Blank(s)	Localized	Blank(s)	Blank(s)	Blank(s)	Blank(s)	Blank(s)	Surgery performed	Blank(s)	Blank(s)	Blank(s)	90
880545	Suicide and Self-Inflicted Injury	53	January	1977	15	Suicide and Self-Inflicted Injury	Corpus Uteri	Corpus Uteri	549	C54.9-Corpus uteri	White	Female	50-54 years	Blank(s)	Blank(s)	Blank(s)	Blank(s)	Blank(s)	Blank(s)	1	One primary only	13	White	White	Blank(s)	Married (including common law)	Alameda (Oakland), CA - Contra Costa, CA	Yes	Alive or dead of other cause	Blank(s)	Blank(s)	Blank(s)	Regional	Blank(s)	Blank(s)	Blank(s)	Blank(s)	Blank(s)	Surgery performed	Blank(s)	Blank(s)	Blank(s)	90
880876	Suicide and Self-Inflicted Injury	86	March	1975	0	Suicide and Self-Inflicted Injury	NHL - Nodal	NHL - Nodal	779	C77.9-Lymph node, NOS	White	Female	85+ years	Blank(s)	Blank(s)	Blank(s)	Blank(s)	Blank(s)	Blank(s)	1	One primary only	41	White	White	Blank(s)	Widowed	Marin, CA	Yes	Alive or dead of other cause	Blank(s)	Blank(s)	Blank(s)	Unstaged	Blank(s)	Blank(s)	Blank(s)	Blank(s)	Blank(s)	Recommended but not performed, unknown reason	Blank(s)	Blank(s)	Blank(s)	9
880913	Suicide and Self-Inflicted Injury	82	December	1979	39	Suicide and Self-Inflicted Injury	Prostate	Prostate	619	C61.9-Prostate gland	Black	Male	80-84 years	Blank(s)	Blank(s)	Blank(s)	Blank(s)	Blank(s)	Blank(s)	1	One primary only	1	Black	Black	Blank(s)	Widowed	Alameda (Oakland), CA - Contra Costa, CA	Yes	Alive or dead of other cause	Blank(s)	Blank(s)	Blank(s)	Blank(s)	Blank(s)	Blank(s)	Blank(s)	Blank(s)	Blank(s)	Surgery performed	Blank(s)	Blank(s)	Blank(s)	90
881379	Suicide and Self-Inflicted Injury	90	February	1978	60	Suicide and Self-Inflicted Injury	Hepatic Flexure	Hepatic Flexure	183	C18.3-Hepatic flexure of colon	White	Male	85+ years	Blank(s)	Blank(s)	Blank(s)	Blank(s)	Blank(s)	Blank(s)	1	One primary only	1	White	White	Blank(s)	Married (including common law)	Alameda (Oakland), CA - Contra Costa, CA	Yes	Alive or dead of other cause	Blank(s)	Blank(s)	Blank(s)	Localized	Blank(s)	Blank(s)	Blank(s)	Blank(s)	Blank(s)	Surgery performed	Blank(s)	Blank(s)	Blank(s)	90
882513	Suicide and Self-Inflicted Injury	64	February	1980	75	Suicide and Self-Inflicted Injury	Breast	Female Breast	504	C50.4-Upper-outer quadrant of breast	White	Female	60-64 years	Blank(s)	Blank(s)	Blank(s)	Blank(s)	Blank(s)	Blank(s)	1	One primary only	81	White	White	Blank(s)	Single (never married)	San Francisco (San Francisco), CA - San Mateo, CA	Yes	Alive or dead of other cause	Blank(s)	Blank(s)	Blank(s)	Localized	Blank(s)	Blank(s)	Blank(s)	Blank(s)	Blank(s)	Surgery performed	Blank(s)	Blank(s)	Blank(s)	90
883427	Suicide and Self-Inflicted Injury	70	June	1980	111	Suicide and Self-Inflicted Injury	Kidney and Renal Pelvis	Kidney	649	C64.9-Kidney, NOS	White	Male	70-74 years	Blank(s)	Blank(s)	Blank(s)	Blank(s)	Blank(s)	Blank(s)	1	One primary only	75	White	White	Blank(s)	Widowed	San Francisco (San Francisco), CA - San Mateo, CA	Yes	Alive or dead of other cause	Blank(s)	Blank(s)	Blank(s)	Regional	Blank(s)	Blank(s)	Blank(s)	Blank(s)	Blank(s)	Surgery performed	Blank(s)	Blank(s)	Blank(s)	90
883838	Suicide and Self-Inflicted Injury	63	September	1975	152	Suicide and Self-Inflicted Injury	Stomach	Stomach	160	C16.0-Cardia, NOS	White	Male	60-64 years	Blank(s)	Blank(s)	Blank(s)	Blank(s)	Blank(s)	Blank(s)	2	1st of 2 or more primaries	75	White	White	Blank(s)	Single (never married)	San Francisco (San Francisco), CA - San Mateo, CA	Yes	Alive or dead of other cause	Blank(s)	Blank(s)	Blank(s)	Regional	Blank(s)	Blank(s)	Blank(s)	Blank(s)	Blank(s)	Surgery performed	Blank(s)	Blank(s)	Blank(s)	90
883838	Suicide and Self-Inflicted Injury	75	August	1987	9	Suicide and Self-Inflicted Injury	Prostate	Prostate	619	C61.9-Prostate gland	White	Male	75-79 years	Blank(s)	Blank(s)	Blank(s)	Blank(s)	Blank(s)	Blank(s)	2	2nd of 2 or more primaries	75	White	White	Blank(s)	Single (never married)	San Francisco (San Francisco), CA - San Mateo, CA	No	N/A not first tumor	Blank(s)	Blank(s)	Blank(s)	Blank(s)	Blank(s)	Blank(s)	Blank(s)	Blank(s)	Blank(s)	Recommended but not performed, unknown reason	Blank(s)	Blank(s)	Blank(s)	9
884243	Suicide and Self-Inflicted Injury	51	April	1981	240	Suicide and Self-Inflicted Injury	Sigmoid Colon	Sigmoid Colon	187	C18.7-Sigmoid colon	White	Male	50-54 years	Blank(s)	Blank(s)	Blank(s)	Blank(s)	Blank(s)	Blank(s)	1	One primary only	75	White	White	Blank(s)	Single (never married)	San Francisco (San Francisco), CA - San Mateo, CA	Yes	Alive or dead of other cause	Blank(s)	Blank(s)	Blank(s)	Localized	Blank(s)	Blank(s)	Blank(s)	Blank(s)	Blank(s)	Surgery performed	Blank(s)	Blank(s)	Blank(s)	90
884567	Suicide and Self-Inflicted Injury	69	April	1973	273	Suicide and Self-Inflicted Injury	Urinary Bladder	Urinary Bladder	679	C67.9-Bladder, NOS	White	Male	65-69 years	Blank(s)	Blank(s)	Blank(s)	Blank(s)	Blank(s)	Blank(s)	2	1st of 2 or more primaries	41	White	White	Blank(s)	Unknown	Marin, CA	Yes	Alive or dead of other cause	Blank(s)	Blank(s)	Blank(s)	Unstaged	Blank(s)	Blank(s)	Blank(s)	Blank(s)	Blank(s)	Recommended but not performed, unknown reason	Blank(s)	Blank(s)	Blank(s)	9
884567	Suicide and Self-Inflicted Injury	74	February	1978	215	Suicide and Self-Inflicted Injury	Prostate	Prostate	619	C61.9-Prostate gland	White	Male	70-74 years	Blank(s)	Blank(s)	Blank(s)	Blank(s)	Blank(s)	Blank(s)	2	2nd of 2 or more primaries	41	White	White	Blank(s)	Unknown	Marin, CA	No	N/A not first tumor	Blank(s)	Blank(s)	Blank(s)	Blank(s)	Blank(s)	Blank(s)	Blank(s)	Blank(s)	Blank(s)	Surgery performed	Blank(s)	Blank(s)	Blank(s)	90
884658	Suicide and Self-Inflicted Injury	49	January	1979	65	Suicide and Self-Inflicted Injury	Corpus Uteri	Corpus Uteri	549	C54.9-Corpus uteri	White	Female	45-49 years	Blank(s)	Blank(s)	Blank(s)	Blank(s)	Blank(s)	Blank(s)	1	One primary only	1	White	White	Blank(s)	Married (including common law)	Alameda (Oakland), CA - Contra Costa, CA	Yes	Alive or dead of other cause	Blank(s)	Blank(s)	Blank(s)	Localized	Blank(s)	Blank(s)	Blank(s)	Blank(s)	Blank(s)	Surgery performed	Blank(s)	Blank(s)	Blank(s)	90
884841	Suicide and Self-Inflicted Injury	54	March	1975	Unknown	Suicide and Self-Inflicted Injury	Thyroid	Thyroid	739	C73.9-Thyroid gland	White	Male	50-54 years	Blank(s)	Blank(s)	Blank(s)	Blank(s)	Blank(s)	Blank(s)	1	One primary only	41	White	White	Blank(s)	Widowed	Marin, CA	Yes	Alive or dead of other cause	Blank(s)	Blank(s)	Blank(s)	Unstaged	Blank(s)	Blank(s)	Blank(s)	Blank(s)	Blank(s)	Unknown; death certificate; or autopsy only (2003+)	Blank(s)	Blank(s)	Blank(s)	9
884937	Suicide and Self-Inflicted Injury	66	August	1977	Unknown	Suicide and Self-Inflicted Injury	Corpus Uteri	Corpus Uteri	549	C54.9-Corpus uteri	White	Female	65-69 years	Blank(s)	Blank(s)	Blank(s)	Blank(s)	Blank(s)	Blank(s)	1	One primary only	41	White	White	Blank(s)	Divorced	Marin, CA	Yes	Alive or dead of other cause	Blank(s)	Blank(s)	Blank(s)	Unstaged	Blank(s)	Blank(s)	Blank(s)	Blank(s)	Blank(s)	Unknown; death certificate; or autopsy only (2003+)	Blank(s)	Blank(s)	Blank(s)	9
885097	Suicide and Self-Inflicted Injury	52	April	1975	419	Suicide and Self-Inflicted Injury	Urinary Bladder	Urinary Bladder	676	C67.6-Ureteric orifice	White	Male	50-54 years	Blank(s)	Blank(s)	Blank(s)	Blank(s)	Blank(s)	Blank(s)	3	1st of 2 or more primaries	81	White	White	Blank(s)	Divorced	San Francisco (San Francisco), CA - San Mateo, CA	Yes	Alive or dead of other cause	Blank(s)	Blank(s)	Blank(s)	Localized	Blank(s)	Blank(s)	Blank(s)	Blank(s)	Blank(s)	Surgery performed	Blank(s)	Blank(s)	Blank(s)	90
885097	Suicide and Self-Inflicted Injury	82	September	2004	66	Suicide and Self-Inflicted Injury	Melanoma of the Skin	Melanoma of the Skin	445	C44.5-Skin of trunk	White	Male	80-84 years	Blank(s)	Blank(s)	Blank(s)	Blank(s)	IIC	Blank(s)	3	2nd of 2 or more primaries	1	White	White	Blank(s)	Widowed	Alameda (Oakland), CA - Contra Costa, CA	No	N/A not first tumor	L	L	Localized	Localized	Blank(s)	Blank(s)	31	Sentinel lymph node biopsy	None; diagnosed at autopsy	Surgery performed	Blank(s)	Blank(s)	Blank(s)	Blank(s)
885637	Suicide and Self-Inflicted Injury	72	February	1979	1	Suicide and Self-Inflicted Injury	Lung and Bronchus	Lung and Bronchus	349	C34.9-Lung, NOS	White	Male	70-74 years	Blank(s)	Blank(s)	Blank(s)	Blank(s)	Blank(s)	Blank(s)	1	One primary only	1	White	White	Blank(s)	Single (never married)	Alameda (Oakland), CA - Contra Costa, CA	Yes	Alive or dead of other cause	Blank(s)	Blank(s)	Blank(s)	Blank(s)	Blank(s)	Blank(s)	Blank(s)	Blank(s)	Blank(s)	Recommended but not performed, unknown reason	Blank(s)	Blank(s)	Blank(s)	9
885971	Suicide and Self-Inflicted Injury	50	May	1974	0	Suicide and Self-Inflicted Injury	Miscellaneous	Miscellaneous	809	C80.9-Unknown primary site	White	Male	50-54 years	Blank(s)	Blank(s)	Blank(s)	Blank(s)	Blank(s)	Blank(s)	1	One primary only	1	White	White	Blank(s)	Divorced	Alameda (Oakland), CA - Contra Costa, CA	Yes	Alive or dead of other cause	Blank(s)	Blank(s)	Blank(s)	Unstaged	Blank(s)	Blank(s)	Blank(s)	Blank(s)	Blank(s)	Recommended but not performed, unknown reason	Blank(s)	Blank(s)	Blank(s)	9
886449	Suicide and Self-Inflicted Injury	49	January	1978	12	Suicide and Self-Inflicted Injury	Breast	Female Breast	504	C50.4-Upper-outer quadrant of breast	White	Female	45-49 years	Blank(s)	Blank(s)	Blank(s)	Blank(s)	Blank(s)	Blank(s)	1	One primary only	81	White	White	Blank(s)	Widowed	San Francisco (San Francisco), CA - San Mateo, CA	Yes	Alive or dead of other cause	Blank(s)	Blank(s)	Blank(s)	Regional	Blank(s)	Blank(s)	Blank(s)	Blank(s)	Blank(s)	Surgery performed	Blank(s)	Blank(s)	Blank(s)	90
887784	Suicide and Self-Inflicted Injury	56	October	1976	288	Suicide and Self-Inflicted Injury	Rectum	Rectum	209	C20.9-Rectum, NOS	White	Female	55-59 years	Blank(s)	Blank(s)	Blank(s)	Blank(s)	Blank(s)	Blank(s)	1	One primary only	81	White	White	Blank(s)	Married (including common law)	San Francisco (San Francisco), CA - San Mateo, CA	Yes	Alive or dead of other cause	Blank(s)	Blank(s)	Blank(s)	Localized	Blank(s)	Blank(s)	Blank(s)	Blank(s)	Blank(s)	Surgery performed	Blank(s)	Blank(s)	Blank(s)	90
888166	Suicide and Self-Inflicted Injury	63	February	1981	315	Suicide and Self-Inflicted Injury	Breast	Female Breast	508	C50.8-Overlapping lesion of breast	White	Female	60-64 years	Blank(s)	Blank(s)	Blank(s)	Blank(s)	Blank(s)	Blank(s)	1	One primary only	75	White	White	Blank(s)	Single (never married)	San Francisco (San Francisco), CA - San Mateo, CA	Yes	Alive or dead of other cause	Blank(s)	Blank(s)	Blank(s)	Regional	Blank(s)	Blank(s)	Blank(s)	Blank(s)	Blank(s)	Surgery performed	Blank(s)	Blank(s)	Blank(s)	90
888486	Suicide and Self-Inflicted Injury	65	February	1979	32	Suicide and Self-Inflicted Injury	Cecum	Cecum	180	C18.0-Cecum	White	Male	65-69 years	Blank(s)	Blank(s)	Blank(s)	Blank(s)	Blank(s)	Blank(s)	1	One primary only	13	White	White	Blank(s)	Married (including common law)	Alameda (Oakland), CA - Contra Costa, CA	Yes	Alive or dead of other cause	Blank(s)	Blank(s)	Blank(s)	Localized	Blank(s)	Blank(s)	Blank(s)	Blank(s)	Blank(s)	Surgery performed	Blank(s)	Blank(s)	Blank(s)	90
891278	Suicide and Self-Inflicted Injury	76	October	1980	84	Suicide and Self-Inflicted Injury	Thyroid	Thyroid	739	C73.9-Thyroid gland	White	Female	75-79 years	Blank(s)	Blank(s)	Blank(s)	Blank(s)	Blank(s)	Blank(s)	1	One primary only	13	White	White	Blank(s)	Widowed	Alameda (Oakland), CA - Contra Costa, CA	Yes	Alive or dead of other cause	Blank(s)	Blank(s)	Blank(s)	Localized	Blank(s)	Blank(s)	Blank(s)	Blank(s)	Blank(s)	Surgery performed	Blank(s)	Blank(s)	Blank(s)	90
891588	Suicide and Self-Inflicted Injury	75	December	1975	4	Suicide and Self-Inflicted Injury	Transverse Colon	Transverse Colon	184	C18.4-Transverse colon	White	Male	75-79 years	Blank(s)	Blank(s)	Blank(s)	Blank(s)	Blank(s)	Blank(s)	1	One primary only	81	White	White	Blank(s)	Married (including common law)	San Francisco (San Francisco), CA - San Mateo, CA	Yes	Alive or dead of other cause	Blank(s)	Blank(s)	Blank(s)	Distant	Blank(s)	Blank(s)	Blank(s)	Blank(s)	Blank(s)	Recommended but not performed, unknown reason	Blank(s)	Blank(s)	Blank(s)	9
893927	Suicide and Self-Inflicted Injury	60	February	1980	242	Suicide and Self-Inflicted Injury	Breast	Female Breast	508	C50.8-Overlapping lesion of breast	White	Female	60-64 years	Blank(s)	Blank(s)	Blank(s)	Blank(s)	Blank(s)	Blank(s)	2	1st of 2 or more primaries	75	White	White	Blank(s)	Single (never married)	San Francisco (San Francisco), CA - San Mateo, CA	Yes	Alive or dead of other cause	Blank(s)	Blank(s)	Blank(s)	Localized	Blank(s)	Blank(s)	Blank(s)	Blank(s)	Blank(s)	Surgery performed	Blank(s)	Blank(s)	Blank(s)	90
893927	Suicide and Self-Inflicted Injury	63	September	1983	199	Suicide and Self-Inflicted Injury	Breast	Female Breast	504	C50.4-Upper-outer quadrant of breast	White	Female	60-64 years	Blank(s)	Blank(s)	Blank(s)	Blank(s)	Blank(s)	Blank(s)	2	2nd of 2 or more primaries	75	White	White	Blank(s)	Single (never married)	San Francisco (San Francisco), CA - San Mateo, CA	No	N/A not first tumor	Blank(s)	Blank(s)	Blank(s)	Localized	Blank(s)	Blank(s)	Blank(s)	Blank(s)	Blank(s)	Surgery performed	Blank(s)	Blank(s)	Blank(s)	50
894467	Suicide and Self-Inflicted Injury	26	May	1979	30	Suicide and Self-Inflicted Injury	Other Endocrine including Thymus	Thymus	379	C37.9-Thymus	White	Female	25-29 years	Blank(s)	Blank(s)	Blank(s)	Blank(s)	Blank(s)	Blank(s)	1	One primary only	75	White	White	Blank(s)	Single (never married)	San Francisco (San Francisco), CA - San Mateo, CA	Yes	Alive or dead of other cause	Blank(s)	Blank(s)	Blank(s)	Distant	Blank(s)	Blank(s)	Blank(s)	Blank(s)	Blank(s)	Surgery performed	Blank(s)	Blank(s)	Blank(s)	90
895628	Suicide and Self-Inflicted Injury	55	November	1973	136	Suicide and Self-Inflicted Injury	Transverse Colon	Transverse Colon	184	C18.4-Transverse colon	White	Male	55-59 years	Blank(s)	Blank(s)	Blank(s)	Blank(s)	Blank(s)	Blank(s)	1	One primary only	1	White	White	Blank(s)	Married (including common law)	Alameda (Oakland), CA - Contra Costa, CA	Yes	Alive or dead of other cause	Blank(s)	Blank(s)	Blank(s)	Unstaged	Blank(s)	Blank(s)	Blank(s)	Blank(s)	Blank(s)	Recommended but not performed, unknown reason	Blank(s)	Blank(s)	Blank(s)	9
895757	Suicide and Self-Inflicted Injury	68	June	1976	12	Suicide and Self-Inflicted Injury	Ovary	Ovary	569	C56.9-Ovary	White	Female	65-69 years	Blank(s)	Blank(s)	Blank(s)	Blank(s)	Blank(s)	Blank(s)	1	One primary only	81	White	White	Blank(s)	Married (including common law)	San Francisco (San Francisco), CA - San Mateo, CA	Yes	Alive or dead of other cause	Blank(s)	Blank(s)	Blank(s)	Localized	Blank(s)	Blank(s)	Blank(s)	Blank(s)	Blank(s)	Surgery performed	Blank(s)	Blank(s)	Blank(s)	90
895789	Suicide and Self-Inflicted Injury	47	February	1979	27	Suicide and Self-Inflicted Injury	Sigmoid Colon	Sigmoid Colon	187	C18.7-Sigmoid colon	White	Male	45-49 years	Blank(s)	Blank(s)	Blank(s)	Blank(s)	Blank(s)	Blank(s)	1	One primary only	75	White	White	Blank(s)	Separated	San Francisco (San Francisco), CA - San Mateo, CA	Yes	Alive or dead of other cause	Blank(s)	Blank(s)	Blank(s)	Localized	Blank(s)	Blank(s)	Blank(s)	Blank(s)	Blank(s)	Surgery performed	Blank(s)	Blank(s)	Blank(s)	90
896128	Suicide and Self-Inflicted Injury	65	November	1974	3	Suicide and Self-Inflicted Injury	Soft Tissue including Heart	Soft Tissue including Heart	491	C49.1-Conn, subcutaneous, other soft tis: upr limb, shoulder	White	Male	65-69 years	Blank(s)	Blank(s)	Blank(s)	Blank(s)	Blank(s)	Blank(s)	1	One primary only	75	White	White	Blank(s)	Single (never married)	San Francisco (San Francisco), CA - San Mateo, CA	Yes	Alive or dead of other cause	Blank(s)	Blank(s)	Blank(s)	Localized	Blank(s)	Blank(s)	Blank(s)	Blank(s)	Blank(s)	Surgery performed	Blank(s)	Blank(s)	Blank(s)	90
896470	Suicide and Self-Inflicted Injury	64	August	1974	139	Suicide and Self-Inflicted Injury	Corpus Uteri	Corpus Uteri	549	C54.9-Corpus uteri	White	Female	60-64 years	Blank(s)	Blank(s)	Blank(s)	Blank(s)	Blank(s)	Blank(s)	2	1st of 2 or more primaries	1	White	White	Blank(s)	Widowed	Alameda (Oakland), CA - Contra Costa, CA	Yes	Alive or dead of other cause	Blank(s)	Blank(s)	Blank(s)	Localized	Blank(s)	Blank(s)	Blank(s)	Blank(s)	Blank(s)	Surgery performed	Blank(s)	Blank(s)	Blank(s)	90
896470	Suicide and Self-Inflicted Injury	74	January	1985	14	Suicide and Self-Inflicted Injury	Ascending Colon	Ascending Colon	182	C18.2-Ascending colon	White	Female	70-74 years	Blank(s)	Blank(s)	Blank(s)	Blank(s)	Blank(s)	Blank(s)	2	2nd of 2 or more primaries	1	White	White	Blank(s)	Widowed	Alameda (Oakland), CA - Contra Costa, CA	No	N/A not first tumor	Blank(s)	Blank(s)	Blank(s)	Regional	Blank(s)	Blank(s)	Blank(s)	Blank(s)	Blank(s)	Surgery performed	Blank(s)	Blank(s)	Blank(s)	40
899933	Suicide and Self-Inflicted Injury	76	June	1979	155	Suicide and Self-Inflicted Injury	Cecum	Cecum	180	C18.0-Cecum	White	Female	75-79 years	Blank(s)	Blank(s)	Blank(s)	Blank(s)	Blank(s)	Blank(s)	1	One primary only	75	White	White	Blank(s)	Widowed	San Francisco (San Francisco), CA - San Mateo, CA	Yes	Alive or dead of other cause	Blank(s)	Blank(s)	Blank(s)	Localized	Blank(s)	Blank(s)	Blank(s)	Blank(s)	Blank(s)	Surgery performed	Blank(s)	Blank(s)	Blank(s)	90
900384	Suicide and Self-Inflicted Injury	68	October	1975	109	Suicide and Self-Inflicted Injury	Prostate	Prostate	619	C61.9-Prostate gland	White	Male	65-69 years	Blank(s)	Blank(s)	Blank(s)	Blank(s)	Blank(s)	Blank(s)	1	One primary only	75	White	White	Blank(s)	Married (including common law)	San Francisco (San Francisco), CA - San Mateo, CA	Yes	Alive or dead of other cause	Blank(s)	Blank(s)	Blank(s)	Blank(s)	Blank(s)	Blank(s)	Blank(s)	Blank(s)	Blank(s)	Recommended but not performed, unknown reason	Blank(s)	Blank(s)	Blank(s)	9
900979	Suicide and Self-Inflicted Injury	76	January	1977	2	Suicide and Self-Inflicted Injury	Stomach	Stomach	165	C16.5-Lesser curvature of stomach NOS	White	Male	75-79 years	Blank(s)	Blank(s)	Blank(s)	Blank(s)	Blank(s)	Blank(s)	1	One primary only	1	White	White	Blank(s)	Married (including common law)	Alameda (Oakland), CA - Contra Costa, CA	Yes	Alive or dead of other cause	Blank(s)	Blank(s)	Blank(s)	Distant	Blank(s)	Blank(s)	Blank(s)	Blank(s)	Blank(s)	Surgery performed	Blank(s)	Blank(s)	Blank(s)	90
902562	Suicide and Self-Inflicted Injury	65	January	1975	222	Suicide and Self-Inflicted Injury	Urinary Bladder	Urinary Bladder	676	C67.6-Ureteric orifice	White	Male	65-69 years	Blank(s)	Blank(s)	Blank(s)	Blank(s)	Blank(s)	Blank(s)	1	One primary only	1	White	White	Blank(s)	Married (including common law)	Alameda (Oakland), CA - Contra Costa, CA	Yes	Alive or dead of other cause	Blank(s)	Blank(s)	Blank(s)	Regional	Blank(s)	Blank(s)	Blank(s)	Blank(s)	Blank(s)	Surgery performed	Blank(s)	Blank(s)	Blank(s)	90
902854	Suicide and Self-Inflicted Injury	66	May	1979	83	Suicide and Self-Inflicted Injury	Prostate	Prostate	619	C61.9-Prostate gland	White	Male	65-69 years	Blank(s)	Blank(s)	Blank(s)	Blank(s)	Blank(s)	Blank(s)	1	One primary only	13	White	White	Blank(s)	Married (including common law)	Alameda (Oakland), CA - Contra Costa, CA	Yes	Alive or dead of other cause	Blank(s)	Blank(s)	Blank(s)	Blank(s)	Blank(s)	Blank(s)	Blank(s)	Blank(s)	Blank(s)	Surgery performed	Blank(s)	Blank(s)	Blank(s)	90
904022	Suicide and Self-Inflicted Injury	63	March	1980	7	Suicide and Self-Inflicted Injury	Esophagus	Esophagus	154	C15.4-Middle third of esophagus	White	Female	60-64 years	Blank(s)	Blank(s)	Blank(s)	Blank(s)	Blank(s)	Blank(s)	2	2nd of 2 or more primaries	81	White	White	Blank(s)	Married (including common law)	San Francisco (San Francisco), CA - San Mateo, CA	No	N/A not first tumor	Blank(s)	Blank(s)	Blank(s)	Unstaged	Blank(s)	Blank(s)	Blank(s)	Blank(s)	Blank(s)	Recommended but not performed, unknown reason	Blank(s)	Blank(s)	Blank(s)	9
904148	Suicide and Self-Inflicted Injury	50	July	1974	142	Suicide and Self-Inflicted Injury	Prostate	Prostate	619	C61.9-Prostate gland	White	Male	50-54 years	Blank(s)	Blank(s)	Blank(s)	Blank(s)	Blank(s)	Blank(s)	1	One primary only	1	White	White	Blank(s)	Married (including common law)	Alameda (Oakland), CA - Contra Costa, CA	Yes	Alive or dead of other cause	Blank(s)	Blank(s)	Blank(s)	Blank(s)	Blank(s)	Blank(s)	Blank(s)	Blank(s)	Blank(s)	Recommended but not performed, unknown reason	Blank(s)	Blank(s)	Blank(s)	9
904302	Suicide and Self-Inflicted Injury	75	April	1981	0	Suicide and Self-Inflicted Injury	Lung and Bronchus	Lung and Bronchus	341	C34.1-Upper lobe, lung	White	Male	75-79 years	Blank(s)	Blank(s)	Blank(s)	Blank(s)	Blank(s)	Blank(s)	1	One primary only	75	White	White	Blank(s)	Unknown	San Francisco (San Francisco), CA - San Mateo, CA	Yes	Alive or dead of other cause	Blank(s)	Blank(s)	Blank(s)	Blank(s)	Blank(s)	Blank(s)	Blank(s)	Blank(s)	Blank(s)	Recommended but not performed, unknown reason	Blank(s)	Blank(s)	Blank(s)	9
904359	Suicide and Self-Inflicted Injury	53	November	1976	190	Suicide and Self-Inflicted Injury	Ovary	Ovary	569	C56.9-Ovary	White	Female	50-54 years	Blank(s)	Blank(s)	Blank(s)	Blank(s)	Blank(s)	Blank(s)	2	1st of 2 or more primaries	1	White	White	Blank(s)	Married (including common law)	Alameda (Oakland), CA - Contra Costa, CA	Yes	Alive or dead of other cause	Blank(s)	Blank(s)	Blank(s)	Localized	Blank(s)	Blank(s)	Blank(s)	Blank(s)	Blank(s)	Surgery performed	Blank(s)	Blank(s)	Blank(s)	90
904421	Suicide and Self-Inflicted Injury	64	April	1979	Unknown	Suicide and Self-Inflicted Injury	Lung and Bronchus	Lung and Bronchus	349	C34.9-Lung, NOS	White	Female	60-64 years	Blank(s)	Blank(s)	Blank(s)	Blank(s)	Blank(s)	Blank(s)	1	One primary only	41	White	White	Blank(s)	Married (including common law)	Marin, CA	Yes	Alive or dead of other cause	Blank(s)	Blank(s)	Blank(s)	Blank(s)	Blank(s)	Blank(s)	Blank(s)	Blank(s)	Blank(s)	Unknown; death certificate; or autopsy only (2003+)	Blank(s)	Blank(s)	Blank(s)	9
904449	Suicide and Self-Inflicted Injury	34	January	1974	Unknown	Suicide and Self-Inflicted Injury	Large Intestine, NOS	Large Intestine, NOS	189	C18.9-Colon, NOS	White	Male	30-34 years	Blank(s)	Blank(s)	Blank(s)	Blank(s)	Blank(s)	Blank(s)	1	One primary only	75	White	White	Blank(s)	Single (never married)	San Francisco (San Francisco), CA - San Mateo, CA	Yes	Alive or dead of other cause	Blank(s)	Blank(s)	Blank(s)	Unstaged	Blank(s)	Blank(s)	Blank(s)	Blank(s)	Blank(s)	Unknown; death certificate; or autopsy only (2003+)	Blank(s)	Blank(s)	Blank(s)	9
904646	Suicide and Self-Inflicted Injury	49	January	1975	28	Suicide and Self-Inflicted Injury	Rectum	Rectum	209	C20.9-Rectum, NOS	White	Male	45-49 years	Blank(s)	Blank(s)	Blank(s)	Blank(s)	Blank(s)	Blank(s)	1	One primary only	1	White	White	Blank(s)	Divorced	Alameda (Oakland), CA - Contra Costa, CA	Yes	Alive or dead of other cause	Blank(s)	Blank(s)	Blank(s)	Regional	Blank(s)	Blank(s)	Blank(s)	Blank(s)	Blank(s)	Surgery performed	Blank(s)	Blank(s)	Blank(s)	90
905254	Suicide and Self-Inflicted Injury	27	February	1977	378	Suicide and Self-Inflicted Injury	Testis	Testis	629	C62.9-Testis, NOS	White	Male	25-29 years	Blank(s)	Blank(s)	Blank(s)	Blank(s)	Blank(s)	Blank(s)	1	One primary only	1	White	White	Blank(s)	Married (including common law)	Alameda (Oakland), CA - Contra Costa, CA	Yes	Alive or dead of other cause	Blank(s)	Blank(s)	Blank(s)	Localized	Blank(s)	Blank(s)	Blank(s)	Blank(s)	Blank(s)	Surgery performed	Blank(s)	Blank(s)	Blank(s)	90
906829	Suicide and Self-Inflicted Injury	71	January	1975	94	Suicide and Self-Inflicted Injury	Rectosigmoid Junction	Rectosigmoid Junction	199	C19.9-Rectosigmoid junction	White	Male	70-74 years	Blank(s)	Blank(s)	Blank(s)	Blank(s)	Blank(s)	Blank(s)	1	One primary only	1	White	White	Blank(s)	Married (including common law)	Alameda (Oakland), CA - Contra Costa, CA	Yes	Alive or dead of other cause	Blank(s)	Blank(s)	Blank(s)	Localized	Blank(s)	Blank(s)	Blank(s)	Blank(s)	Blank(s)	Surgery performed	Blank(s)	Blank(s)	Blank(s)	90
908277	Suicide and Self-Inflicted Injury	36	February	1981	113	Suicide and Self-Inflicted Injury	NHL - Nodal	NHL - Nodal	778	C77.8-Lymph nodes of multiple regions	White	Male	35-39 years	Blank(s)	Blank(s)	Blank(s)	Blank(s)	Blank(s)	Blank(s)	1	1st of 2 or more primaries	1	White	White	Blank(s)	Single (never married)	Alameda (Oakland), CA - Contra Costa, CA	Yes	Alive or dead of other cause	Blank(s)	Blank(s)	Blank(s)	Unstaged	Blank(s)	Blank(s)	Blank(s)	Blank(s)	Blank(s)	Recommended but not performed, unknown reason	Blank(s)	Blank(s)	Blank(s)	9
908477	Suicide and Self-Inflicted Injury	63	October	1977	61	Suicide and Self-Inflicted Injury	Breast	Female Breast	504	C50.4-Upper-outer quadrant of breast	White	Female	60-64 years	Blank(s)	Blank(s)	Blank(s)	Blank(s)	Blank(s)	Blank(s)	1	One primary only	75	White	White	Blank(s)	Divorced	San Francisco (San Francisco), CA - San Mateo, CA	Yes	Alive or dead of other cause	Blank(s)	Blank(s)	Blank(s)	Localized	Blank(s)	Blank(s)	Blank(s)	Blank(s)	Blank(s)	Surgery performed	Blank(s)	Blank(s)	Blank(s)	90
909598	Suicide and Self-Inflicted Injury	69	December	1979	Unknown	Suicide and Self-Inflicted Injury	Rectum	Rectum	209	C20.9-Rectum, NOS	White	Female	65-69 years	Blank(s)	Blank(s)	Blank(s)	Blank(s)	Blank(s)	Blank(s)	1	One primary only	75	White	White	Blank(s)	Widowed	San Francisco (San Francisco), CA - San Mateo, CA	Yes	Alive or dead of other cause	Blank(s)	Blank(s)	Blank(s)	Unstaged	Blank(s)	Blank(s)	Blank(s)	Blank(s)	Blank(s)	Unknown; death certificate; or autopsy only (2003+)	Blank(s)	Blank(s)	Blank(s)	9
910633	Suicide and Self-Inflicted Injury	76	January	1975	48	Suicide and Self-Inflicted Injury	Stomach	Stomach	165	C16.5-Lesser curvature of stomach NOS	Other (American Indian/AK Native, Asian/Pacific Islander)	Female	75-79 years	Blank(s)	Blank(s)	Blank(s)	Blank(s)	Blank(s)	Blank(s)	1	One primary only	13	Japanese	Asian or Pacific Islander	Blank(s)	Widowed	Alameda (Oakland), CA - Contra Costa, CA	Yes	Alive or dead of other cause	Blank(s)	Blank(s)	Blank(s)	Localized	Blank(s)	Blank(s)	Blank(s)	Blank(s)	Blank(s)	Surgery performed	Blank(s)	Blank(s)	Blank(s)	90
911140	Suicide and Self-Inflicted Injury	70	January	1977	8	Suicide and Self-Inflicted Injury	Lung and Bronchus	Lung and Bronchus	349	C34.9-Lung, NOS	White	Male	70-74 years	Blank(s)	Blank(s)	Blank(s)	Blank(s)	Blank(s)	Blank(s)	1	One primary only	75	White	White	Blank(s)	Married (including common law)	San Francisco (San Francisco), CA - San Mateo, CA	Yes	Alive or dead of other cause	Blank(s)	Blank(s)	Blank(s)	Blank(s)	Blank(s)	Blank(s)	Blank(s)	Blank(s)	Blank(s)	Recommended but not performed, unknown reason	Blank(s)	Blank(s)	Blank(s)	9
911711	Suicide and Self-Inflicted Injury	70	December	1978	50	Suicide and Self-Inflicted Injury	Rectum	Rectum	209	C20.9-Rectum, NOS	White	Female	70-74 years	Blank(s)	Blank(s)	Blank(s)	Blank(s)	Blank(s)	Blank(s)	1	One primary only	81	White	White	Blank(s)	Widowed	San Francisco (San Francisco), CA - San Mateo, CA	Yes	Alive or dead of other cause	Blank(s)	Blank(s)	Blank(s)	Localized	Blank(s)	Blank(s)	Blank(s)	Blank(s)	Blank(s)	Recommended but not performed, unknown reason	Blank(s)	Blank(s)	Blank(s)	9
911920	Suicide and Self-Inflicted Injury	41	May	1975	109	Suicide and Self-Inflicted Injury	Breast	Female Breast	509	C50.9-Breast, NOS	White	Female	40-44 years	Blank(s)	Blank(s)	Blank(s)	Blank(s)	Blank(s)	Blank(s)	1	One primary only	1	White	White	Blank(s)	Married (including common law)	Alameda (Oakland), CA - Contra Costa, CA	Yes	Alive or dead of other cause	Blank(s)	Blank(s)	Blank(s)	Localized	Blank(s)	Blank(s)	Blank(s)	Blank(s)	Blank(s)	Surgery performed	Blank(s)	Blank(s)	Blank(s)	90
914366	Suicide and Self-Inflicted Injury	60	May	1973	96	Suicide and Self-Inflicted Injury	Corpus Uteri	Corpus Uteri	549	C54.9-Corpus uteri	White	Female	60-64 years	Blank(s)	Blank(s)	Blank(s)	Blank(s)	Blank(s)	Blank(s)	2	1st of 2 or more primaries	13	White	White	Blank(s)	Married (including common law)	Alameda (Oakland), CA - Contra Costa, CA	Yes	Alive or dead of other cause	Blank(s)	Blank(s)	Blank(s)	Unstaged	Blank(s)	Blank(s)	Blank(s)	Blank(s)	Blank(s)	Recommended but not performed, unknown reason	Blank(s)	Blank(s)	Blank(s)	9
914366	Suicide and Self-Inflicted Injury	61	January	1974	88	Suicide and Self-Inflicted Injury	Breast	Female Breast	509	C50.9-Breast, NOS	White	Female	60-64 years	Blank(s)	Blank(s)	Blank(s)	Blank(s)	Blank(s)	Blank(s)	2	2nd of 2 or more primaries	13	White	White	Blank(s)	Married (including common law)	Alameda (Oakland), CA - Contra Costa, CA	No	N/A not first tumor	Blank(s)	Blank(s)	Blank(s)	Regional	Blank(s)	Blank(s)	Blank(s)	Blank(s)	Blank(s)	Recommended but not performed, unknown reason	Blank(s)	Blank(s)	Blank(s)	9
915677	Suicide and Self-Inflicted Injury	37	November	1978	311	Suicide and Self-Inflicted Injury	Testis	Testis	629	C62.9-Testis, NOS	White	Male	35-39 years	Blank(s)	Blank(s)	Blank(s)	Blank(s)	Blank(s)	Blank(s)	1	One primary only	1	White	White	Blank(s)	Single (never married)	Alameda (Oakland), CA - Contra Costa, CA	Yes	Alive or dead of other cause	Blank(s)	Blank(s)	Blank(s)	Regional	Blank(s)	Blank(s)	Blank(s)	Blank(s)	Blank(s)	Surgery performed	Blank(s)	Blank(s)	Blank(s)	90
916191	Suicide and Self-Inflicted Injury	33	October	1979	142	Suicide and Self-Inflicted Injury	Thyroid	Thyroid	739	C73.9-Thyroid gland	White	Male	30-34 years	Blank(s)	Blank(s)	Blank(s)	Blank(s)	Blank(s)	Blank(s)	1	One primary only	75	White	White	Blank(s)	Single (never married)	San Francisco (San Francisco), CA - San Mateo, CA	Yes	Alive or dead of other cause	Blank(s)	Blank(s)	Blank(s)	Localized	Blank(s)	Blank(s)	Blank(s)	Blank(s)	Blank(s)	Surgery performed	Blank(s)	Blank(s)	Blank(s)	90
916275	Suicide and Self-Inflicted Injury	81	August	1979	11	Suicide and Self-Inflicted Injury	Ascending Colon	Ascending Colon	182	C18.2-Ascending colon	White	Male	80-84 years	Blank(s)	Blank(s)	Blank(s)	Blank(s)	Blank(s)	Blank(s)	1	One primary only	75	White	White	Blank(s)	Married (including common law)	San Francisco (San Francisco), CA - San Mateo, CA	Yes	Alive or dead of other cause	Blank(s)	Blank(s)	Blank(s)	Regional	Blank(s)	Blank(s)	Blank(s)	Blank(s)	Blank(s)	Surgery performed	Blank(s)	Blank(s)	Blank(s)	90
917091	Suicide and Self-Inflicted Injury	61	March	1976	73	Suicide and Self-Inflicted Injury	Ascending Colon	Ascending Colon	182	C18.2-Ascending colon	White	Male	60-64 years	Blank(s)	Blank(s)	Blank(s)	Blank(s)	Blank(s)	Blank(s)	1	One primary only	41	White	White	Blank(s)	Married (including common law)	Marin, CA	Yes	Alive or dead of other cause	Blank(s)	Blank(s)	Blank(s)	Localized	Blank(s)	Blank(s)	Blank(s)	Blank(s)	Blank(s)	Surgery performed	Blank(s)	Blank(s)	Blank(s)	90
917225	Suicide and Self-Inflicted Injury	55	August	1980	87	Suicide and Self-Inflicted Injury	Corpus Uteri	Corpus Uteri	549	C54.9-Corpus uteri	Other (American Indian/AK Native, Asian/Pacific Islander)	Female	55-59 years	Blank(s)	Blank(s)	Blank(s)	Blank(s)	Blank(s)	Blank(s)	1	One primary only	1	Chinese	Asian or Pacific Islander	Blank(s)	Widowed	Alameda (Oakland), CA - Contra Costa, CA	Yes	Alive or dead of other cause	Blank(s)	Blank(s)	Blank(s)	Localized	Blank(s)	Blank(s)	Blank(s)	Blank(s)	Blank(s)	Surgery performed	Blank(s)	Blank(s)	Blank(s)	90
917494	Suicide and Self-Inflicted Injury	54	March	1982	40	Suicide and Self-Inflicted Injury	Breast	Female Breast	504	C50.4-Upper-outer quadrant of breast	White	Female	50-54 years	Blank(s)	Blank(s)	Blank(s)	Blank(s)	Blank(s)	Blank(s)	1	One primary only	75	White	White	Blank(s)	Single (never married)	San Francisco (San Francisco), CA - San Mateo, CA	Yes	Alive or dead of other cause	Blank(s)	Blank(s)	Blank(s)	Regional	Blank(s)	Blank(s)	Blank(s)	Blank(s)	Blank(s)	Surgery performed	Blank(s)	Blank(s)	Blank(s)	90
917545	Suicide and Self-Inflicted Injury	70	May	1982	150	Suicide and Self-Inflicted Injury	Urinary Bladder	Urinary Bladder	679	C67.9-Bladder, NOS	White	Male	70-74 years	Blank(s)	Blank(s)	Blank(s)	Blank(s)	Blank(s)	Blank(s)	1	One primary only	1	White	White	Blank(s)	Married (including common law)	Alameda (Oakland), CA - Contra Costa, CA	Yes	Alive or dead of other cause	Blank(s)	Blank(s)	Blank(s)	Regional	Blank(s)	Blank(s)	Blank(s)	Blank(s)	Blank(s)	Surgery performed	Blank(s)	Blank(s)	Blank(s)	90
918116	Suicide and Self-Inflicted Injury	73	February	1982	68	Suicide and Self-Inflicted Injury	Breast	Female Breast	501	C50.1-Central portion of breast	White	Female	70-74 years	Blank(s)	Blank(s)	Blank(s)	Blank(s)	Blank(s)	Blank(s)	1	One primary only	75	White	White	Blank(s)	Married (including common law)	San Francisco (San Francisco), CA - San Mateo, CA	Yes	Alive or dead of other cause	Blank(s)	Blank(s)	Blank(s)	Regional	Blank(s)	Blank(s)	Blank(s)	Blank(s)	Blank(s)	Surgery performed	Blank(s)	Blank(s)	Blank(s)	90
918459	Suicide and Self-Inflicted Injury	60	January	1983	176	Suicide and Self-Inflicted Injury	Urinary Bladder	Urinary Bladder	676	C67.6-Ureteric orifice	White	Male	60-64 years	Blank(s)	Blank(s)	Blank(s)	Blank(s)	Blank(s)	Blank(s)	1	One primary only	1	White	White	Blank(s)	Married (including common law)	Alameda (Oakland), CA - Contra Costa, CA	Yes	Alive or dead of other cause	Blank(s)	Blank(s)	Blank(s)	Localized	Blank(s)	Blank(s)	Blank(s)	Blank(s)	Blank(s)	Surgery performed	Blank(s)	Blank(s)	Blank(s)	10
918519	Suicide and Self-Inflicted Injury	59	October	1980	8	Suicide and Self-Inflicted Injury	Pancreas	Pancreas	259	C25.9-Pancreas, NOS	White	Female	55-59 years	Blank(s)	Blank(s)	Blank(s)	Blank(s)	Blank(s)	Blank(s)	1	One primary only	1	White	White	Blank(s)	Married (including common law)	Alameda (Oakland), CA - Contra Costa, CA	Yes	Alive or dead of other cause	Blank(s)	Blank(s)	Blank(s)	Distant	Blank(s)	Blank(s)	Blank(s)	Blank(s)	Blank(s)	Recommended but not performed, unknown reason	Blank(s)	Blank(s)	Blank(s)	9
918595	Suicide and Self-Inflicted Injury	85	August	1985	16	Suicide and Self-Inflicted Injury	Urinary Bladder	Urinary Bladder	679	C67.9-Bladder, NOS	White	Male	85+ years	Blank(s)	Blank(s)	Blank(s)	Blank(s)	Blank(s)	Blank(s)	1	One primary only	1	White	White	Blank(s)	Married (including common law)	Alameda (Oakland), CA - Contra Costa, CA	Yes	Alive or dead of other cause	Blank(s)	Blank(s)	Blank(s)	Localized	Blank(s)	Blank(s)	Blank(s)	Blank(s)	Blank(s)	Surgery performed	Blank(s)	Blank(s)	Blank(s)	10
919830	Suicide and Self-Inflicted Injury	77	April	1982	81	Suicide and Self-Inflicted Injury	Ascending Colon	Ascending Colon	182	C18.2-Ascending colon	White	Male	75-79 years	Blank(s)	Blank(s)	Blank(s)	Blank(s)	Blank(s)	Blank(s)	3	1st of 2 or more primaries	41	White	White	Blank(s)	Married (including common law)	Marin, CA	Yes	Alive or dead of other cause	Blank(s)	Blank(s)	Blank(s)	Regional	Blank(s)	Blank(s)	Blank(s)	Blank(s)	Blank(s)	Surgery performed	Blank(s)	Blank(s)	Blank(s)	90
919830	Suicide and Self-Inflicted Injury	80	September	1984	52	Suicide and Self-Inflicted Injury	Prostate	Prostate	619	C61.9-Prostate gland	White	Male	80-84 years	Blank(s)	Blank(s)	Blank(s)	Blank(s)	Blank(s)	Blank(s)	3	2nd of 2 or more primaries	41	White	White	Blank(s)	Married (including common law)	Marin, CA	No	N/A not first tumor	Blank(s)	Blank(s)	Blank(s)	Blank(s)	Blank(s)	Blank(s)	Blank(s)	Blank(s)	Blank(s)	Surgery performed	Blank(s)	Blank(s)	Blank(s)	10
919830	Suicide and Self-Inflicted Injury	82	May	1987	20	Suicide and Self-Inflicted Injury	Transverse Colon	Transverse Colon	184	C18.4-Transverse colon	White	Male	80-84 years	Blank(s)	Blank(s)	Blank(s)	Blank(s)	Blank(s)	Blank(s)	3	3rd of 3 or more primaries	41	White	White	Blank(s)	Married (including common law)	Marin, CA	No	N/A not first tumor	Blank(s)	Blank(s)	Blank(s)	Localized	Blank(s)	Blank(s)	Blank(s)	Blank(s)	Blank(s)	Surgery performed	Blank(s)	Blank(s)	Blank(s)	30
921459	Suicide and Self-Inflicted Injury	69	May	1984	168	Suicide and Self-Inflicted Injury	Prostate	Prostate	619	C61.9-Prostate gland	White	Male	65-69 years	Blank(s)	Blank(s)	Blank(s)	Blank(s)	Blank(s)	Blank(s)	1	One primary only	1	White	White	Blank(s)	Married (including common law)	Alameda (Oakland), CA - Contra Costa, CA	Yes	Alive or dead of other cause	Blank(s)	Blank(s)	Blank(s)	Blank(s)	Blank(s)	Blank(s)	Blank(s)	Blank(s)	Blank(s)	Recommended but not performed, unknown reason	Blank(s)	Blank(s)	Blank(s)	9
922264	Suicide and Self-Inflicted Injury	60	February	1981	21	Suicide and Self-Inflicted Injury	Tongue	Tongue	19	C01.9-Base of tongue, NOS	White	Male	60-64 years	Blank(s)	Blank(s)	Blank(s)	Blank(s)	Blank(s)	Blank(s)	1	One primary only	81	White	White	Blank(s)	Married (including common law)	San Francisco (San Francisco), CA - San Mateo, CA	Yes	Alive or dead of other cause	Blank(s)	Blank(s)	Blank(s)	Localized	Blank(s)	Blank(s)	Blank(s)	Blank(s)	Blank(s)	Surgery performed	Blank(s)	Blank(s)	Blank(s)	90
923018	Suicide and Self-Inflicted Injury	69	November	1987	50	Suicide and Self-Inflicted Injury	Urinary Bladder	Urinary Bladder	674	C67.4-Posterior wall of bladder	White	Male	65-69 years	Blank(s)	Blank(s)	Blank(s)	Blank(s)	Blank(s)	Blank(s)	1	One primary only	1	White	White	Blank(s)	Married (including common law)	Alameda (Oakland), CA - Contra Costa, CA	Yes	Alive or dead of other cause	Blank(s)	Blank(s)	Blank(s)	Regional	Blank(s)	Blank(s)	Blank(s)	Blank(s)	Blank(s)	Surgery performed	Blank(s)	Blank(s)	Blank(s)	10
924086	Suicide and Self-Inflicted Injury	84	July	1986	68	Suicide and Self-Inflicted Injury	Breast	Female Breast	509	C50.9-Breast, NOS	White	Female	80-84 years	Blank(s)	Blank(s)	Blank(s)	Blank(s)	Blank(s)	Blank(s)	1	One primary only	13	White	White	Blank(s)	Widowed	Alameda (Oakland), CA - Contra Costa, CA	Yes	Alive or dead of other cause	Blank(s)	Blank(s)	Blank(s)	Unstaged	Blank(s)	Blank(s)	Blank(s)	Blank(s)	Blank(s)	Recommended but not performed, unknown reason	Blank(s)	Blank(s)	Blank(s)	9
924395	Suicide and Self-Inflicted Injury	74	May	1985	7	Suicide and Self-Inflicted Injury	Hypopharynx	Hypopharynx	129	C12.9-Pyriform sinus	White	Male	70-74 years	Blank(s)	Blank(s)	Blank(s)	Blank(s)	Blank(s)	Blank(s)	1	One primary only	13	White	White	Blank(s)	Divorced	Alameda (Oakland), CA - Contra Costa, CA	Yes	Alive or dead of other cause	Blank(s)	Blank(s)	Blank(s)	Regional	Blank(s)	Blank(s)	Blank(s)	Blank(s)	Blank(s)	Surgery performed	Blank(s)	Blank(s)	Blank(s)	90
925732	Suicide and Self-Inflicted Injury	68	April	1984	14	Suicide and Self-Inflicted Injury	Myeloma	Myeloma	421	C42.1-Bone marrow	White	Male	65-69 years	Blank(s)	Blank(s)	Blank(s)	Blank(s)	Blank(s)	Blank(s)	1	One primary only	81	White	White	Blank(s)	Married (including common law)	San Francisco (San Francisco), CA - San Mateo, CA	Yes	Alive or dead of other cause	Blank(s)	Blank(s)	Blank(s)	Distant	Blank(s)	Blank(s)	Blank(s)	Blank(s)	Blank(s)	Recommended but not performed, unknown reason	Blank(s)	Blank(s)	Blank(s)	9
927261	Suicide and Self-Inflicted Injury	54	June	1982	14	Suicide and Self-Inflicted Injury	Lung and Bronchus	Lung and Bronchus	341	C34.1-Upper lobe, lung	White	Female	50-54 years	Blank(s)	Blank(s)	Blank(s)	Blank(s)	Blank(s)	Blank(s)	1	One primary only	75	White	White	Blank(s)	Divorced	San Francisco (San Francisco), CA - San Mateo, CA	Yes	Alive or dead of other cause	Blank(s)	Blank(s)	Blank(s)	Blank(s)	Blank(s)	Blank(s)	Blank(s)	Blank(s)	Blank(s)	Surgery performed	Blank(s)	Blank(s)	Blank(s)	90
928767	Suicide and Self-Inflicted Injury	65	March	1983	6	Suicide and Self-Inflicted Injury	Stomach	Stomach	168	C16.8-Overlapping lesion of stomach	White	Male	65-69 years	Blank(s)	Blank(s)	Blank(s)	Blank(s)	Blank(s)	Blank(s)	1	One primary only	1	White	White	Blank(s)	Married (including common law)	Alameda (Oakland), CA - Contra Costa, CA	Yes	Alive or dead of other cause	Blank(s)	Blank(s)	Blank(s)	Regional	Blank(s)	Blank(s)	Blank(s)	Blank(s)	Blank(s)	Surgery performed	Blank(s)	Blank(s)	Blank(s)	50
929310	Suicide and Self-Inflicted Injury	65	September	1986	204	Suicide and Self-Inflicted Injury	Larynx	Larynx	320	C32.0-Glottis	White	Male	65-69 years	Blank(s)	Blank(s)	Blank(s)	Blank(s)	Blank(s)	Blank(s)	1	One primary only	13	White	White	Blank(s)	Married (including common law)	Alameda (Oakland), CA - Contra Costa, CA	Yes	Alive or dead of other cause	Blank(s)	Blank(s)	Blank(s)	Localized	Blank(s)	Blank(s)	Blank(s)	Blank(s)	Blank(s)	Recommended but not performed, unknown reason	Blank(s)	Blank(s)	Blank(s)	9
929617	Suicide and Self-Inflicted Injury	66	March	1984	3	Suicide and Self-Inflicted Injury	Miscellaneous	Miscellaneous	809	C80.9-Unknown primary site	White	Male	65-69 years	Blank(s)	Blank(s)	Blank(s)	Blank(s)	Blank(s)	Blank(s)	1	One primary only	41	White	White	Blank(s)	Divorced	Marin, CA	Yes	Alive or dead of other cause	Blank(s)	Blank(s)	Blank(s)	Unstaged	Blank(s)	Blank(s)	Blank(s)	Blank(s)	Blank(s)	Recommended but not performed, unknown reason	Blank(s)	Blank(s)	Blank(s)	9
930154	Suicide and Self-Inflicted Injury	36	September	1985	18	Suicide and Self-Inflicted Injury	Kaposi Sarcoma	Kaposi Sarcoma	449	C44.9-Skin, NOS	White	Male	35-39 years	Blank(s)	Blank(s)	Blank(s)	Blank(s)	Blank(s)	Blank(s)	1	One primary only	75	White	White	Blank(s)	Single (never married)	San Francisco (San Francisco), CA - San Mateo, CA	Yes	Alive or dead of other cause	Blank(s)	Blank(s)	Blank(s)	Unstaged	Blank(s)	Blank(s)	Blank(s)	Blank(s)	Blank(s)	Recommended but not performed, unknown reason	Blank(s)	Blank(s)	Blank(s)	9
930340	Suicide and Self-Inflicted Injury	66	March	1987	163	Suicide and Self-Inflicted Injury	NHL - Extranodal	NHL - Extranodal	619	C61.9-Prostate gland	White	Male	65-69 years	Blank(s)	Blank(s)	Blank(s)	Blank(s)	Blank(s)	Blank(s)	1	One primary only	1	White	White	Blank(s)	Married (including common law)	Alameda (Oakland), CA - Contra Costa, CA	Yes	Alive or dead of other cause	Blank(s)	Blank(s)	Blank(s)	Unstaged	Blank(s)	Blank(s)	Blank(s)	Blank(s)	Blank(s)	Surgery performed	Blank(s)	Blank(s)	Blank(s)	10
931234	Suicide and Self-Inflicted Injury	69	September	1981	119	Suicide and Self-Inflicted Injury	Transverse Colon	Transverse Colon	184	C18.4-Transverse colon	White	Male	65-69 years	Blank(s)	Blank(s)	Blank(s)	Blank(s)	Blank(s)	Blank(s)	1	One primary only	1	White	White	Blank(s)	Married (including common law)	Alameda (Oakland), CA - Contra Costa, CA	Yes	Alive or dead of other cause	Blank(s)	Blank(s)	Blank(s)	Localized	Blank(s)	Blank(s)	Blank(s)	Blank(s)	Blank(s)	Surgery performed	Blank(s)	Blank(s)	Blank(s)	90
932320	Suicide and Self-Inflicted Injury	71	August	1982	2	Suicide and Self-Inflicted Injury	Prostate	Prostate	619	C61.9-Prostate gland	White	Male	70-74 years	Blank(s)	Blank(s)	Blank(s)	Blank(s)	Blank(s)	Blank(s)	1	One primary only	75	White	White	Blank(s)	Single (never married)	San Francisco (San Francisco), CA - San Mateo, CA	Yes	Alive or dead of other cause	Blank(s)	Blank(s)	Blank(s)	Blank(s)	Blank(s)	Blank(s)	Blank(s)	Blank(s)	Blank(s)	Surgery performed	Blank(s)	Blank(s)	Blank(s)	90
933678	Suicide and Self-Inflicted Injury	48	March	1983	Unknown	Suicide and Self-Inflicted Injury	Other Oral Cavity and Pharynx	Other Oral Cavity and Pharynx	140	C14.0-Pharynx, NOS	White	Male	45-49 years	Blank(s)	Blank(s)	Blank(s)	Blank(s)	Blank(s)	Blank(s)	1	One primary only	41	White	White	Blank(s)	Married (including common law)	Marin, CA	Yes	Alive or dead of other cause	Blank(s)	Blank(s)	Blank(s)	Unstaged	Blank(s)	Blank(s)	Blank(s)	Blank(s)	Blank(s)	Unknown; death certificate; or autopsy only (2003+)	Blank(s)	Blank(s)	Blank(s)	9
933700	Suicide and Self-Inflicted Injury	83	March	1983	Unknown	Suicide and Self-Inflicted Injury	Acute Myeloid Leukemia	Acute Myeloid Leukemia	421	C42.1-Bone marrow	White	Male	80-84 years	Blank(s)	Blank(s)	Blank(s)	Blank(s)	Blank(s)	Blank(s)	1	One primary only	75	White	White	Blank(s)	Widowed	San Francisco (San Francisco), CA - San Mateo, CA	Yes	Alive or dead of other cause	Blank(s)	Blank(s)	Blank(s)	Distant	Blank(s)	Blank(s)	Blank(s)	Blank(s)	Blank(s)	Unknown; death certificate; or autopsy only (2003+)	Blank(s)	Blank(s)	Blank(s)	9
934524	Suicide and Self-Inflicted Injury	66	April	1981	37	Suicide and Self-Inflicted Injury	NHL - Nodal	NHL - Nodal	779	C77.9-Lymph node, NOS	White	Male	65-69 years	Blank(s)	Blank(s)	Blank(s)	Blank(s)	Blank(s)	Blank(s)	1	One primary only	41	White	White	Blank(s)	Married (including common law)	Marin, CA	Yes	Alive or dead of other cause	Blank(s)	Blank(s)	Blank(s)	Unstaged	Blank(s)	Blank(s)	Blank(s)	Blank(s)	Blank(s)	Recommended but not performed, unknown reason	Blank(s)	Blank(s)	Blank(s)	9
935123	Suicide and Self-Inflicted Injury	86	May	1981	51	Suicide and Self-Inflicted Injury	Melanoma of the Skin	Melanoma of the Skin	446	C44.6-Skin of upper limb and shoulder	White	Male	85+ years	Blank(s)	Blank(s)	Blank(s)	Blank(s)	Blank(s)	Blank(s)	2	1st of 2 or more primaries	1	White	White	Blank(s)	Married (including common law)	Alameda (Oakland), CA - Contra Costa, CA	Yes	Alive or dead of other cause	Blank(s)	Blank(s)	Blank(s)	Regional	Blank(s)	Blank(s)	Blank(s)	Blank(s)	Blank(s)	Surgery performed	Blank(s)	Blank(s)	Blank(s)	90
935177	Suicide and Self-Inflicted Injury	68	December	1985	92	Suicide and Self-Inflicted Injury	Ovary	Ovary	569	C56.9-Ovary	White	Female	65-69 years	Blank(s)	Blank(s)	Blank(s)	Blank(s)	Blank(s)	Blank(s)	1	One primary only	41	White	White	Blank(s)	Married (including common law)	Marin, CA	Yes	Alive or dead of other cause	Blank(s)	Blank(s)	Blank(s)	Distant	Blank(s)	Blank(s)	Blank(s)	Blank(s)	Blank(s)	Surgery performed	Blank(s)	Blank(s)	Blank(s)	50
937179	Suicide and Self-Inflicted Injury	74	February	1985	5	Suicide and Self-Inflicted Injury	Retroperitoneum	Retroperitoneum	480	C48.0-Retroperitoneum	White	Male	70-74 years	Blank(s)	Blank(s)	Blank(s)	Blank(s)	Blank(s)	Blank(s)	1	One primary only	1	White	White	Blank(s)	Married (including common law)	Alameda (Oakland), CA - Contra Costa, CA	Yes	Alive or dead of other cause	Blank(s)	Blank(s)	Blank(s)	Localized	Blank(s)	Blank(s)	Blank(s)	Blank(s)	Blank(s)	Surgery performed	Blank(s)	Blank(s)	Blank(s)	90
937219	Suicide and Self-Inflicted Injury	82	October	1981	94	Suicide and Self-Inflicted Injury	Prostate	Prostate	619	C61.9-Prostate gland	White	Male	80-84 years	Blank(s)	Blank(s)	Blank(s)	Blank(s)	Blank(s)	Blank(s)	1	One primary only	1	White	White	Blank(s)	Married (including common law)	Alameda (Oakland), CA - Contra Costa, CA	Yes	Alive or dead of other cause	Blank(s)	Blank(s)	Blank(s)	Blank(s)	Blank(s)	Blank(s)	Blank(s)	Blank(s)	Blank(s)	Recommended but not performed, unknown reason	Blank(s)	Blank(s)	Blank(s)	9
937438	Suicide and Self-Inflicted Injury	85	July	1984	62	Suicide and Self-Inflicted Injury	Larynx	Larynx	320	C32.0-Glottis	White	Male	85+ years	Blank(s)	Blank(s)	Blank(s)	Blank(s)	Blank(s)	Blank(s)	1	One primary only	75	White	White	Blank(s)	Widowed	San Francisco (San Francisco), CA - San Mateo, CA	Yes	Alive or dead of other cause	Blank(s)	Blank(s)	Blank(s)	Regional	Blank(s)	Blank(s)	Blank(s)	Blank(s)	Blank(s)	Recommended but not performed, unknown reason	Blank(s)	Blank(s)	Blank(s)	9
938199	Suicide and Self-Inflicted Injury	53	June	1984	11	Suicide and Self-Inflicted Injury	Lung and Bronchus	Lung and Bronchus	341	C34.1-Upper lobe, lung	White	Male	50-54 years	Blank(s)	Blank(s)	Blank(s)	Blank(s)	Blank(s)	Blank(s)	1	One primary only	1	White	White	Blank(s)	Married (including common law)	Alameda (Oakland), CA - Contra Costa, CA	Yes	Alive or dead of other cause	Blank(s)	Blank(s)	Blank(s)	Blank(s)	Blank(s)	Blank(s)	Blank(s)	Blank(s)	Blank(s)	Recommended but not performed, unknown reason	Blank(s)	Blank(s)	Blank(s)	9
939126	Suicide and Self-Inflicted Injury	46	March	1984	19	Suicide and Self-Inflicted Injury	Hypopharynx	Hypopharynx	129	C12.9-Pyriform sinus	White	Male	45-49 years	Blank(s)	Blank(s)	Blank(s)	Blank(s)	Blank(s)	Blank(s)	1	One primary only	75	White	White	Blank(s)	Single (never married)	San Francisco (San Francisco), CA - San Mateo, CA	Yes	Alive or dead of other cause	Blank(s)	Blank(s)	Blank(s)	Regional	Blank(s)	Blank(s)	Blank(s)	Blank(s)	Blank(s)	Surgery performed	Blank(s)	Blank(s)	Blank(s)	90
941430	Suicide and Self-Inflicted Injury	53	September	1984	252	Suicide and Self-Inflicted Injury	Rectum	Rectum	209	C20.9-Rectum, NOS	White	Male	50-54 years	Blank(s)	Blank(s)	Blank(s)	Blank(s)	Blank(s)	Blank(s)	1	One primary only	13	White	White	Blank(s)	Married (including common law)	Alameda (Oakland), CA - Contra Costa, CA	Yes	Alive or dead of other cause	Blank(s)	Blank(s)	Blank(s)	Regional	Blank(s)	Blank(s)	Blank(s)	Blank(s)	Blank(s)	Surgery performed	Blank(s)	Blank(s)	Blank(s)	50
941529	Suicide and Self-Inflicted Injury	69	February	1987	35	Suicide and Self-Inflicted Injury	Prostate	Prostate	619	C61.9-Prostate gland	White	Male	65-69 years	Blank(s)	Blank(s)	Blank(s)	Blank(s)	Blank(s)	Blank(s)	1	One primary only	13	White	White	Blank(s)	Married (including common law)	Alameda (Oakland), CA - Contra Costa, CA	Yes	Alive or dead of other cause	Blank(s)	Blank(s)	Blank(s)	Blank(s)	Blank(s)	Blank(s)	Blank(s)	Blank(s)	Blank(s)	Recommended but not performed, unknown reason	Blank(s)	Blank(s)	Blank(s)	9
941797	Suicide and Self-Inflicted Injury	68	September	1983	32	Suicide and Self-Inflicted Injury	Lung and Bronchus	Lung and Bronchus	341	C34.1-Upper lobe, lung	White	Female	65-69 years	Blank(s)	Blank(s)	Blank(s)	Blank(s)	Blank(s)	Blank(s)	1	One primary only	1	White	White	Blank(s)	Unknown	Alameda (Oakland), CA - Contra Costa, CA	Yes	Alive or dead of other cause	Blank(s)	Blank(s)	Blank(s)	Blank(s)	Blank(s)	Blank(s)	Blank(s)	Blank(s)	Blank(s)	Recommended but not performed, unknown reason	Blank(s)	Blank(s)	Blank(s)	9
943371	Suicide and Self-Inflicted Injury	62	October	1986	34	Suicide and Self-Inflicted Injury	Miscellaneous	Miscellaneous	809	C80.9-Unknown primary site	White	Male	60-64 years	Blank(s)	Blank(s)	Blank(s)	Blank(s)	Blank(s)	Blank(s)	1	One primary only	13	White	White	Blank(s)	Single (never married)	Alameda (Oakland), CA - Contra Costa, CA	Yes	Alive or dead of other cause	Blank(s)	Blank(s)	Blank(s)	Unstaged	Blank(s)	Blank(s)	Blank(s)	Blank(s)	Blank(s)	Recommended but not performed, unknown reason	Blank(s)	Blank(s)	Blank(s)	9
943380	Suicide and Self-Inflicted Injury	53	July	1984	8	Suicide and Self-Inflicted Injury	NHL - Nodal	NHL - Nodal	770	C77.0-Lymph nodes of head, face & neck	White	Male	50-54 years	Blank(s)	Blank(s)	Blank(s)	Blank(s)	Blank(s)	Blank(s)	1	One primary only	13	White	White	Blank(s)	Married (including common law)	Alameda (Oakland), CA - Contra Costa, CA	Yes	Alive or dead of other cause	Blank(s)	Blank(s)	Blank(s)	Unstaged	Blank(s)	Blank(s)	Blank(s)	Blank(s)	Blank(s)	Recommended but not performed, unknown reason	Blank(s)	Blank(s)	Blank(s)	9
943511	Suicide and Self-Inflicted Injury	36	April	1981	67	Suicide and Self-Inflicted Injury	Breast	Female Breast	504	C50.4-Upper-outer quadrant of breast	White	Female	35-39 years	Blank(s)	Blank(s)	Blank(s)	Blank(s)	Blank(s)	Blank(s)	1	One primary only	81	White	White	Blank(s)	Married (including common law)	San Francisco (San Francisco), CA - San Mateo, CA	Yes	Alive or dead of other cause	Blank(s)	Blank(s)	Blank(s)	Localized	Blank(s)	Blank(s)	Blank(s)	Blank(s)	Blank(s)	Surgery performed	Blank(s)	Blank(s)	Blank(s)	90
943720	Suicide and Self-Inflicted Injury	71	June	1984	12	Suicide and Self-Inflicted Injury	Urinary Bladder	Urinary Bladder	672	C67.2-Lateral wall of bladder	White	Male	70-74 years	Blank(s)	Blank(s)	Blank(s)	Blank(s)	Blank(s)	Blank(s)	1	One primary only	13	White	White	Blank(s)	Married (including common law)	Alameda (Oakland), CA - Contra Costa, CA	Yes	Alive or dead of other cause	Blank(s)	Blank(s)	Blank(s)	Localized	Blank(s)	Blank(s)	Blank(s)	Blank(s)	Blank(s)	Surgery performed	Blank(s)	Blank(s)	Blank(s)	10
944254	Suicide and Self-Inflicted Injury	82	April	1983	39	Suicide and Self-Inflicted Injury	Prostate	Prostate	619	C61.9-Prostate gland	White	Male	80-84 years	Blank(s)	Blank(s)	Blank(s)	Blank(s)	Blank(s)	Blank(s)	1	One primary only	1	White	White	Blank(s)	Widowed	Alameda (Oakland), CA - Contra Costa, CA	Yes	Alive or dead of other cause	Blank(s)	Blank(s)	Blank(s)	Blank(s)	Blank(s)	Blank(s)	Blank(s)	Blank(s)	Blank(s)	Surgery performed	Blank(s)	Blank(s)	Blank(s)	10
944589	Suicide and Self-Inflicted Injury	68	January	1987	1	Suicide and Self-Inflicted Injury	Miscellaneous	Miscellaneous	809	C80.9-Unknown primary site	White	Male	65-69 years	Blank(s)	Blank(s)	Blank(s)	Blank(s)	Blank(s)	Blank(s)	1	One primary only	75	White	White	Blank(s)	Married (including common law)	San Francisco (San Francisco), CA - San Mateo, CA	Yes	Alive or dead of other cause	Blank(s)	Blank(s)	Blank(s)	Unstaged	Blank(s)	Blank(s)	Blank(s)	Blank(s)	Blank(s)	Recommended but not performed, unknown reason	Blank(s)	Blank(s)	Blank(s)	9
946731	Suicide and Self-Inflicted Injury	53	November	1982	60	Suicide and Self-Inflicted Injury	Urinary Bladder	Urinary Bladder	678	C67.8-Overlapping lesion of bladder	White	Male	50-54 years	Blank(s)	Blank(s)	Blank(s)	Blank(s)	Blank(s)	Blank(s)	1	One primary only	81	White	White	Blank(s)	Married (including common law)	San Francisco (San Francisco), CA - San Mateo, CA	Yes	Alive or dead of other cause	Blank(s)	Blank(s)	Blank(s)	Regional	Blank(s)	Blank(s)	Blank(s)	Blank(s)	Blank(s)	Surgery performed	Blank(s)	Blank(s)	Blank(s)	90
947634	Suicide and Self-Inflicted Injury	57	September	1985	304	Suicide and Self-Inflicted Injury	Breast	Female Breast	504	C50.4-Upper-outer quadrant of breast	White	Female	55-59 years	Blank(s)	Blank(s)	Blank(s)	Blank(s)	Blank(s)	Blank(s)	1	One primary only	13	White	White	Blank(s)	Married (including common law)	Alameda (Oakland), CA - Contra Costa, CA	Yes	Alive or dead of other cause	Blank(s)	Blank(s)	Blank(s)	Localized	Blank(s)	Blank(s)	Blank(s)	Blank(s)	Blank(s)	Surgery performed	Blank(s)	Blank(s)	Blank(s)	50
948833	Suicide and Self-Inflicted Injury	77	June	1985	2	Suicide and Self-Inflicted Injury	Nasopharynx	Nasopharynx	119	C11.9-Nasopharynx, NOS	White	Male	75-79 years	Blank(s)	Blank(s)	Blank(s)	Blank(s)	Blank(s)	Blank(s)	1	One primary only	81	White	White	Blank(s)	Single (never married)	San Francisco (San Francisco), CA - San Mateo, CA	Yes	Alive or dead of other cause	Blank(s)	Blank(s)	Blank(s)	Distant	Blank(s)	Blank(s)	Blank(s)	Blank(s)	Blank(s)	Recommended but not performed, unknown reason	Blank(s)	Blank(s)	Blank(s)	9
949449	Suicide and Self-Inflicted Injury	57	January	1981	210	Suicide and Self-Inflicted Injury	Corpus Uteri	Corpus Uteri	549	C54.9-Corpus uteri	White	Female	55-59 years	Blank(s)	Blank(s)	Blank(s)	Blank(s)	Blank(s)	Blank(s)	2	1st of 2 or more primaries	1	White	White	Blank(s)	Married (including common law)	Alameda (Oakland), CA - Contra Costa, CA	Yes	Alive or dead of other cause	Blank(s)	Blank(s)	Blank(s)	Localized	Blank(s)	Blank(s)	Blank(s)	Blank(s)	Blank(s)	Surgery performed	Blank(s)	Blank(s)	Blank(s)	90
949449	Suicide and Self-Inflicted Injury	60	February	1984	173	Suicide and Self-Inflicted Injury	Urinary Bladder	Urinary Bladder	675	C67.5-Bladder neck	White	Female	60-64 years	Blank(s)	Blank(s)	Blank(s)	Blank(s)	Blank(s)	Blank(s)	2	2nd of 2 or more primaries	1	White	White	Blank(s)	Married (including common law)	Alameda (Oakland), CA - Contra Costa, CA	No	N/A not first tumor	Blank(s)	Blank(s)	Blank(s)	Localized	Blank(s)	Blank(s)	Blank(s)	Blank(s)	Blank(s)	Surgery performed	Blank(s)	Blank(s)	Blank(s)	20
949620	Suicide and Self-Inflicted Injury	58	August	1981	72	Suicide and Self-Inflicted Injury	Lung and Bronchus	Lung and Bronchus	342	C34.2-Middle lobe, lung	White	Male	55-59 years	Blank(s)	Blank(s)	Blank(s)	Blank(s)	Blank(s)	Blank(s)	1	One primary only	81	White	White	Blank(s)	Single (never married)	San Francisco (San Francisco), CA - San Mateo, CA	Yes	Alive or dead of other cause	Blank(s)	Blank(s)	Blank(s)	Blank(s)	Blank(s)	Blank(s)	Blank(s)	Blank(s)	Blank(s)	Surgery performed	Blank(s)	Blank(s)	Blank(s)	90
952089	Suicide and Self-Inflicted Injury	45	August	1981	54	Suicide and Self-Inflicted Injury	Kidney and Renal Pelvis	Kidney	649	C64.9-Kidney, NOS	White	Male	45-49 years	Blank(s)	Blank(s)	Blank(s)	Blank(s)	Blank(s)	Blank(s)	1	One primary only	75	White	White	Blank(s)	Divorced	San Francisco (San Francisco), CA - San Mateo, CA	Yes	Alive or dead of other cause	Blank(s)	Blank(s)	Blank(s)	Regional	Blank(s)	Blank(s)	Blank(s)	Blank(s)	Blank(s)	Surgery performed	Blank(s)	Blank(s)	Blank(s)	90
952933	Suicide and Self-Inflicted Injury	58	November	1981	1	Suicide and Self-Inflicted Injury	Lung and Bronchus	Lung and Bronchus	340	C34.0-Main bronchus	Other (American Indian/AK Native, Asian/Pacific Islander)	Male	55-59 years	Blank(s)	Blank(s)	Blank(s)	Blank(s)	Blank(s)	Blank(s)	1	One primary only	75	Chinese	Asian or Pacific Islander	Blank(s)	Married (including common law)	San Francisco (San Francisco), CA - San Mateo, CA	Yes	Alive or dead of other cause	Blank(s)	Blank(s)	Blank(s)	Blank(s)	Blank(s)	Blank(s)	Blank(s)	Blank(s)	Blank(s)	Recommended but not performed, unknown reason	Blank(s)	Blank(s)	Blank(s)	9
953429	Suicide and Self-Inflicted Injury	67	May	1986	71	Suicide and Self-Inflicted Injury	Breast	Female Breast	504	C50.4-Upper-outer quadrant of breast	White	Female	65-69 years	Blank(s)	Blank(s)	Blank(s)	Blank(s)	Blank(s)	Blank(s)	1	One primary only	75	White	White	Blank(s)	Married (including common law)	San Francisco (San Francisco), CA - San Mateo, CA	Yes	Alive or dead of other cause	Blank(s)	Blank(s)	Blank(s)	Localized	Blank(s)	Blank(s)	Blank(s)	Blank(s)	Blank(s)	Surgery performed	Blank(s)	Blank(s)	Blank(s)	50
953435	Suicide and Self-Inflicted Injury	35	April	1983	154	Suicide and Self-Inflicted Injury	NHL - Nodal	NHL - Nodal	774	C77.4-Lymph nodes of inguinal region or leg	White	Male	35-39 years	Blank(s)	Blank(s)	Blank(s)	Blank(s)	Blank(s)	Blank(s)	1	One primary only	75	White	White	Blank(s)	Divorced	San Francisco (San Francisco), CA - San Mateo, CA	Yes	Alive or dead of other cause	Blank(s)	Blank(s)	Blank(s)	Unstaged	Blank(s)	Blank(s)	Blank(s)	Blank(s)	Blank(s)	Recommended but not performed, unknown reason	Blank(s)	Blank(s)	Blank(s)	9
955518	Suicide and Self-Inflicted Injury	65	July	1985	20	Suicide and Self-Inflicted Injury	Prostate	Prostate	619	C61.9-Prostate gland	White	Male	65-69 years	Blank(s)	Blank(s)	Blank(s)	Blank(s)	Blank(s)	Blank(s)	1	One primary only	13	White	White	Blank(s)	Married (including common law)	Alameda (Oakland), CA - Contra Costa, CA	Yes	Alive or dead of other cause	Blank(s)	Blank(s)	Blank(s)	Blank(s)	Blank(s)	Blank(s)	Blank(s)	Blank(s)	Blank(s)	Surgery performed	Blank(s)	Blank(s)	Blank(s)	50
955632	Suicide and Self-Inflicted Injury	13	March	1982	111	Suicide and Self-Inflicted Injury	Cranial Nerves Other Nervous System	Cranial Nerves Other Nervous System	725	C72.5-Cranial nerve, NOS	Black	Male	10-14 years	Blank(s)	Blank(s)	Blank(s)	Blank(s)	Blank(s)	Blank(s)	1	One primary only	13	Black	Black	Blank(s)	Single (never married)	Alameda (Oakland), CA - Contra Costa, CA	Yes	Alive or dead of other cause	Blank(s)	Blank(s)	Blank(s)	Unstaged	Blank(s)	Blank(s)	Blank(s)	Blank(s)	Blank(s)	Surgery performed	Blank(s)	Blank(s)	Blank(s)	90
956259	Suicide and Self-Inflicted Injury	42	March	1987	9	Suicide and Self-Inflicted Injury	Kaposi Sarcoma	Kaposi Sarcoma	609	C60.9-Penis, NOS	White	Male	40-44 years	Blank(s)	Blank(s)	Blank(s)	Blank(s)	Blank(s)	Blank(s)	1	One primary only	75	White	White	Blank(s)	Single (never married)	San Francisco (San Francisco), CA - San Mateo, CA	Yes	Alive or dead of other cause	Blank(s)	Blank(s)	Blank(s)	Unstaged	Blank(s)	Blank(s)	Blank(s)	Blank(s)	Blank(s)	Recommended but not performed, unknown reason	Blank(s)	Blank(s)	Blank(s)	9
956296	Suicide and Self-Inflicted Injury	70	June	1982	29	Suicide and Self-Inflicted Injury	Prostate	Prostate	619	C61.9-Prostate gland	White	Male	70-74 years	Blank(s)	Blank(s)	Blank(s)	Blank(s)	Blank(s)	Blank(s)	1	One primary only	13	White	White	Blank(s)	Unknown	Alameda (Oakland), CA - Contra Costa, CA	Yes	Alive or dead of other cause	Blank(s)	Blank(s)	Blank(s)	Blank(s)	Blank(s)	Blank(s)	Blank(s)	Blank(s)	Blank(s)	Recommended but not performed, unknown reason	Blank(s)	Blank(s)	Blank(s)	9
956930	Suicide and Self-Inflicted Injury	60	August	1981	12	Suicide and Self-Inflicted Injury	NHL - Nodal	NHL - Nodal	778	C77.8-Lymph nodes of multiple regions	White	Male	60-64 years	Blank(s)	Blank(s)	Blank(s)	Blank(s)	Blank(s)	Blank(s)	1	One primary only	13	White	White	Blank(s)	Single (never married)	Alameda (Oakland), CA - Contra Costa, CA	Yes	Alive or dead of other cause	Blank(s)	Blank(s)	Blank(s)	Unstaged	Blank(s)	Blank(s)	Blank(s)	Blank(s)	Blank(s)	Recommended but not performed, unknown reason	Blank(s)	Blank(s)	Blank(s)	9
958396	Suicide and Self-Inflicted Injury	69	June	1986	0	Suicide and Self-Inflicted Injury	Vulva	Vulva	511	C51.1-Labium minus	White	Female	65-69 years	Blank(s)	Blank(s)	Blank(s)	Blank(s)	Blank(s)	Blank(s)	1	One primary only	81	White	White	Blank(s)	Married (including common law)	San Francisco (San Francisco), CA - San Mateo, CA	Yes	Alive or dead of other cause	Blank(s)	Blank(s)	Blank(s)	Localized	Blank(s)	Blank(s)	Blank(s)	Blank(s)	Blank(s)	Surgery performed	Blank(s)	Blank(s)	Blank(s)	90
959611	Suicide and Self-Inflicted Injury	54	May	1981	50	Suicide and Self-Inflicted Injury	Tongue	Tongue	19	C01.9-Base of tongue, NOS	White	Male	50-54 years	Blank(s)	Blank(s)	Blank(s)	Blank(s)	Blank(s)	Blank(s)	1	1st of 2 or more primaries	1	White	White	Blank(s)	Married (including common law)	Alameda (Oakland), CA - Contra Costa, CA	Yes	Alive or dead of other cause	Blank(s)	Blank(s)	Blank(s)	Regional	Blank(s)	Blank(s)	Blank(s)	Blank(s)	Blank(s)	Recommended but not performed, unknown reason	Blank(s)	Blank(s)	Blank(s)	9
960247	Suicide and Self-Inflicted Injury	74	February	1987	206	Suicide and Self-Inflicted Injury	Prostate	Prostate	619	C61.9-Prostate gland	White	Male	70-74 years	Blank(s)	Blank(s)	Blank(s)	Blank(s)	Blank(s)	Blank(s)	2	1st of 2 or more primaries	41	White	White	Blank(s)	Married (including common law)	Marin, CA	Yes	Alive or dead of other cause	Blank(s)	Blank(s)	Blank(s)	Blank(s)	Blank(s)	Blank(s)	Blank(s)	Blank(s)	Blank(s)	Surgery performed	Blank(s)	Blank(s)	Blank(s)	60
960247	Suicide and Self-Inflicted Injury	90	May	2003	10	Suicide and Self-Inflicted Injury	Urinary Bladder	Urinary Bladder	675	C67.5-Bladder neck	White	Male	85+ years	Blank(s)	Blank(s)	Blank(s)	Blank(s)	Blank(s)	18	2	2nd of 2 or more primaries	41	White	White	Blank(s)	Married (including common law)	Marin, CA	No	N/A not first tumor	Blank(s)	Blank(s)	In situ	Localized	In situ	Blank(s)	27	None	None; diagnosed at autopsy	Surgery performed	Blank(s)	Blank(s)	Blank(s)	Blank(s)
960519	Suicide and Self-Inflicted Injury	69	November	1984	9	Suicide and Self-Inflicted Injury	Tongue	Tongue	21	C02.1-Border of tongue	White	Female	65-69 years	Blank(s)	Blank(s)	Blank(s)	Blank(s)	Blank(s)	Blank(s)	1	One primary only	81	White	White	Blank(s)	Widowed	San Francisco (San Francisco), CA - San Mateo, CA	Yes	Alive or dead of other cause	Blank(s)	Blank(s)	Blank(s)	Regional	Blank(s)	Blank(s)	Blank(s)	Blank(s)	Blank(s)	Surgery performed	Blank(s)	Blank(s)	Blank(s)	90
960796	Suicide and Self-Inflicted Injury	55	March	1985	26	Suicide and Self-Inflicted Injury	Myeloma	Myeloma	421	C42.1-Bone marrow	White	Male	55-59 years	Blank(s)	Blank(s)	Blank(s)	Blank(s)	Blank(s)	Blank(s)	1	One primary only	75	White	White	Blank(s)	Married (including common law)	San Francisco (San Francisco), CA - San Mateo, CA	Yes	Alive or dead of other cause	Blank(s)	Blank(s)	Blank(s)	Distant	Blank(s)	Blank(s)	Blank(s)	Blank(s)	Blank(s)	Recommended but not performed, unknown reason	Blank(s)	Blank(s)	Blank(s)	9
962106	Suicide and Self-Inflicted Injury	72	February	1985	16	Suicide and Self-Inflicted Injury	Breast	Female Breast	504	C50.4-Upper-outer quadrant of breast	White	Female	70-74 years	Blank(s)	Blank(s)	Blank(s)	Blank(s)	Blank(s)	Blank(s)	1	One primary only	81	White	White	Blank(s)	Widowed	San Francisco (San Francisco), CA - San Mateo, CA	Yes	Alive or dead of other cause	Blank(s)	Blank(s)	Blank(s)	Distant	Blank(s)	Blank(s)	Blank(s)	Blank(s)	Blank(s)	Surgery performed	Blank(s)	Blank(s)	Blank(s)	10
962481	Suicide and Self-Inflicted Injury	67	March	1986	164	Suicide and Self-Inflicted Injury	Sigmoid Colon	Sigmoid Colon	187	C18.7-Sigmoid colon	White	Male	65-69 years	Blank(s)	Blank(s)	Blank(s)	Blank(s)	Blank(s)	Blank(s)	2	1st of 2 or more primaries	1	White	White	Blank(s)	Married (including common law)	Alameda (Oakland), CA - Contra Costa, CA	Yes	Alive or dead of other cause	Blank(s)	Blank(s)	Blank(s)	Regional	Blank(s)	Blank(s)	Blank(s)	Blank(s)	Blank(s)	Surgery performed	Blank(s)	Blank(s)	Blank(s)	30
962481	Suicide and Self-Inflicted Injury	74	April	1993	79	Suicide and Self-Inflicted Injury	Prostate	Prostate	619	C61.9-Prostate gland	White	Male	70-74 years	Blank(s)	Blank(s)	Blank(s)	Blank(s)	Blank(s)	40	2	2nd of 2 or more primaries	1	White	White	Blank(s)	Single (never married)	Alameda (Oakland), CA - Contra Costa, CA	No	N/A not first tumor	Blank(s)	Blank(s)	Blank(s)	Blank(s)	Blank(s)	Blank(s)	Blank(s)	Blank(s)	Blank(s)	Not recommended	Blank(s)	Blank(s)	Blank(s)	2
963822	Suicide and Self-Inflicted Injury	75	March	1985	Unknown	Suicide and Self-Inflicted Injury	Tongue	Tongue	29	C02.9-Tongue, NOS	White	Male	75-79 years	Blank(s)	Blank(s)	Blank(s)	Blank(s)	Blank(s)	Blank(s)	1	One primary only	75	White	White	Blank(s)	Single (never married)	San Francisco (San Francisco), CA - San Mateo, CA	Yes	Alive or dead of other cause	Blank(s)	Blank(s)	Blank(s)	Unstaged	Blank(s)	Blank(s)	Blank(s)	Blank(s)	Blank(s)	Unknown; death certificate; or autopsy only (2003+)	Blank(s)	Blank(s)	Blank(s)	9
964600	Suicide and Self-Inflicted Injury	70	July	1986	6	Suicide and Self-Inflicted Injury	Prostate	Prostate	619	C61.9-Prostate gland	White	Male	70-74 years	Blank(s)	Blank(s)	Blank(s)	Blank(s)	Blank(s)	Blank(s)	1	One primary only	1	White	White	Blank(s)	Divorced	Alameda (Oakland), CA - Contra Costa, CA	Yes	Alive or dead of other cause	Blank(s)	Blank(s)	Blank(s)	Blank(s)	Blank(s)	Blank(s)	Blank(s)	Blank(s)	Blank(s)	Surgery performed	Blank(s)	Blank(s)	Blank(s)	10
964899	Suicide and Self-Inflicted Injury	35	November	1982	122	Suicide and Self-Inflicted Injury	Cervix Uteri	Cervix Uteri	539	C53.9-Cervix uteri	White	Female	35-39 years	Blank(s)	Blank(s)	Blank(s)	Blank(s)	Blank(s)	Blank(s)	1	One primary only	81	White	White	Blank(s)	Divorced	San Francisco (San Francisco), CA - San Mateo, CA	Yes	Alive or dead of other cause	Blank(s)	Blank(s)	Blank(s)	Localized	Blank(s)	Blank(s)	Blank(s)	Blank(s)	Blank(s)	Recommended but not performed, unknown reason	Blank(s)	Blank(s)	Blank(s)	9
965088	Suicide and Self-Inflicted Injury	71	January	1980	Unknown	Suicide and Self-Inflicted Injury	Lung and Bronchus	Lung and Bronchus	349	C34.9-Lung, NOS	White	Male	70-74 years	Blank(s)	Blank(s)	Blank(s)	Blank(s)	Blank(s)	Blank(s)	1	One primary only	81	White	White	Blank(s)	Married (including common law)	San Francisco (San Francisco), CA - San Mateo, CA	Yes	Alive or dead of other cause	Blank(s)	Blank(s)	Blank(s)	Blank(s)	Blank(s)	Blank(s)	Blank(s)	Blank(s)	Blank(s)	Unknown; death certificate; or autopsy only (2003+)	Blank(s)	Blank(s)	Blank(s)	9
967603	Suicide and Self-Inflicted Injury	67	June	1983	3	Suicide and Self-Inflicted Injury	Lung and Bronchus	Lung and Bronchus	343	C34.3-Lower lobe, lung	White	Female	65-69 years	Blank(s)	Blank(s)	Blank(s)	Blank(s)	Blank(s)	Blank(s)	1	One primary only	75	White	White	Blank(s)	Married (including common law)	San Francisco (San Francisco), CA - San Mateo, CA	Yes	Alive or dead of other cause	Blank(s)	Blank(s)	Blank(s)	Blank(s)	Blank(s)	Blank(s)	Blank(s)	Blank(s)	Blank(s)	Recommended but not performed, unknown reason	Blank(s)	Blank(s)	Blank(s)	9
967815	Suicide and Self-Inflicted Injury	68	October	1983	17	Suicide and Self-Inflicted Injury	Prostate	Prostate	619	C61.9-Prostate gland	White	Male	65-69 years	Blank(s)	Blank(s)	Blank(s)	Blank(s)	Blank(s)	Blank(s)	1	One primary only	1	White	White	Blank(s)	Married (including common law)	Alameda (Oakland), CA - Contra Costa, CA	Yes	Alive or dead of other cause	Blank(s)	Blank(s)	Blank(s)	Blank(s)	Blank(s)	Blank(s)	Blank(s)	Blank(s)	Blank(s)	Recommended but not performed, unknown reason	Blank(s)	Blank(s)	Blank(s)	9
968601	Suicide and Self-Inflicted Injury	62	August	1983	223	Suicide and Self-Inflicted Injury	Transverse Colon	Transverse Colon	184	C18.4-Transverse colon	White	Male	60-64 years	Blank(s)	Blank(s)	Blank(s)	Blank(s)	Blank(s)	Blank(s)	1	One primary only	41	White	White	Blank(s)	Married (including common law)	Marin, CA	Yes	Alive or dead of other cause	Blank(s)	Blank(s)	Blank(s)	Regional	Blank(s)	Blank(s)	Blank(s)	Blank(s)	Blank(s)	Surgery performed	Blank(s)	Blank(s)	Blank(s)	30
969003	Suicide and Self-Inflicted Injury	75	November	1983	45	Suicide and Self-Inflicted Injury	Urinary Bladder	Urinary Bladder	679	C67.9-Bladder, NOS	White	Male	75-79 years	Blank(s)	Blank(s)	Blank(s)	Blank(s)	Blank(s)	Blank(s)	1	One primary only	13	White	White	Blank(s)	Widowed	Alameda (Oakland), CA - Contra Costa, CA	Yes	Alive or dead of other cause	Blank(s)	Blank(s)	Blank(s)	Localized	Blank(s)	Blank(s)	Blank(s)	Blank(s)	Blank(s)	Surgery performed	Blank(s)	Blank(s)	Blank(s)	10
969887	Suicide and Self-Inflicted Injury	63	November	1983	1	Suicide and Self-Inflicted Injury	Stomach	Stomach	160	C16.0-Cardia, NOS	Other (American Indian/AK Native, Asian/Pacific Islander)	Male	60-64 years	Blank(s)	Blank(s)	Blank(s)	Blank(s)	Blank(s)	Blank(s)	1	One primary only	75	Chinese	Asian or Pacific Islander	Blank(s)	Married (including common law)	San Francisco (San Francisco), CA - San Mateo, CA	Yes	Alive or dead of other cause	Blank(s)	Blank(s)	Blank(s)	Unstaged	Blank(s)	Blank(s)	Blank(s)	Blank(s)	Blank(s)	Recommended but not performed, unknown reason	Blank(s)	Blank(s)	Blank(s)	9
970331	Suicide and Self-Inflicted Injury	73	July	1983	96	Suicide and Self-Inflicted Injury	Sigmoid Colon	Sigmoid Colon	187	C18.7-Sigmoid colon	Other (American Indian/AK Native, Asian/Pacific Islander)	Male	70-74 years	Blank(s)	Blank(s)	Blank(s)	Blank(s)	Blank(s)	Blank(s)	1	One primary only	75	Chinese	Asian or Pacific Islander	Blank(s)	Married (including common law)	San Francisco (San Francisco), CA - San Mateo, CA	Yes	Alive or dead of other cause	Blank(s)	Blank(s)	Blank(s)	Localized	Blank(s)	Blank(s)	Blank(s)	Blank(s)	Blank(s)	Surgery performed	Blank(s)	Blank(s)	Blank(s)	30
970738	Suicide and Self-Inflicted Injury	59	January	1984	99	Suicide and Self-Inflicted Injury	Lung and Bronchus	Lung and Bronchus	341	C34.1-Upper lobe, lung	White	Male	55-59 years	Blank(s)	Blank(s)	Blank(s)	Blank(s)	Blank(s)	Blank(s)	1	One primary only	81	White	White	Blank(s)	Widowed	San Francisco (San Francisco), CA - San Mateo, CA	Yes	Alive or dead of other cause	Blank(s)	Blank(s)	Blank(s)	Blank(s)	Blank(s)	Blank(s)	Blank(s)	Blank(s)	Blank(s)	Surgery performed	Blank(s)	Blank(s)	Blank(s)	40
970949	Suicide and Self-Inflicted Injury	56	September	1984	12	Suicide and Self-Inflicted Injury	Lung and Bronchus	Lung and Bronchus	341	C34.1-Upper lobe, lung	White	Male	55-59 years	Blank(s)	Blank(s)	Blank(s)	Blank(s)	Blank(s)	Blank(s)	1	One primary only	13	White	White	Blank(s)	Married (including common law)	Alameda (Oakland), CA - Contra Costa, CA	Yes	Alive or dead of other cause	Blank(s)	Blank(s)	Blank(s)	Blank(s)	Blank(s)	Blank(s)	Blank(s)	Blank(s)	Blank(s)	Surgery performed	Blank(s)	Blank(s)	Blank(s)	60
971235	Suicide and Self-Inflicted Injury	78	August	1983	9	Suicide and Self-Inflicted Injury	Urinary Bladder	Urinary Bladder	674	C67.4-Posterior wall of bladder	White	Male	75-79 years	Blank(s)	Blank(s)	Blank(s)	Blank(s)	Blank(s)	Blank(s)	1	One primary only	1	White	White	Blank(s)	Single (never married)	Alameda (Oakland), CA - Contra Costa, CA	Yes	Alive or dead of other cause	Blank(s)	Blank(s)	Blank(s)	Regional	Blank(s)	Blank(s)	Blank(s)	Blank(s)	Blank(s)	Surgery performed	Blank(s)	Blank(s)	Blank(s)	10
971707	Suicide and Self-Inflicted Injury	54	June	1987	54	Suicide and Self-Inflicted Injury	Melanoma of the Skin	Melanoma of the Skin	445	C44.5-Skin of trunk	White	Male	50-54 years	Blank(s)	Blank(s)	Blank(s)	Blank(s)	Blank(s)	Blank(s)	2	1st of 2 or more primaries	41	White	White	Blank(s)	Unknown	Marin, CA	Yes	Alive or dead of other cause	Blank(s)	Blank(s)	Blank(s)	Localized	Blank(s)	Blank(s)	Blank(s)	Blank(s)	Blank(s)	Surgery performed	Blank(s)	Blank(s)	Blank(s)	49
971707	Suicide and Self-Inflicted Injury	55	December	1988	36	Suicide and Self-Inflicted Injury	Melanoma of the Skin	Melanoma of the Skin	444	C44.4-Skin of scalp and neck	White	Male	55-59 years	Blank(s)	Blank(s)	Blank(s)	Blank(s)	Blank(s)	88	2	2nd of 2 or more primaries	41	White	White	Blank(s)	Single (never married)	Marin, CA	No	N/A not first tumor	Blank(s)	Blank(s)	Blank(s)	Localized	Blank(s)	Blank(s)	Blank(s)	Blank(s)	Blank(s)	Surgery performed	Blank(s)	Blank(s)	Blank(s)	20
972290	Suicide and Self-Inflicted Injury	61	June	1985	19	Suicide and Self-Inflicted Injury	Stomach	Stomach	168	C16.8-Overlapping lesion of stomach	White	Male	60-64 years	Blank(s)	Blank(s)	Blank(s)	Blank(s)	Blank(s)	Blank(s)	1	One primary only	75	White	White	Blank(s)	Married (including common law)	San Francisco (San Francisco), CA - San Mateo, CA	Yes	Alive or dead of other cause	Blank(s)	Blank(s)	Blank(s)	Regional	Blank(s)	Blank(s)	Blank(s)	Blank(s)	Blank(s)	Recommended but not performed, unknown reason	Blank(s)	Blank(s)	Blank(s)	9
972805	Suicide and Self-Inflicted Injury	74	October	1983	7	Suicide and Self-Inflicted Injury	Lung and Bronchus	Lung and Bronchus	341	C34.1-Upper lobe, lung	White	Male	70-74 years	Blank(s)	Blank(s)	Blank(s)	Blank(s)	Blank(s)	Blank(s)	1	One primary only	1	White	White	Blank(s)	Married (including common law)	Alameda (Oakland), CA - Contra Costa, CA	Yes	Alive or dead of other cause	Blank(s)	Blank(s)	Blank(s)	Blank(s)	Blank(s)	Blank(s)	Blank(s)	Blank(s)	Blank(s)	Recommended but not performed, unknown reason	Blank(s)	Blank(s)	Blank(s)	9
975011	Suicide and Self-Inflicted Injury	25	November	1987	302	Suicide and Self-Inflicted Injury	Testis	Testis	629	C62.9-Testis, NOS	White	Male	25-29 years	Blank(s)	Blank(s)	Blank(s)	Blank(s)	Blank(s)	Blank(s)	1	One primary only	1	White	White	Blank(s)	Single (never married)	Alameda (Oakland), CA - Contra Costa, CA	Yes	Alive or dead of other cause	Blank(s)	Blank(s)	Blank(s)	Distant	Blank(s)	Blank(s)	Blank(s)	Blank(s)	Blank(s)	Surgery performed	Blank(s)	Blank(s)	Blank(s)	90
975213	Suicide and Self-Inflicted Injury	46	November	1987	302	Suicide and Self-Inflicted Injury	Ascending Colon	Ascending Colon	182	C18.2-Ascending colon	Black	Male	45-49 years	Blank(s)	Blank(s)	Blank(s)	Blank(s)	Blank(s)	Blank(s)	1	One primary only	1	Black	Black	Blank(s)	Divorced	Alameda (Oakland), CA - Contra Costa, CA	Yes	Alive or dead of other cause	Blank(s)	Blank(s)	Blank(s)	Regional	Blank(s)	Blank(s)	Blank(s)	Blank(s)	Blank(s)	Surgery performed	Blank(s)	Blank(s)	Blank(s)	40
975601	Suicide and Self-Inflicted Injury	62	March	1987	0	Suicide and Self-Inflicted Injury	Stomach	Stomach	160	C16.0-Cardia, NOS	White	Male	60-64 years	Blank(s)	Blank(s)	Blank(s)	Blank(s)	Blank(s)	Blank(s)	1	One primary only	1	White	White	Blank(s)	Divorced	Alameda (Oakland), CA - Contra Costa, CA	Yes	Alive or dead of other cause	Blank(s)	Blank(s)	Blank(s)	Unstaged	Blank(s)	Blank(s)	Blank(s)	Blank(s)	Blank(s)	Recommended but not performed, unknown reason	Blank(s)	Blank(s)	Blank(s)	9
976331	Suicide and Self-Inflicted Injury	53	February	1985	112	Suicide and Self-Inflicted Injury	Larynx	Larynx	321	C32.1-Supraglottis	White	Male	50-54 years	Blank(s)	Blank(s)	Blank(s)	Blank(s)	Blank(s)	Blank(s)	2	1st of 2 or more primaries	1	White	White	Blank(s)	Married (including common law)	Alameda (Oakland), CA - Contra Costa, CA	Yes	Alive or dead of other cause	Blank(s)	Blank(s)	Blank(s)	Regional	Blank(s)	Blank(s)	Blank(s)	Blank(s)	Blank(s)	Surgery performed	Blank(s)	Blank(s)	Blank(s)	90
976331	Suicide and Self-Inflicted Injury	61	September	1992	20	Suicide and Self-Inflicted Injury	Lung and Bronchus	Lung and Bronchus	341	C34.1-Upper lobe, lung	White	Male	60-64 years	Blank(s)	Blank(s)	Blank(s)	Blank(s)	Blank(s)	32	2	2nd of 2 or more primaries	1	White	White	Blank(s)	Married (including common law)	Alameda (Oakland), CA - Contra Costa, CA	No	N/A not first tumor	Blank(s)	Blank(s)	Blank(s)	Regional	Blank(s)	Blank(s)	Blank(s)	Blank(s)	Blank(s)	Not recommended	Blank(s)	Blank(s)	Blank(s)	0
976499	Suicide and Self-Inflicted Injury	65	February	1985	20	Suicide and Self-Inflicted Injury	Lung and Bronchus	Lung and Bronchus	341	C34.1-Upper lobe, lung	White	Male	65-69 years	Blank(s)	Blank(s)	Blank(s)	Blank(s)	Blank(s)	Blank(s)	1	One primary only	81	White	White	Blank(s)	Widowed	San Francisco (San Francisco), CA - San Mateo, CA	Yes	Alive or dead of other cause	Blank(s)	Blank(s)	Blank(s)	Blank(s)	Blank(s)	Blank(s)	Blank(s)	Blank(s)	Blank(s)	Recommended but not performed, unknown reason	Blank(s)	Blank(s)	Blank(s)	9
979248	Suicide and Self-Inflicted Injury	36	April	1986	0	Suicide and Self-Inflicted Injury	Kaposi Sarcoma	Kaposi Sarcoma	449	C44.9-Skin, NOS	White	Male	35-39 years	Blank(s)	Blank(s)	Blank(s)	Blank(s)	Blank(s)	Blank(s)	1	One primary only	75	White	White	Blank(s)	Single (never married)	San Francisco (San Francisco), CA - San Mateo, CA	Yes	Alive or dead of other cause	Blank(s)	Blank(s)	Blank(s)	Unstaged	Blank(s)	Blank(s)	Blank(s)	Blank(s)	Blank(s)	Recommended but not performed, unknown reason	Blank(s)	Blank(s)	Blank(s)	9
980197	Suicide and Self-Inflicted Injury	21	January	1987	71	Suicide and Self-Inflicted Injury	Hodgkin - Nodal	Hodgkin - Nodal	778	C77.8-Lymph nodes of multiple regions	White	Male	20-24 years	Blank(s)	Blank(s)	Blank(s)	Blank(s)	Blank(s)	Blank(s)	1	One primary only	75	White	White	Blank(s)	Single (never married)	San Francisco (San Francisco), CA - San Mateo, CA	Yes	Alive or dead of other cause	Blank(s)	Blank(s)	Blank(s)	Unstaged	Blank(s)	Blank(s)	Blank(s)	Blank(s)	Blank(s)	Surgery performed	Blank(s)	Blank(s)	Blank(s)	90
980278	Suicide and Self-Inflicted Injury	61	October	1984	Unknown	Suicide and Self-Inflicted Injury	Larynx	Larynx	329	C32.9-Larynx, NOS	White	Male	60-64 years	Blank(s)	Blank(s)	Blank(s)	Blank(s)	Blank(s)	Blank(s)	1	One primary only	41	White	White	Blank(s)	Married (including common law)	Marin, CA	Yes	Alive or dead of other cause	Blank(s)	Blank(s)	Blank(s)	Unstaged	Blank(s)	Blank(s)	Blank(s)	Blank(s)	Blank(s)	Unknown; death certificate; or autopsy only (2003+)	Blank(s)	Blank(s)	Blank(s)	9
980469	Suicide and Self-Inflicted Injury	72	April	1985	27	Suicide and Self-Inflicted Injury	NHL - Nodal	NHL - Nodal	778	C77.8-Lymph nodes of multiple regions	White	Female	70-74 years	Blank(s)	Blank(s)	Blank(s)	Blank(s)	Blank(s)	Blank(s)	1	One primary only	75	White	White	Blank(s)	Divorced	San Francisco (San Francisco), CA - San Mateo, CA	Yes	Alive or dead of other cause	Blank(s)	Blank(s)	Blank(s)	Unstaged	Blank(s)	Blank(s)	Blank(s)	Blank(s)	Blank(s)	Recommended but not performed, unknown reason	Blank(s)	Blank(s)	Blank(s)	9
981831	Suicide and Self-Inflicted Injury	58	October	1981	30	Suicide and Self-Inflicted Injury	Urinary Bladder	Urinary Bladder	672	C67.2-Lateral wall of bladder	White	Female	55-59 years	Blank(s)	Blank(s)	Blank(s)	Blank(s)	Blank(s)	Blank(s)	1	One primary only	81	White	White	Blank(s)	Married (including common law)	San Francisco (San Francisco), CA - San Mateo, CA	Yes	Alive or dead of other cause	Blank(s)	Blank(s)	Blank(s)	Localized	Blank(s)	Blank(s)	Blank(s)	Blank(s)	Blank(s)	Surgery performed	Blank(s)	Blank(s)	Blank(s)	90
982493	Suicide and Self-Inflicted Injury	70	June	1985	4	Suicide and Self-Inflicted Injury	Lung and Bronchus	Lung and Bronchus	343	C34.3-Lower lobe, lung	White	Male	70-74 years	Blank(s)	Blank(s)	Blank(s)	Blank(s)	Blank(s)	Blank(s)	1	One primary only	1	White	White	Blank(s)	Single (never married)	Alameda (Oakland), CA - Contra Costa, CA	Yes	Alive or dead of other cause	Blank(s)	Blank(s)	Blank(s)	Blank(s)	Blank(s)	Blank(s)	Blank(s)	Blank(s)	Blank(s)	Recommended but not performed, unknown reason	Blank(s)	Blank(s)	Blank(s)	9
982529	Suicide and Self-Inflicted Injury	59	July	1981	155	Suicide and Self-Inflicted Injury	Corpus Uteri	Corpus Uteri	549	C54.9-Corpus uteri	White	Female	55-59 years	Blank(s)	Blank(s)	Blank(s)	Blank(s)	Blank(s)	Blank(s)	1	One primary only	1	White	White	Blank(s)	Married (including common law)	Alameda (Oakland), CA - Contra Costa, CA	Yes	Alive or dead of other cause	Blank(s)	Blank(s)	Blank(s)	Localized	Blank(s)	Blank(s)	Blank(s)	Blank(s)	Blank(s)	Surgery performed	Blank(s)	Blank(s)	Blank(s)	90
982673	Suicide and Self-Inflicted Injury	64	April	1984	13	Suicide and Self-Inflicted Injury	Prostate	Prostate	619	C61.9-Prostate gland	White	Male	60-64 years	Blank(s)	Blank(s)	Blank(s)	Blank(s)	Blank(s)	Blank(s)	1	One primary only	1	White	White	Blank(s)	Married (including common law)	Alameda (Oakland), CA - Contra Costa, CA	Yes	Alive or dead of other cause	Blank(s)	Blank(s)	Blank(s)	Blank(s)	Blank(s)	Blank(s)	Blank(s)	Blank(s)	Blank(s)	Recommended but not performed, unknown reason	Blank(s)	Blank(s)	Blank(s)	9
983302	Suicide and Self-Inflicted Injury	31	November	1983	6	Suicide and Self-Inflicted Injury	Kaposi Sarcoma	Kaposi Sarcoma	449	C44.9-Skin, NOS	White	Male	30-34 years	Blank(s)	Blank(s)	Blank(s)	Blank(s)	Blank(s)	Blank(s)	1	One primary only	75	White	White	Blank(s)	Single (never married)	San Francisco (San Francisco), CA - San Mateo, CA	Yes	Alive or dead of other cause	Blank(s)	Blank(s)	Blank(s)	Unstaged	Blank(s)	Blank(s)	Blank(s)	Blank(s)	Blank(s)	Recommended but not performed, unknown reason	Blank(s)	Blank(s)	Blank(s)	9
983363	Suicide and Self-Inflicted Injury	79	March	1983	18	Suicide and Self-Inflicted Injury	Rectosigmoid Junction	Rectosigmoid Junction	199	C19.9-Rectosigmoid junction	White	Male	75-79 years	Blank(s)	Blank(s)	Blank(s)	Blank(s)	Blank(s)	Blank(s)	1	One primary only	81	White	White	Blank(s)	Married (including common law)	San Francisco (San Francisco), CA - San Mateo, CA	Yes	Alive or dead of other cause	Blank(s)	Blank(s)	Blank(s)	Regional	Blank(s)	Blank(s)	Blank(s)	Blank(s)	Blank(s)	Surgery performed	Blank(s)	Blank(s)	Blank(s)	30
984988	Suicide and Self-Inflicted Injury	48	July	1981	117	Suicide and Self-Inflicted Injury	Breast	Female Breast	508	C50.8-Overlapping lesion of breast	White	Female	45-49 years	Blank(s)	Blank(s)	Blank(s)	Blank(s)	Blank(s)	Blank(s)	1	One primary only	41	White	White	Blank(s)	Separated	Marin, CA	Yes	Alive or dead of other cause	Blank(s)	Blank(s)	Blank(s)	Regional	Blank(s)	Blank(s)	Blank(s)	Blank(s)	Blank(s)	Surgery performed	Blank(s)	Blank(s)	Blank(s)	90
985323	Suicide and Self-Inflicted Injury	69	October	1984	33	Suicide and Self-Inflicted Injury	Urinary Bladder	Urinary Bladder	678	C67.8-Overlapping lesion of bladder	White	Male	65-69 years	Blank(s)	Blank(s)	Blank(s)	Blank(s)	Blank(s)	Blank(s)	1	One primary only	1	White	White	Blank(s)	Single (never married)	Alameda (Oakland), CA - Contra Costa, CA	Yes	Alive or dead of other cause	Blank(s)	Blank(s)	Blank(s)	Unstaged	Blank(s)	Blank(s)	Blank(s)	Blank(s)	Blank(s)	Surgery performed	Blank(s)	Blank(s)	Blank(s)	10
985512	Suicide and Self-Inflicted Injury	26	December	1984	295	Suicide and Self-Inflicted Injury	Ovary	Ovary	569	C56.9-Ovary	White	Female	25-29 years	Blank(s)	Blank(s)	Blank(s)	Blank(s)	Blank(s)	Blank(s)	1	One primary only	75	White	White	Blank(s)	Single (never married)	San Francisco (San Francisco), CA - San Mateo, CA	Yes	Alive or dead of other cause	Blank(s)	Blank(s)	Blank(s)	Localized	Blank(s)	Blank(s)	Blank(s)	Blank(s)	Blank(s)	Surgery performed	Blank(s)	Blank(s)	Blank(s)	20
985960	Suicide and Self-Inflicted Injury	63	December	1985	4	Suicide and Self-Inflicted Injury	Lung and Bronchus	Lung and Bronchus	349	C34.9-Lung, NOS	White	Male	60-64 years	Blank(s)	Blank(s)	Blank(s)	Blank(s)	Blank(s)	Blank(s)	1	One primary only	1	White	White	Blank(s)	Married (including common law)	Alameda (Oakland), CA - Contra Costa, CA	Yes	Alive or dead of other cause	Blank(s)	Blank(s)	Blank(s)	Blank(s)	Blank(s)	Blank(s)	Blank(s)	Blank(s)	Blank(s)	Recommended but not performed, unknown reason	Blank(s)	Blank(s)	Blank(s)	9
986366	Suicide and Self-Inflicted Injury	52	September	1985	19	Suicide and Self-Inflicted Injury	Kaposi Sarcoma	Kaposi Sarcoma	447	C44.7-Skin of lower limb and hip	White	Male	50-54 years	Blank(s)	Blank(s)	Blank(s)	Blank(s)	Blank(s)	Blank(s)	1	One primary only	75	White	White	Blank(s)	Single (never married)	San Francisco (San Francisco), CA - San Mateo, CA	Yes	Alive or dead of other cause	Blank(s)	Blank(s)	Blank(s)	Unstaged	Blank(s)	Blank(s)	Blank(s)	Blank(s)	Blank(s)	Surgery performed	Blank(s)	Blank(s)	Blank(s)	90
987043	Suicide and Self-Inflicted Injury	59	December	1986	35	Suicide and Self-Inflicted Injury	Breast	Female Breast	502	C50.2-Upper-inner quadrant of breast	White	Female	55-59 years	Blank(s)	Blank(s)	Blank(s)	Blank(s)	Blank(s)	Blank(s)	1	One primary only	1	White	White	Blank(s)	Divorced	Alameda (Oakland), CA - Contra Costa, CA	Yes	Alive or dead of other cause	Blank(s)	Blank(s)	Blank(s)	Regional	Blank(s)	Blank(s)	Blank(s)	Blank(s)	Blank(s)	Surgery performed	Blank(s)	Blank(s)	Blank(s)	50
987059	Suicide and Self-Inflicted Injury	42	October	1981	104	Suicide and Self-Inflicted Injury	Testis	Testis	629	C62.9-Testis, NOS	White	Male	40-44 years	Blank(s)	Blank(s)	Blank(s)	Blank(s)	Blank(s)	Blank(s)	1	One primary only	1	White	White	Blank(s)	Married (including common law)	Alameda (Oakland), CA - Contra Costa, CA	Yes	Alive or dead of other cause	Blank(s)	Blank(s)	Blank(s)	Unstaged	Blank(s)	Blank(s)	Blank(s)	Blank(s)	Blank(s)	Surgery performed	Blank(s)	Blank(s)	Blank(s)	90
987360	Suicide and Self-Inflicted Injury	47	December	1983	15	Suicide and Self-Inflicted Injury	Kaposi Sarcoma	Kaposi Sarcoma	449	C44.9-Skin, NOS	White	Male	45-49 years	Blank(s)	Blank(s)	Blank(s)	Blank(s)	Blank(s)	Blank(s)	1	One primary only	75	White	White	Blank(s)	Divorced	San Francisco (San Francisco), CA - San Mateo, CA	Yes	Alive or dead of other cause	Blank(s)	Blank(s)	Blank(s)	Unstaged	Blank(s)	Blank(s)	Blank(s)	Blank(s)	Blank(s)	Recommended but not performed, unknown reason	Blank(s)	Blank(s)	Blank(s)	9
988443	Suicide and Self-Inflicted Injury	59	August	1984	37	Suicide and Self-Inflicted Injury	Sigmoid Colon	Sigmoid Colon	187	C18.7-Sigmoid colon	White	Female	55-59 years	Blank(s)	Blank(s)	Blank(s)	Blank(s)	Blank(s)	Blank(s)	2	2nd of 2 or more primaries	75	White	White	Blank(s)	Married (including common law)	San Francisco (San Francisco), CA - San Mateo, CA	No	N/A not first tumor	Blank(s)	Blank(s)	Blank(s)	Distant	Blank(s)	Blank(s)	Blank(s)	Blank(s)	Blank(s)	Surgery performed	Blank(s)	Blank(s)	Blank(s)	70
989216	Suicide and Self-Inflicted Injury	62	February	1985	191	Suicide and Self-Inflicted Injury	Kidney and Renal Pelvis	Kidney	649	C64.9-Kidney, NOS	White	Male	60-64 years	Blank(s)	Blank(s)	Blank(s)	Blank(s)	Blank(s)	Blank(s)	1	One primary only	13	White	White	Blank(s)	Widowed	Alameda (Oakland), CA - Contra Costa, CA	Yes	Alive or dead of other cause	Blank(s)	Blank(s)	Blank(s)	Localized	Blank(s)	Blank(s)	Blank(s)	Blank(s)	Blank(s)	Surgery performed	Blank(s)	Blank(s)	Blank(s)	50
989443	Suicide and Self-Inflicted Injury	67	January	1981	60	Suicide and Self-Inflicted Injury	Tonsil	Tonsil	91	C09.1-Tonsillar pillar	White	Male	65-69 years	Blank(s)	Blank(s)	Blank(s)	Blank(s)	Blank(s)	Blank(s)	2	1st of 2 or more primaries	1	White	White	Blank(s)	Married (including common law)	Alameda (Oakland), CA - Contra Costa, CA	Yes	Alive or dead of other cause	Blank(s)	Blank(s)	Blank(s)	Regional	Blank(s)	Blank(s)	Blank(s)	Blank(s)	Blank(s)	Surgery performed	Blank(s)	Blank(s)	Blank(s)	90
989443	Suicide and Self-Inflicted Injury	71	May	1985	8	Suicide and Self-Inflicted Injury	Lip	Lip	1	C00.1-External lower lip	White	Male	70-74 years	Blank(s)	Blank(s)	Blank(s)	Blank(s)	Blank(s)	Blank(s)	2	2nd of 2 or more primaries	1	White	White	Blank(s)	Married (including common law)	Alameda (Oakland), CA - Contra Costa, CA	No	N/A not first tumor	Blank(s)	Blank(s)	Blank(s)	Localized	Blank(s)	Blank(s)	Blank(s)	Blank(s)	Blank(s)	Surgery performed	Blank(s)	Blank(s)	Blank(s)	90
990477	Suicide and Self-Inflicted Injury	39	February	1986	4	Suicide and Self-Inflicted Injury	Lung and Bronchus	Lung and Bronchus	349	C34.9-Lung, NOS	Other (American Indian/AK Native, Asian/Pacific Islander)	Male	35-39 years	Blank(s)	Blank(s)	Blank(s)	Blank(s)	Blank(s)	Blank(s)	1	One primary only	81	Other	Asian or Pacific Islander	Blank(s)	Married (including common law)	San Francisco (San Francisco), CA - San Mateo, CA	Yes	Alive or dead of other cause	Blank(s)	Blank(s)	Blank(s)	Blank(s)	Blank(s)	Blank(s)	Blank(s)	Blank(s)	Blank(s)	Recommended but not performed, unknown reason	Blank(s)	Blank(s)	Blank(s)	9
990941	Suicide and Self-Inflicted Injury	65	November	1987	204	Suicide and Self-Inflicted Injury	Prostate	Prostate	619	C61.9-Prostate gland	Other (American Indian/AK Native, Asian/Pacific Islander)	Male	65-69 years	Blank(s)	Blank(s)	Blank(s)	Blank(s)	Blank(s)	Blank(s)	1	One primary only	75	Filipino	Asian or Pacific Islander	Blank(s)	Married (including common law)	San Francisco (San Francisco), CA - San Mateo, CA	Yes	Alive or dead of other cause	Blank(s)	Blank(s)	Blank(s)	Blank(s)	Blank(s)	Blank(s)	Blank(s)	Blank(s)	Blank(s)	Surgery performed	Blank(s)	Blank(s)	Blank(s)	10
991183	Suicide and Self-Inflicted Injury	57	February	1985	43	Suicide and Self-Inflicted Injury	Sigmoid Colon	Sigmoid Colon	187	C18.7-Sigmoid colon	White	Male	55-59 years	Blank(s)	Blank(s)	Blank(s)	Blank(s)	Blank(s)	Blank(s)	1	One primary only	13	White	White	Blank(s)	Married (including common law)	Alameda (Oakland), CA - Contra Costa, CA	Yes	Alive or dead of other cause	Blank(s)	Blank(s)	Blank(s)	Regional	Blank(s)	Blank(s)	Blank(s)	Blank(s)	Blank(s)	Surgery performed	Blank(s)	Blank(s)	Blank(s)	30
991270	Suicide and Self-Inflicted Injury	73	December	1983	73	Suicide and Self-Inflicted Injury	Stomach	Stomach	163	C16.3-Gastric antrum	White	Male	70-74 years	Blank(s)	Blank(s)	Blank(s)	Blank(s)	Blank(s)	Blank(s)	4	2nd of 2 or more primaries	1	White	White	Blank(s)	Divorced	Alameda (Oakland), CA - Contra Costa, CA	Yes	N/A not first tumor	Blank(s)	Blank(s)	Blank(s)	Localized	Blank(s)	Blank(s)	Blank(s)	Blank(s)	Blank(s)	Surgery performed	Blank(s)	Blank(s)	Blank(s)	40
991270	Suicide and Self-Inflicted Injury	73	December	1983	73	Suicide and Self-Inflicted Injury	Larynx	Larynx	320	C32.0-Glottis	White	Male	70-74 years	Blank(s)	Blank(s)	Blank(s)	Blank(s)	Blank(s)	Blank(s)	4	3rd of 3 or more primaries	1	White	White	Blank(s)	Divorced	Alameda (Oakland), CA - Contra Costa, CA	No	N/A not first tumor	Blank(s)	Blank(s)	Blank(s)	Localized	Blank(s)	Blank(s)	Blank(s)	Blank(s)	Blank(s)	Recommended but not performed, unknown reason	Blank(s)	Blank(s)	Blank(s)	9
991270	Suicide and Self-Inflicted Injury	78	January	1989	12	Suicide and Self-Inflicted Injury	Lung and Bronchus	Lung and Bronchus	341	C34.1-Upper lobe, lung	White	Male	75-79 years	Blank(s)	Blank(s)	Blank(s)	Blank(s)	Blank(s)	31	4	4th of 4 or more primaries	1	White	White	Blank(s)	Unknown	Alameda (Oakland), CA - Contra Costa, CA	No	N/A not first tumor	Blank(s)	Blank(s)	Blank(s)	Regional	Blank(s)	Blank(s)	Blank(s)	Blank(s)	Blank(s)	Surgery performed	Blank(s)	Blank(s)	Blank(s)	20
991790	Suicide and Self-Inflicted Injury	78	June	1986	53	Suicide and Self-Inflicted Injury	Prostate	Prostate	619	C61.9-Prostate gland	White	Male	75-79 years	Blank(s)	Blank(s)	Blank(s)	Blank(s)	Blank(s)	Blank(s)	1	One primary only	1	White	White	Blank(s)	Single (never married)	Alameda (Oakland), CA - Contra Costa, CA	Yes	Alive or dead of other cause	Blank(s)	Blank(s)	Blank(s)	Blank(s)	Blank(s)	Blank(s)	Blank(s)	Blank(s)	Blank(s)	Recommended but not performed, unknown reason	Blank(s)	Blank(s)	Blank(s)	9
992565	Suicide and Self-Inflicted Injury	80	November	1983	77	Suicide and Self-Inflicted Injury	Anus, Anal Canal and Anorectum	Anus, Anal Canal and Anorectum	210	C21.0-Anus, NOS	White	Male	80-84 years	Blank(s)	Blank(s)	Blank(s)	Blank(s)	Blank(s)	Blank(s)	1	One primary only	75	White	White	Blank(s)	Married (including common law)	San Francisco (San Francisco), CA - San Mateo, CA	Yes	Alive or dead of other cause	Blank(s)	Blank(s)	Blank(s)	Localized	Blank(s)	Blank(s)	Blank(s)	Blank(s)	Blank(s)	Surgery performed	Blank(s)	Blank(s)	Blank(s)	90
994143	Suicide and Self-Inflicted Injury	78	July	1983	87	Suicide and Self-Inflicted Injury	Cecum	Cecum	180	C18.0-Cecum	White	Male	75-79 years	Blank(s)	Blank(s)	Blank(s)	Blank(s)	Blank(s)	Blank(s)	1	One primary only	1	White	White	Blank(s)	Married (including common law)	Alameda (Oakland), CA - Contra Costa, CA	Yes	Alive or dead of other cause	Blank(s)	Blank(s)	Blank(s)	Localized	Blank(s)	Blank(s)	Blank(s)	Blank(s)	Blank(s)	Surgery performed	Blank(s)	Blank(s)	Blank(s)	30
994304	Suicide and Self-Inflicted Injury	70	August	1985	13	Suicide and Self-Inflicted Injury	Hypopharynx	Hypopharynx	132	C13.2-Posterior wall of hypopharynx	Other (American Indian/AK Native, Asian/Pacific Islander)	Male	70-74 years	Blank(s)	Blank(s)	Blank(s)	Blank(s)	Blank(s)	Blank(s)	2	1st of 2 or more primaries	75	Chinese	Asian or Pacific Islander	Blank(s)	Unknown	San Francisco (San Francisco), CA - San Mateo, CA	Yes	Alive or dead of other cause	Blank(s)	Blank(s)	Blank(s)	Regional	Blank(s)	Blank(s)	Blank(s)	Blank(s)	Blank(s)	Surgery performed	Blank(s)	Blank(s)	Blank(s)	90
994304	Suicide and Self-Inflicted Injury	71	September	1986	0	Suicide and Self-Inflicted Injury	Esophagus	Esophagus	158	C15.8-Overlapping lesion of esophagus	Other (American Indian/AK Native, Asian/Pacific Islander)	Male	70-74 years	Blank(s)	Blank(s)	Blank(s)	Blank(s)	Blank(s)	Blank(s)	2	2nd of 2 or more primaries	75	Chinese	Asian or Pacific Islander	Blank(s)	Married (including common law)	San Francisco (San Francisco), CA - San Mateo, CA	No	N/A not first tumor	Blank(s)	Blank(s)	Blank(s)	Localized	Blank(s)	Blank(s)	Blank(s)	Blank(s)	Blank(s)	Recommended but not performed, unknown reason	Blank(s)	Blank(s)	Blank(s)	9
994361	Suicide and Self-Inflicted Injury	42	April	1983	35	Suicide and Self-Inflicted Injury	Tongue	Tongue	19	C01.9-Base of tongue, NOS	White	Male	40-44 years	Blank(s)	Blank(s)	Blank(s)	Blank(s)	Blank(s)	Blank(s)	1	One primary only	81	White	White	Blank(s)	Married (including common law)	San Francisco (San Francisco), CA - San Mateo, CA	Yes	Alive or dead of other cause	Blank(s)	Blank(s)	Blank(s)	Localized	Blank(s)	Blank(s)	Blank(s)	Blank(s)	Blank(s)	Surgery performed	Blank(s)	Blank(s)	Blank(s)	90
994413	Suicide and Self-Inflicted Injury	51	September	1983	212	Suicide and Self-Inflicted Injury	Nasopharynx	Nasopharynx	112	C11.2-Lateral wall of nasopharynx	Other (American Indian/AK Native, Asian/Pacific Islander)	Male	50-54 years	Blank(s)	Blank(s)	Blank(s)	Blank(s)	Blank(s)	Blank(s)	1	One primary only	1	Chinese	Asian or Pacific Islander	Blank(s)	Married (including common law)	Alameda (Oakland), CA - Contra Costa, CA	Yes	Alive or dead of other cause	Blank(s)	Blank(s)	Blank(s)	Localized	Blank(s)	Blank(s)	Blank(s)	Blank(s)	Blank(s)	Surgery performed	Blank(s)	Blank(s)	Blank(s)	90
994502	Suicide and Self-Inflicted Injury	55	March	1982	179	Suicide and Self-Inflicted Injury	Lung and Bronchus	Lung and Bronchus	341	C34.1-Upper lobe, lung	White	Female	55-59 years	Blank(s)	Blank(s)	Blank(s)	Blank(s)	Blank(s)	Blank(s)	1	One primary only	75	White	White	Blank(s)	Single (never married)	San Francisco (San Francisco), CA - San Mateo, CA	Yes	Alive or dead of other cause	Blank(s)	Blank(s)	Blank(s)	Blank(s)	Blank(s)	Blank(s)	Blank(s)	Blank(s)	Blank(s)	Surgery performed	Blank(s)	Blank(s)	Blank(s)	90
994776	Suicide and Self-Inflicted Injury	49	July	1983	27	Suicide and Self-Inflicted Injury	Myeloma	Myeloma	421	C42.1-Bone marrow	White	Male	45-49 years	Blank(s)	Blank(s)	Blank(s)	Blank(s)	Blank(s)	Blank(s)	1	One primary only	1	White	White	Blank(s)	Single (never married)	Alameda (Oakland), CA - Contra Costa, CA	Yes	Alive or dead of other cause	Blank(s)	Blank(s)	Blank(s)	Distant	Blank(s)	Blank(s)	Blank(s)	Blank(s)	Blank(s)	Recommended but not performed, unknown reason	Blank(s)	Blank(s)	Blank(s)	9
995262	Suicide and Self-Inflicted Injury	74	June	1983	49	Suicide and Self-Inflicted Injury	Chronic Lymphocytic Leukemia	Chronic Lymphocytic Leukemia	421	C42.1-Bone marrow	White	Male	70-74 years	Blank(s)	Blank(s)	Blank(s)	Blank(s)	Blank(s)	Blank(s)	1	One primary only	75	White	White	Blank(s)	Divorced	San Francisco (San Francisco), CA - San Mateo, CA	Yes	Alive or dead of other cause	Blank(s)	Blank(s)	Blank(s)	Distant	Blank(s)	Blank(s)	Blank(s)	Blank(s)	Blank(s)	Recommended but not performed, unknown reason	Blank(s)	Blank(s)	Blank(s)	9
995323	Suicide and Self-Inflicted Injury	83	November	1985	2	Suicide and Self-Inflicted Injury	Lung and Bronchus	Lung and Bronchus	341	C34.1-Upper lobe, lung	White	Male	80-84 years	Blank(s)	Blank(s)	Blank(s)	Blank(s)	Blank(s)	Blank(s)	1	One primary only	75	White	White	Blank(s)	Married (including common law)	San Francisco (San Francisco), CA - San Mateo, CA	Yes	Alive or dead of other cause	Blank(s)	Blank(s)	Blank(s)	Blank(s)	Blank(s)	Blank(s)	Blank(s)	Blank(s)	Blank(s)	Recommended but not performed, unknown reason	Blank(s)	Blank(s)	Blank(s)	9
995610	Suicide and Self-Inflicted Injury	84	September	1987	35	Suicide and Self-Inflicted Injury	Urinary Bladder	Urinary Bladder	679	C67.9-Bladder, NOS	White	Male	80-84 years	Blank(s)	Blank(s)	Blank(s)	Blank(s)	Blank(s)	Blank(s)	2	1st of 2 or more primaries	13	White	White	Blank(s)	Married (including common law)	Alameda (Oakland), CA - Contra Costa, CA	Yes	Alive or dead of other cause	Blank(s)	Blank(s)	Blank(s)	Regional	Blank(s)	Blank(s)	Blank(s)	Blank(s)	Blank(s)	Surgery performed	Blank(s)	Blank(s)	Blank(s)	10
995610	Suicide and Self-Inflicted Injury	85	October	1988	22	Suicide and Self-Inflicted Injury	Melanoma of the Skin	Melanoma of the Skin	443	C44.3-Skin other/unspec parts of face	White	Male	85+ years	Blank(s)	Blank(s)	Blank(s)	Blank(s)	Blank(s)	88	2	2nd of 2 or more primaries	13	White	White	Blank(s)	Married (including common law)	Alameda (Oakland), CA - Contra Costa, CA	No	N/A not first tumor	Blank(s)	Blank(s)	Blank(s)	Unstaged	Blank(s)	Blank(s)	Blank(s)	Blank(s)	Blank(s)	Not recommended, contraindicated due to other cond; autopsy only (1973-2002)	Blank(s)	Blank(s)	Blank(s)	0
996053	Suicide and Self-Inflicted Injury	67	March	1981	26	Suicide and Self-Inflicted Injury	Descending Colon	Descending Colon	186	C18.6-Descending colon	White	Male	65-69 years	Blank(s)	Blank(s)	Blank(s)	Blank(s)	Blank(s)	Blank(s)	1	One primary only	75	White	White	Blank(s)	Divorced	San Francisco (San Francisco), CA - San Mateo, CA	Yes	Alive or dead of other cause	Blank(s)	Blank(s)	Blank(s)	Regional	Blank(s)	Blank(s)	Blank(s)	Blank(s)	Blank(s)	Surgery performed	Blank(s)	Blank(s)	Blank(s)	90
997097	Suicide and Self-Inflicted Injury	72	July	1985	0	Suicide and Self-Inflicted Injury	Liver	Liver	220	C22.0-Liver	White	Male	70-74 years	Blank(s)	Blank(s)	Blank(s)	Blank(s)	Blank(s)	Blank(s)	1	One primary only	1	White	White	Blank(s)	Married (including common law)	Alameda (Oakland), CA - Contra Costa, CA	Yes	Alive or dead of other cause	Blank(s)	Blank(s)	Blank(s)	Distant	Blank(s)	Blank(s)	Blank(s)	Blank(s)	Blank(s)	Recommended but not performed, unknown reason	Blank(s)	Blank(s)	Blank(s)	9
997267	Suicide and Self-Inflicted Injury	71	January	1985	11	Suicide and Self-Inflicted Injury	Kidney and Renal Pelvis	Renal Pelvis	659	C65.9-Renal pelvis	White	Male	70-74 years	Blank(s)	Blank(s)	Blank(s)	Blank(s)	Blank(s)	Blank(s)	1	One primary only	1	White	White	Blank(s)	Married (including common law)	Alameda (Oakland), CA - Contra Costa, CA	Yes	Alive or dead of other cause	Blank(s)	Blank(s)	Blank(s)	Localized	Blank(s)	Blank(s)	Blank(s)	Blank(s)	Blank(s)	Surgery performed	Blank(s)	Blank(s)	Blank(s)	20
1000996	Suicide and Self-Inflicted Injury	72	March	1986	159	Suicide and Self-Inflicted Injury	Prostate	Prostate	619	C61.9-Prostate gland	White	Male	70-74 years	Blank(s)	Blank(s)	Blank(s)	Blank(s)	Blank(s)	Blank(s)	1	One primary only	75	White	White	Blank(s)	Single (never married)	San Francisco (San Francisco), CA - San Mateo, CA	Yes	Alive or dead of other cause	Blank(s)	Blank(s)	Blank(s)	Blank(s)	Blank(s)	Blank(s)	Blank(s)	Blank(s)	Blank(s)	Surgery performed	Blank(s)	Blank(s)	Blank(s)	10
1002118	Suicide and Self-Inflicted Injury	23	September	1984	245	Suicide and Self-Inflicted Injury	Soft Tissue including Heart	Soft Tissue including Heart	493	C49.3-Conn, subcutaneous, other soft tis: thorax	Other (American Indian/AK Native, Asian/Pacific Islander)	Female	20-24 years	Blank(s)	Blank(s)	Blank(s)	Blank(s)	Blank(s)	Blank(s)	1	One primary only	75	Chinese	Asian or Pacific Islander	Blank(s)	Married (including common law)	San Francisco (San Francisco), CA - San Mateo, CA	Yes	Alive or dead of other cause	Blank(s)	Blank(s)	Blank(s)	Regional	Blank(s)	Blank(s)	Blank(s)	Blank(s)	Blank(s)	Surgery performed	Blank(s)	Blank(s)	Blank(s)	90
1002203	Suicide and Self-Inflicted Injury	66	July	1990	48	Suicide and Self-Inflicted Injury	Nasopharynx	Nasopharynx	119	C11.9-Nasopharynx, NOS	Other (American Indian/AK Native, Asian/Pacific Islander)	Male	65-69 years	Blank(s)	Blank(s)	Blank(s)	Blank(s)	Blank(s)	88	2	2nd of 2 or more primaries	75	Chinese	Asian or Pacific Islander	Blank(s)	Married (including common law)	San Francisco (San Francisco), CA - San Mateo, CA	No	N/A not first tumor	Blank(s)	Blank(s)	Blank(s)	Regional	Blank(s)	Blank(s)	Blank(s)	Blank(s)	Blank(s)	Not recommended	Blank(s)	Blank(s)	Blank(s)	2
1002504	Suicide and Self-Inflicted Injury	59	May	1986	13	Suicide and Self-Inflicted Injury	Lung and Bronchus	Lung and Bronchus	341	C34.1-Upper lobe, lung	White	Female	55-59 years	Blank(s)	Blank(s)	Blank(s)	Blank(s)	Blank(s)	Blank(s)	1	One primary only	81	White	White	Blank(s)	Single (never married)	San Francisco (San Francisco), CA - San Mateo, CA	Yes	Alive or dead of other cause	Blank(s)	Blank(s)	Blank(s)	Blank(s)	Blank(s)	Blank(s)	Blank(s)	Blank(s)	Blank(s)	Recommended but not performed, unknown reason	Blank(s)	Blank(s)	Blank(s)	9
1002698	Suicide and Self-Inflicted Injury	64	October	1987	89	Suicide and Self-Inflicted Injury	Descending Colon	Descending Colon	186	C18.6-Descending colon	Other (American Indian/AK Native, Asian/Pacific Islander)	Male	60-64 years	Blank(s)	Blank(s)	Blank(s)	Blank(s)	Blank(s)	Blank(s)	2	1st of 2 or more primaries	1	Chinese	Asian or Pacific Islander	Blank(s)	Single (never married)	Alameda (Oakland), CA - Contra Costa, CA	Yes	Alive or dead of other cause	Blank(s)	Blank(s)	Blank(s)	Localized	Blank(s)	Blank(s)	Blank(s)	Blank(s)	Blank(s)	Surgery performed	Blank(s)	Blank(s)	Blank(s)	40
1002698	Suicide and Self-Inflicted Injury	64	October	1987	89	Suicide and Self-Inflicted Injury	Transverse Colon	Transverse Colon	184	C18.4-Transverse colon	Other (American Indian/AK Native, Asian/Pacific Islander)	Male	60-64 years	Blank(s)	Blank(s)	Blank(s)	Blank(s)	Blank(s)	Blank(s)	2	2nd of 2 or more primaries	1	Chinese	Asian or Pacific Islander	Blank(s)	Single (never married)	Alameda (Oakland), CA - Contra Costa, CA	No	N/A not first tumor	Blank(s)	Blank(s)	Blank(s)	Localized	Blank(s)	Blank(s)	Blank(s)	Blank(s)	Blank(s)	Surgery performed	Blank(s)	Blank(s)	Blank(s)	40
1003599	Suicide and Self-Inflicted Injury	33	December	1987	112	Suicide and Self-Inflicted Injury	Thyroid	Thyroid	739	C73.9-Thyroid gland	White	Female	30-34 years	Blank(s)	Blank(s)	Blank(s)	Blank(s)	Blank(s)	Blank(s)	1	One primary only	81	White	White	Blank(s)	Married (including common law)	San Francisco (San Francisco), CA - San Mateo, CA	Yes	Alive or dead of other cause	Blank(s)	Blank(s)	Blank(s)	Regional	Blank(s)	Blank(s)	Blank(s)	Blank(s)	Blank(s)	Surgery performed	Blank(s)	Blank(s)	Blank(s)	90
1003772	Suicide and Self-Inflicted Injury	52	May	1987	8	Suicide and Self-Inflicted Injury	Tongue	Tongue	19	C01.9-Base of tongue, NOS	White	Male	50-54 years	Blank(s)	Blank(s)	Blank(s)	Blank(s)	Blank(s)	Blank(s)	1	One primary only	75	White	White	Blank(s)	Married (including common law)	San Francisco (San Francisco), CA - San Mateo, CA	Yes	Alive or dead of other cause	Blank(s)	Blank(s)	Blank(s)	Regional	Blank(s)	Blank(s)	Blank(s)	Blank(s)	Blank(s)	Recommended but not performed, unknown reason	Blank(s)	Blank(s)	Blank(s)	9
1004790	Suicide and Self-Inflicted Injury	82	October	1981	68	Suicide and Self-Inflicted Injury	Prostate	Prostate	619	C61.9-Prostate gland	White	Male	80-84 years	Blank(s)	Blank(s)	Blank(s)	Blank(s)	Blank(s)	Blank(s)	1	One primary only	41	White	White	Blank(s)	Married (including common law)	Marin, CA	Yes	Alive or dead of other cause	Blank(s)	Blank(s)	Blank(s)	Blank(s)	Blank(s)	Blank(s)	Blank(s)	Blank(s)	Blank(s)	Surgery performed	Blank(s)	Blank(s)	Blank(s)	90
1007486	Suicide and Self-Inflicted Injury	71	January	1985	21	Suicide and Self-Inflicted Injury	Prostate	Prostate	619	C61.9-Prostate gland	White	Male	70-74 years	Blank(s)	Blank(s)	Blank(s)	Blank(s)	Blank(s)	Blank(s)	1	One primary only	1	White	White	Blank(s)	Married (including common law)	Alameda (Oakland), CA - Contra Costa, CA	Yes	Alive or dead of other cause	Blank(s)	Blank(s)	Blank(s)	Blank(s)	Blank(s)	Blank(s)	Blank(s)	Blank(s)	Blank(s)	Recommended but not performed, unknown reason	Blank(s)	Blank(s)	Blank(s)	9
1007693	Suicide and Self-Inflicted Injury	83	September	1982	18	Suicide and Self-Inflicted Injury	Sigmoid Colon	Sigmoid Colon	187	C18.7-Sigmoid colon	White	Male	80-84 years	Blank(s)	Blank(s)	Blank(s)	Blank(s)	Blank(s)	Blank(s)	1	One primary only	75	White	White	Blank(s)	Widowed	San Francisco (San Francisco), CA - San Mateo, CA	Yes	Alive or dead of other cause	Blank(s)	Blank(s)	Blank(s)	Distant	Blank(s)	Blank(s)	Blank(s)	Blank(s)	Blank(s)	Surgery performed	Blank(s)	Blank(s)	Blank(s)	90
1008220	Suicide and Self-Inflicted Injury	67	January	1985	71	Suicide and Self-Inflicted Injury	Corpus Uteri	Corpus Uteri	549	C54.9-Corpus uteri	White	Female	65-69 years	Blank(s)	Blank(s)	Blank(s)	Blank(s)	Blank(s)	Blank(s)	1	One primary only	75	White	White	Blank(s)	Widowed	San Francisco (San Francisco), CA - San Mateo, CA	Yes	Alive or dead of other cause	Blank(s)	Blank(s)	Blank(s)	Localized	Blank(s)	Blank(s)	Blank(s)	Blank(s)	Blank(s)	Surgery performed	Blank(s)	Blank(s)	Blank(s)	40
1008472	Suicide and Self-Inflicted Injury	37	April	1981	95	Suicide and Self-Inflicted Injury	Melanoma of the Skin	Melanoma of the Skin	443	C44.3-Skin other/unspec parts of face	White	Male	35-39 years	Blank(s)	Blank(s)	Blank(s)	Blank(s)	Blank(s)	Blank(s)	1	One primary only	41	White	White	Blank(s)	Unknown	Marin, CA	Yes	Alive or dead of other cause	Blank(s)	Blank(s)	Blank(s)	Localized	Blank(s)	Blank(s)	Blank(s)	Blank(s)	Blank(s)	Surgery performed	Blank(s)	Blank(s)	Blank(s)	90
1008482	Suicide and Self-Inflicted Injury	83	July	1986	59	Suicide and Self-Inflicted Injury	Prostate	Prostate	619	C61.9-Prostate gland	White	Male	80-84 years	Blank(s)	Blank(s)	Blank(s)	Blank(s)	Blank(s)	Blank(s)	1	One primary only	1	White	White	Blank(s)	Married (including common law)	Alameda (Oakland), CA - Contra Costa, CA	Yes	Alive or dead of other cause	Blank(s)	Blank(s)	Blank(s)	Blank(s)	Blank(s)	Blank(s)	Blank(s)	Blank(s)	Blank(s)	Recommended but not performed, unknown reason	Blank(s)	Blank(s)	Blank(s)	9
1008867	Suicide and Self-Inflicted Injury	56	April	1981	192	Suicide and Self-Inflicted Injury	Larynx	Larynx	320	C32.0-Glottis	White	Male	55-59 years	Blank(s)	Blank(s)	Blank(s)	Blank(s)	Blank(s)	Blank(s)	1	One primary only	75	White	White	Blank(s)	Married (including common law)	San Francisco (San Francisco), CA - San Mateo, CA	Yes	Alive or dead of other cause	Blank(s)	Blank(s)	Blank(s)	Localized	Blank(s)	Blank(s)	Blank(s)	Blank(s)	Blank(s)	Recommended but not performed, unknown reason	Blank(s)	Blank(s)	Blank(s)	9
1009663	Suicide and Self-Inflicted Injury	72	March	1984	5	Suicide and Self-Inflicted Injury	Prostate	Prostate	619	C61.9-Prostate gland	White	Male	70-74 years	Blank(s)	Blank(s)	Blank(s)	Blank(s)	Blank(s)	Blank(s)	1	One primary only	13	White	White	Blank(s)	Married (including common law)	Alameda (Oakland), CA - Contra Costa, CA	Yes	Alive or dead of other cause	Blank(s)	Blank(s)	Blank(s)	Blank(s)	Blank(s)	Blank(s)	Blank(s)	Blank(s)	Blank(s)	Surgery performed	Blank(s)	Blank(s)	Blank(s)	10
1011155	Suicide and Self-Inflicted Injury	30	September	1983	165	Suicide and Self-Inflicted Injury	Brain	Brain	712	C71.2-Temporal lobe	White	Female	30-34 years	Blank(s)	Blank(s)	Blank(s)	Blank(s)	Blank(s)	Blank(s)	1	One primary only	1	White	White	Blank(s)	Married (including common law)	Alameda (Oakland), CA - Contra Costa, CA	Yes	Alive or dead of other cause	Blank(s)	Blank(s)	Blank(s)	Unstaged	Blank(s)	Blank(s)	Blank(s)	Blank(s)	Blank(s)	Surgery performed	Blank(s)	Blank(s)	Blank(s)	90
1011847	Suicide and Self-Inflicted Injury	60	January	1981	Unknown	Suicide and Self-Inflicted Injury	Pancreas	Pancreas	259	C25.9-Pancreas, NOS	White	Male	60-64 years	Blank(s)	Blank(s)	Blank(s)	Blank(s)	Blank(s)	Blank(s)	1	One primary only	75	White	White	Blank(s)	Divorced	San Francisco (San Francisco), CA - San Mateo, CA	Yes	Alive or dead of other cause	Blank(s)	Blank(s)	Blank(s)	Unstaged	Blank(s)	Blank(s)	Blank(s)	Blank(s)	Blank(s)	Unknown; death certificate; or autopsy only (2003+)	Blank(s)	Blank(s)	Blank(s)	9
1013452	Suicide and Self-Inflicted Injury	68	August	1985	2	Suicide and Self-Inflicted Injury	Thyroid	Thyroid	739	C73.9-Thyroid gland	White	Female	65-69 years	Blank(s)	Blank(s)	Blank(s)	Blank(s)	Blank(s)	Blank(s)	1	One primary only	75	White	White	Blank(s)	Single (never married)	San Francisco (San Francisco), CA - San Mateo, CA	Yes	Alive or dead of other cause	Blank(s)	Blank(s)	Blank(s)	Regional	Blank(s)	Blank(s)	Blank(s)	Blank(s)	Blank(s)	Surgery performed	Blank(s)	Blank(s)	Blank(s)	90
1013579	Suicide and Self-Inflicted Injury	59	July	1981	Unknown	Suicide and Self-Inflicted Injury	Kidney and Renal Pelvis	Kidney	649	C64.9-Kidney, NOS	White	Female	55-59 years	Blank(s)	Blank(s)	Blank(s)	Blank(s)	Blank(s)	Blank(s)	1	One primary only	75	White	White	Blank(s)	Divorced	San Francisco (San Francisco), CA - San Mateo, CA	Yes	Alive or dead of other cause	Blank(s)	Blank(s)	Blank(s)	Unstaged	Blank(s)	Blank(s)	Blank(s)	Blank(s)	Blank(s)	Unknown; death certificate; or autopsy only (2003+)	Blank(s)	Blank(s)	Blank(s)	9
1014239	Suicide and Self-Inflicted Injury	62	February	1985	9	Suicide and Self-Inflicted Injury	Lung and Bronchus	Lung and Bronchus	343	C34.3-Lower lobe, lung	White	Male	60-64 years	Blank(s)	Blank(s)	Blank(s)	Blank(s)	Blank(s)	Blank(s)	1	One primary only	81	White	White	Blank(s)	Married (including common law)	San Francisco (San Francisco), CA - San Mateo, CA	Yes	Alive or dead of other cause	Blank(s)	Blank(s)	Blank(s)	Blank(s)	Blank(s)	Blank(s)	Blank(s)	Blank(s)	Blank(s)	Recommended but not performed, unknown reason	Blank(s)	Blank(s)	Blank(s)	9
1014369	Suicide and Self-Inflicted Injury	32	July	1987	46	Suicide and Self-Inflicted Injury	Kaposi Sarcoma	Kaposi Sarcoma	447	C44.7-Skin of lower limb and hip	White	Male	30-34 years	Blank(s)	Blank(s)	Blank(s)	Blank(s)	Blank(s)	Blank(s)	1	One primary only	75	White	White	Blank(s)	Single (never married)	San Francisco (San Francisco), CA - San Mateo, CA	Yes	Alive or dead of other cause	Blank(s)	Blank(s)	Blank(s)	Unstaged	Blank(s)	Blank(s)	Blank(s)	Blank(s)	Blank(s)	Surgery performed	Blank(s)	Blank(s)	Blank(s)	9
1014458	Suicide and Self-Inflicted Injury	74	December	1985	108	Suicide and Self-Inflicted Injury	Prostate	Prostate	619	C61.9-Prostate gland	White	Male	70-74 years	Blank(s)	Blank(s)	Blank(s)	Blank(s)	Blank(s)	Blank(s)	1	One primary only	1	White	White	Blank(s)	Married (including common law)	Alameda (Oakland), CA - Contra Costa, CA	Yes	Alive or dead of other cause	Blank(s)	Blank(s)	Blank(s)	Blank(s)	Blank(s)	Blank(s)	Blank(s)	Blank(s)	Blank(s)	Surgery performed	Blank(s)	Blank(s)	Blank(s)	10
1014587	Suicide and Self-Inflicted Injury	41	August	1986	Unknown	Suicide and Self-Inflicted Injury	NHL - Nodal	NHL - Nodal	779	C77.9-Lymph node, NOS	White	Male	40-44 years	Blank(s)	Blank(s)	Blank(s)	Blank(s)	Blank(s)	Blank(s)	1	One primary only	75	White	White	Blank(s)	Single (never married)	San Francisco (San Francisco), CA - San Mateo, CA	Yes	Alive or dead of other cause	Blank(s)	Blank(s)	Blank(s)	Unstaged	Blank(s)	Blank(s)	Blank(s)	Blank(s)	Blank(s)	Unknown; death certificate; or autopsy only (2003+)	Blank(s)	Blank(s)	Blank(s)	9
1015114	Suicide and Self-Inflicted Injury	69	June	1983	143	Suicide and Self-Inflicted Injury	Urinary Bladder	Urinary Bladder	679	C67.9-Bladder, NOS	White	Male	65-69 years	Blank(s)	Blank(s)	Blank(s)	Blank(s)	Blank(s)	Blank(s)	1	One primary only	81	White	White	Blank(s)	Divorced	San Francisco (San Francisco), CA - San Mateo, CA	Yes	Alive or dead of other cause	Blank(s)	Blank(s)	Blank(s)	Localized	Blank(s)	Blank(s)	Blank(s)	Blank(s)	Blank(s)	Surgery performed	Blank(s)	Blank(s)	Blank(s)	10
1016173	Suicide and Self-Inflicted Injury	67	September	1986	2	Suicide and Self-Inflicted Injury	Breast	Female Breast	504	C50.4-Upper-outer quadrant of breast	White	Female	65-69 years	Blank(s)	Blank(s)	Blank(s)	Blank(s)	Blank(s)	Blank(s)	2	1st of 2 or more primaries	81	White	White	Blank(s)	Widowed	San Francisco (San Francisco), CA - San Mateo, CA	Yes	Alive or dead of other cause	Blank(s)	Blank(s)	Blank(s)	Regional	Blank(s)	Blank(s)	Blank(s)	Blank(s)	Blank(s)	Surgery performed	Blank(s)	Blank(s)	Blank(s)	50
1016173	Suicide and Self-Inflicted Injury	67	September	1986	2	Suicide and Self-Inflicted Injury	Breast	Female Breast	501	C50.1-Central portion of breast	White	Female	65-69 years	Blank(s)	Blank(s)	Blank(s)	Blank(s)	Blank(s)	Blank(s)	2	2nd of 2 or more primaries	81	White	White	Blank(s)	Widowed	San Francisco (San Francisco), CA - San Mateo, CA	No	N/A not first tumor	Blank(s)	Blank(s)	Blank(s)	Localized	Blank(s)	Blank(s)	Blank(s)	Blank(s)	Blank(s)	Surgery performed	Blank(s)	Blank(s)	Blank(s)	40
1016731	Suicide and Self-Inflicted Injury	74	July	1982	81	Suicide and Self-Inflicted Injury	Urinary Bladder	Urinary Bladder	675	C67.5-Bladder neck	White	Male	70-74 years	Blank(s)	Blank(s)	Blank(s)	Blank(s)	Blank(s)	Blank(s)	1	One primary only	1	White	White	Blank(s)	Married (including common law)	Alameda (Oakland), CA - Contra Costa, CA	Yes	Alive or dead of other cause	Blank(s)	Blank(s)	Blank(s)	Localized	Blank(s)	Blank(s)	Blank(s)	Blank(s)	Blank(s)	Surgery performed	Blank(s)	Blank(s)	Blank(s)	90
1017773	Suicide and Self-Inflicted Injury	72	August	1985	35	Suicide and Self-Inflicted Injury	Urinary Bladder	Urinary Bladder	676	C67.6-Ureteric orifice	White	Female	70-74 years	Blank(s)	Blank(s)	Blank(s)	Blank(s)	Blank(s)	Blank(s)	1	One primary only	75	White	White	Blank(s)	Widowed	San Francisco (San Francisco), CA - San Mateo, CA	Yes	Alive or dead of other cause	Blank(s)	Blank(s)	Blank(s)	Localized	Blank(s)	Blank(s)	Blank(s)	Blank(s)	Blank(s)	Surgery performed	Blank(s)	Blank(s)	Blank(s)	10
1017883	Suicide and Self-Inflicted Injury	57	August	1986	Unknown	Suicide and Self-Inflicted Injury	Lung and Bronchus	Lung and Bronchus	341	C34.1-Upper lobe, lung	White	Male	55-59 years	Blank(s)	Blank(s)	Blank(s)	Blank(s)	Blank(s)	Blank(s)	1	One primary only	41	White	White	Blank(s)	Married (including common law)	Marin, CA	Yes	Alive or dead of other cause	Blank(s)	Blank(s)	Blank(s)	Blank(s)	Blank(s)	Blank(s)	Blank(s)	Blank(s)	Blank(s)	Not recommended, contraindicated due to other cond; autopsy only (1973-2002)	Blank(s)	Blank(s)	Blank(s)	0
1018458	Suicide and Self-Inflicted Injury	80	July	1986	Unknown	Suicide and Self-Inflicted Injury	Chronic Myeloid Leukemia	Chronic Myeloid Leukemia	421	C42.1-Bone marrow	White	Male	80-84 years	Blank(s)	Blank(s)	Blank(s)	Blank(s)	Blank(s)	Blank(s)	1	One primary only	41	White	White	Blank(s)	Widowed	Marin, CA	Yes	Alive or dead of other cause	Blank(s)	Blank(s)	Blank(s)	Distant	Blank(s)	Blank(s)	Blank(s)	Blank(s)	Blank(s)	Not recommended, contraindicated due to other cond; autopsy only (1973-2002)	Blank(s)	Blank(s)	Blank(s)	0
1018507	Suicide and Self-Inflicted Injury	31	July	1986	32	Suicide and Self-Inflicted Injury	Kaposi Sarcoma	Kaposi Sarcoma	449	C44.9-Skin, NOS	White	Male	30-34 years	Blank(s)	Blank(s)	Blank(s)	Blank(s)	Blank(s)	Blank(s)	1	One primary only	75	White	White	Blank(s)	Unknown	San Francisco (San Francisco), CA - San Mateo, CA	Yes	Alive or dead of other cause	Blank(s)	Blank(s)	Blank(s)	Unstaged	Blank(s)	Blank(s)	Blank(s)	Blank(s)	Blank(s)	Recommended but not performed, unknown reason	Blank(s)	Blank(s)	Blank(s)	9
1018700	Suicide and Self-Inflicted Injury	45	January	1985	22	Suicide and Self-Inflicted Injury	Pancreas	Pancreas	250	C25.0-Head of pancreas	White	Male	45-49 years	Blank(s)	Blank(s)	Blank(s)	Blank(s)	Blank(s)	Blank(s)	1	One primary only	13	White	White	Blank(s)	Married (including common law)	Alameda (Oakland), CA - Contra Costa, CA	Yes	Alive or dead of other cause	Blank(s)	Blank(s)	Blank(s)	Regional	Blank(s)	Blank(s)	Blank(s)	Blank(s)	Blank(s)	Recommended but not performed, unknown reason	Blank(s)	Blank(s)	Blank(s)	9
1018775	Suicide and Self-Inflicted Injury	78	October	1986	Unknown	Suicide and Self-Inflicted Injury	Lung and Bronchus	Lung and Bronchus	349	C34.9-Lung, NOS	White	Male	75-79 years	Blank(s)	Blank(s)	Blank(s)	Blank(s)	Blank(s)	Blank(s)	1	One primary only	13	White	White	Blank(s)	Widowed	Alameda (Oakland), CA - Contra Costa, CA	Yes	Alive or dead of other cause	Blank(s)	Blank(s)	Blank(s)	Blank(s)	Blank(s)	Blank(s)	Blank(s)	Blank(s)	Blank(s)	Not recommended, contraindicated due to other cond; autopsy only (1973-2002)	Blank(s)	Blank(s)	Blank(s)	0
1019334	Suicide and Self-Inflicted Injury	66	July	1986	281	Suicide and Self-Inflicted Injury	Urinary Bladder	Urinary Bladder	672	C67.2-Lateral wall of bladder	White	Male	65-69 years	Blank(s)	Blank(s)	Blank(s)	Blank(s)	Blank(s)	Blank(s)	1	One primary only	81	White	White	Blank(s)	Divorced	San Francisco (San Francisco), CA - San Mateo, CA	Yes	Alive or dead of other cause	Blank(s)	Blank(s)	Blank(s)	Localized	Blank(s)	Blank(s)	Blank(s)	Blank(s)	Blank(s)	Surgery performed	Blank(s)	Blank(s)	Blank(s)	10
1019799	Suicide and Self-Inflicted Injury	65	June	1985	5	Suicide and Self-Inflicted Injury	Kidney and Renal Pelvis	Kidney	649	C64.9-Kidney, NOS	White	Male	65-69 years	Blank(s)	Blank(s)	Blank(s)	Blank(s)	Blank(s)	Blank(s)	1	One primary only	75	White	White	Blank(s)	Married (including common law)	San Francisco (San Francisco), CA - San Mateo, CA	Yes	Alive or dead of other cause	Blank(s)	Blank(s)	Blank(s)	Localized	Blank(s)	Blank(s)	Blank(s)	Blank(s)	Blank(s)	Surgery performed	Blank(s)	Blank(s)	Blank(s)	50
1020550	Suicide and Self-Inflicted Injury	67	December	1983	206	Suicide and Self-Inflicted Injury	Sigmoid Colon	Sigmoid Colon	187	C18.7-Sigmoid colon	White	Male	65-69 years	Blank(s)	Blank(s)	Blank(s)	Blank(s)	Blank(s)	Blank(s)	2	1st of 2 or more primaries	41	White	White	Blank(s)	Married (including common law)	Marin, CA	Yes	Alive or dead of other cause	Blank(s)	Blank(s)	Blank(s)	Localized	Blank(s)	Blank(s)	Blank(s)	Blank(s)	Blank(s)	Surgery performed	Blank(s)	Blank(s)	Blank(s)	30
1020550	Suicide and Self-Inflicted Injury	74	October	1990	124	Suicide and Self-Inflicted Injury	Urinary Bladder	Urinary Bladder	679	C67.9-Bladder, NOS	White	Male	70-74 years	Blank(s)	Blank(s)	Blank(s)	Blank(s)	Blank(s)	90	2	2nd of 2 or more primaries	41	White	White	Blank(s)	Married (including common law)	Marin, CA	No	N/A not first tumor	Blank(s)	Blank(s)	Blank(s)	Localized	Blank(s)	Blank(s)	Blank(s)	Blank(s)	Blank(s)	Surgery performed	Blank(s)	Blank(s)	Blank(s)	10
1020678	Suicide and Self-Inflicted Injury	45	June	1983	111	Suicide and Self-Inflicted Injury	Breast	Female Breast	503	C50.3-Lower-inner quadrant of breast	White	Female	45-49 years	Blank(s)	Blank(s)	Blank(s)	Blank(s)	Blank(s)	Blank(s)	2	1st of 2 or more primaries	81	White	White	Blank(s)	Single (never married)	San Francisco (San Francisco), CA - San Mateo, CA	Yes	Alive or dead of other cause	Blank(s)	Blank(s)	Blank(s)	Localized	Blank(s)	Blank(s)	Blank(s)	Blank(s)	Blank(s)	Surgery performed	Blank(s)	Blank(s)	Blank(s)	40
1020678	Suicide and Self-Inflicted Injury	45	June	1983	111	Suicide and Self-Inflicted Injury	Breast	Female Breast	504	C50.4-Upper-outer quadrant of breast	White	Female	45-49 years	Blank(s)	Blank(s)	Blank(s)	Blank(s)	Blank(s)	Blank(s)	2	2nd of 2 or more primaries	81	White	White	Blank(s)	Single (never married)	San Francisco (San Francisco), CA - San Mateo, CA	No	N/A not first tumor	Blank(s)	Blank(s)	Blank(s)	Localized	Blank(s)	Blank(s)	Blank(s)	Blank(s)	Blank(s)	Surgery performed	Blank(s)	Blank(s)	Blank(s)	50
1021424	Suicide and Self-Inflicted Injury	82	July	1985	5	Suicide and Self-Inflicted Injury	Nasopharynx	Nasopharynx	112	C11.2-Lateral wall of nasopharynx	White	Male	80-84 years	Blank(s)	Blank(s)	Blank(s)	Blank(s)	Blank(s)	Blank(s)	1	One primary only	41	White	White	Blank(s)	Married (including common law)	Marin, CA	Yes	Alive or dead of other cause	Blank(s)	Blank(s)	Blank(s)	Localized	Blank(s)	Blank(s)	Blank(s)	Blank(s)	Blank(s)	Surgery performed	Blank(s)	Blank(s)	Blank(s)	90
1021525	Suicide and Self-Inflicted Injury	63	March	1986	205	Suicide and Self-Inflicted Injury	Prostate	Prostate	619	C61.9-Prostate gland	White	Male	60-64 years	Blank(s)	Blank(s)	Blank(s)	Blank(s)	Blank(s)	Blank(s)	1	One primary only	13	White	White	Blank(s)	Married (including common law)	Alameda (Oakland), CA - Contra Costa, CA	Yes	Alive or dead of other cause	Blank(s)	Blank(s)	Blank(s)	Blank(s)	Blank(s)	Blank(s)	Blank(s)	Blank(s)	Blank(s)	Recommended but not performed, unknown reason	Blank(s)	Blank(s)	Blank(s)	9
1021811	Suicide and Self-Inflicted Injury	86	August	1986	49	Suicide and Self-Inflicted Injury	Prostate	Prostate	619	C61.9-Prostate gland	White	Male	85+ years	Blank(s)	Blank(s)	Blank(s)	Blank(s)	Blank(s)	Blank(s)	1	One primary only	75	White	White	Blank(s)	Widowed	San Francisco (San Francisco), CA - San Mateo, CA	Yes	Alive or dead of other cause	Blank(s)	Blank(s)	Blank(s)	Blank(s)	Blank(s)	Blank(s)	Blank(s)	Blank(s)	Blank(s)	Recommended but not performed, unknown reason	Blank(s)	Blank(s)	Blank(s)	9
1022512	Suicide and Self-Inflicted Injury	77	June	1981	12	Suicide and Self-Inflicted Injury	Lung and Bronchus	Lung and Bronchus	343	C34.3-Lower lobe, lung	White	Male	75-79 years	Blank(s)	Blank(s)	Blank(s)	Blank(s)	Blank(s)	Blank(s)	1	One primary only	13	White	White	Blank(s)	Married (including common law)	Alameda (Oakland), CA - Contra Costa, CA	Yes	Alive or dead of other cause	Blank(s)	Blank(s)	Blank(s)	Blank(s)	Blank(s)	Blank(s)	Blank(s)	Blank(s)	Blank(s)	Recommended but not performed, unknown reason	Blank(s)	Blank(s)	Blank(s)	9
1022704	Suicide and Self-Inflicted Injury	65	November	1981	89	Suicide and Self-Inflicted Injury	Rectum	Rectum	209	C20.9-Rectum, NOS	White	Male	65-69 years	Blank(s)	Blank(s)	Blank(s)	Blank(s)	Blank(s)	Blank(s)	1	One primary only	1	White	White	Blank(s)	Married (including common law)	Alameda (Oakland), CA - Contra Costa, CA	Yes	Alive or dead of other cause	Blank(s)	Blank(s)	Blank(s)	Unstaged	Blank(s)	Blank(s)	Blank(s)	Blank(s)	Blank(s)	Surgery performed	Blank(s)	Blank(s)	Blank(s)	90
1022800	Suicide and Self-Inflicted Injury	69	November	1983	94	Suicide and Self-Inflicted Injury	Urinary Bladder	Urinary Bladder	679	C67.9-Bladder, NOS	White	Female	65-69 years	Blank(s)	Blank(s)	Blank(s)	Blank(s)	Blank(s)	Blank(s)	2	1st of 2 or more primaries	13	White	White	Blank(s)	Single (never married)	Alameda (Oakland), CA - Contra Costa, CA	Yes	Alive or dead of other cause	Blank(s)	Blank(s)	Blank(s)	Regional	Blank(s)	Blank(s)	Blank(s)	Blank(s)	Blank(s)	Surgery performed	Blank(s)	Blank(s)	Blank(s)	50
1023974	Suicide and Self-Inflicted Injury	72	February	1985	102	Suicide and Self-Inflicted Injury	Prostate	Prostate	619	C61.9-Prostate gland	White	Male	70-74 years	Blank(s)	Blank(s)	Blank(s)	Blank(s)	Blank(s)	Blank(s)	1	One primary only	1	White	White	Blank(s)	Single (never married)	Alameda (Oakland), CA - Contra Costa, CA	Yes	Alive or dead of other cause	Blank(s)	Blank(s)	Blank(s)	Blank(s)	Blank(s)	Blank(s)	Blank(s)	Blank(s)	Blank(s)	Surgery performed	Blank(s)	Blank(s)	Blank(s)	80
1024808	Suicide and Self-Inflicted Injury	33	November	1981	73	Suicide and Self-Inflicted Injury	NHL - Nodal	NHL - Nodal	778	C77.8-Lymph nodes of multiple regions	Black	Female	30-34 years	Blank(s)	Blank(s)	Blank(s)	Blank(s)	Blank(s)	Blank(s)	1	One primary only	1	Black	Black	Blank(s)	Married (including common law)	Alameda (Oakland), CA - Contra Costa, CA	Yes	Alive or dead of other cause	Blank(s)	Blank(s)	Blank(s)	Unstaged	Blank(s)	Blank(s)	Blank(s)	Blank(s)	Blank(s)	Recommended but not performed, unknown reason	Blank(s)	Blank(s)	Blank(s)	9
1025286	Suicide and Self-Inflicted Injury	43	November	1982	282	Suicide and Self-Inflicted Injury	Melanoma of the Skin	Melanoma of the Skin	445	C44.5-Skin of trunk	White	Male	40-44 years	Blank(s)	Blank(s)	Blank(s)	Blank(s)	Blank(s)	Blank(s)	1	One primary only	75	White	White	Blank(s)	Single (never married)	San Francisco (San Francisco), CA - San Mateo, CA	Yes	Alive or dead of other cause	Blank(s)	Blank(s)	Blank(s)	Localized	Blank(s)	Blank(s)	Blank(s)	Blank(s)	Blank(s)	Surgery performed	Blank(s)	Blank(s)	Blank(s)	90
1025327	Suicide and Self-Inflicted Injury	89	December	1985	8	Suicide and Self-Inflicted Injury	Prostate	Prostate	619	C61.9-Prostate gland	White	Male	85+ years	Blank(s)	Blank(s)	Blank(s)	Blank(s)	Blank(s)	Blank(s)	1	One primary only	1	White	White	Blank(s)	Married (including common law)	Alameda (Oakland), CA - Contra Costa, CA	Yes	Alive or dead of other cause	Blank(s)	Blank(s)	Blank(s)	Blank(s)	Blank(s)	Blank(s)	Blank(s)	Blank(s)	Blank(s)	Surgery performed	Blank(s)	Blank(s)	Blank(s)	10
1026075	Suicide and Self-Inflicted Injury	61	October	1986	210	Suicide and Self-Inflicted Injury	Lip	Lip	1	C00.1-External lower lip	White	Male	60-64 years	Blank(s)	Blank(s)	Blank(s)	Blank(s)	Blank(s)	Blank(s)	2	1st of 2 or more primaries	1	White	White	Blank(s)	Married (including common law)	Alameda (Oakland), CA - Contra Costa, CA	Yes	Alive or dead of other cause	Blank(s)	Blank(s)	Blank(s)	Localized	Blank(s)	Blank(s)	Blank(s)	Blank(s)	Blank(s)	Surgery performed	Blank(s)	Blank(s)	Blank(s)	90
1026075	Suicide and Self-Inflicted Injury	78	May	2004	0	Suicide and Self-Inflicted Injury	Hepatic Flexure	Hepatic Flexure	183	C18.3-Hepatic flexure of colon	White	Male	75-79 years	Blank(s)	Blank(s)	Blank(s)	Blank(s)	I	Blank(s)	2	2nd of 2 or more primaries	13	White	White	Blank(s)	Married (including common law)	Alameda (Oakland), CA - Contra Costa, CA	No	N/A not first tumor	L	L	Localized	Localized	Blank(s)	Blank(s)	0	None	None; diagnosed at autopsy	Recommended but not performed, unknown reason	Blank(s)	Blank(s)	Blank(s)	Blank(s)
1026410	Suicide and Self-Inflicted Injury	52	May	1985	5	Suicide and Self-Inflicted Injury	Sigmoid Colon	Sigmoid Colon	187	C18.7-Sigmoid colon	White	Male	50-54 years	Blank(s)	Blank(s)	Blank(s)	Blank(s)	Blank(s)	Blank(s)	1	One primary only	1	White	White	Blank(s)	Married (including common law)	Alameda (Oakland), CA - Contra Costa, CA	Yes	Alive or dead of other cause	Blank(s)	Blank(s)	Blank(s)	Distant	Blank(s)	Blank(s)	Blank(s)	Blank(s)	Blank(s)	Recommended but not performed, unknown reason	Blank(s)	Blank(s)	Blank(s)	9
1027151	Suicide and Self-Inflicted Injury	57	August	1982	189	Suicide and Self-Inflicted Injury	Breast	Female Breast	503	C50.3-Lower-inner quadrant of breast	White	Female	55-59 years	Blank(s)	Blank(s)	Blank(s)	Blank(s)	Blank(s)	Blank(s)	2	1st of 2 or more primaries	1	White	White	Blank(s)	Married (including common law)	Alameda (Oakland), CA - Contra Costa, CA	Yes	Alive or dead of other cause	Blank(s)	Blank(s)	Blank(s)	Regional	Blank(s)	Blank(s)	Blank(s)	Blank(s)	Blank(s)	Surgery performed	Blank(s)	Blank(s)	Blank(s)	90
1027151	Suicide and Self-Inflicted Injury	72	May	1997	12	Suicide and Self-Inflicted Injury	Floor of Mouth	Floor of Mouth	40	C04.0-Anterior floor of mouth	White	Female	70-74 years	Blank(s)	Blank(s)	Blank(s)	Blank(s)	Blank(s)	88	2	2nd of 2 or more primaries	1	White	White	Blank(s)	Widowed	Alameda (Oakland), CA - Contra Costa, CA	No	N/A not first tumor	Blank(s)	Blank(s)	Blank(s)	Regional	Blank(s)	Regional by both direct extension and lymph node involvement	Blank(s)	Blank(s)	Blank(s)	Surgery performed	Blank(s)	Blank(s)	Blank(s)	58
1028197	Suicide and Self-Inflicted Injury	62	January	1982	13	Suicide and Self-Inflicted Injury	Ovary	Ovary	569	C56.9-Ovary	Other (American Indian/AK Native, Asian/Pacific Islander)	Female	60-64 years	Blank(s)	Blank(s)	Blank(s)	Blank(s)	Blank(s)	Blank(s)	1	One primary only	75	Chinese	Asian or Pacific Islander	Blank(s)	Married (including common law)	San Francisco (San Francisco), CA - San Mateo, CA	Yes	Alive or dead of other cause	Blank(s)	Blank(s)	Blank(s)	Distant	Blank(s)	Blank(s)	Blank(s)	Blank(s)	Blank(s)	Recommended but not performed, unknown reason	Blank(s)	Blank(s)	Blank(s)	9
1028224	Suicide and Self-Inflicted Injury	59	February	1988	71	Suicide and Self-Inflicted Injury	Tongue	Tongue	19	C01.9-Base of tongue, NOS	White	Male	55-59 years	Blank(s)	Blank(s)	Blank(s)	Blank(s)	Blank(s)	88	1	One primary only	13	White	White	Blank(s)	Married (including common law)	Alameda (Oakland), CA - Contra Costa, CA	Yes	Alive or dead of other cause	Blank(s)	Blank(s)	Blank(s)	Regional	Blank(s)	Blank(s)	Blank(s)	Blank(s)	Blank(s)	Surgery performed	Blank(s)	Blank(s)	Blank(s)	70
1029691	Suicide and Self-Inflicted Injury	67	November	1986	40	Suicide and Self-Inflicted Injury	Prostate	Prostate	619	C61.9-Prostate gland	White	Male	65-69 years	Blank(s)	Blank(s)	Blank(s)	Blank(s)	Blank(s)	Blank(s)	1	One primary only	13	White	White	Blank(s)	Widowed	Alameda (Oakland), CA - Contra Costa, CA	Yes	Alive or dead of other cause	Blank(s)	Blank(s)	Blank(s)	Blank(s)	Blank(s)	Blank(s)	Blank(s)	Blank(s)	Blank(s)	Surgery performed	Blank(s)	Blank(s)	Blank(s)	10
1030105	Suicide and Self-Inflicted Injury	63	May	1981	56	Suicide and Self-Inflicted Injury	Breast	Female Breast	501	C50.1-Central portion of breast	White	Female	60-64 years	Blank(s)	Blank(s)	Blank(s)	Blank(s)	Blank(s)	Blank(s)	1	One primary only	81	White	White	Blank(s)	Widowed	San Francisco (San Francisco), CA - San Mateo, CA	Yes	Alive or dead of other cause	Blank(s)	Blank(s)	Blank(s)	Regional	Blank(s)	Blank(s)	Blank(s)	Blank(s)	Blank(s)	Surgery performed	Blank(s)	Blank(s)	Blank(s)	90
1030127	Suicide and Self-Inflicted Injury	40	December	1981	91	Suicide and Self-Inflicted Injury	Breast	Female Breast	503	C50.3-Lower-inner quadrant of breast	White	Female	40-44 years	Blank(s)	Blank(s)	Blank(s)	Blank(s)	Blank(s)	Blank(s)	1	One primary only	13	White	White	Blank(s)	Unknown	Alameda (Oakland), CA - Contra Costa, CA	Yes	Alive or dead of other cause	Blank(s)	Blank(s)	Blank(s)	Localized	Blank(s)	Blank(s)	Blank(s)	Blank(s)	Blank(s)	Surgery performed	Blank(s)	Blank(s)	Blank(s)	90
1030715	Suicide and Self-Inflicted Injury	65	March	1988	66	Suicide and Self-Inflicted Injury	Lung and Bronchus	Lung and Bronchus	341	C34.1-Upper lobe, lung	White	Male	65-69 years	Blank(s)	Blank(s)	Blank(s)	Blank(s)	Blank(s)	90	1	One primary only	81	White	White	Blank(s)	Married (including common law)	San Francisco (San Francisco), CA - San Mateo, CA	Yes	Alive or dead of other cause	Blank(s)	Blank(s)	Blank(s)	Regional	Blank(s)	Blank(s)	Blank(s)	Blank(s)	Blank(s)	Surgery performed	Blank(s)	Blank(s)	Blank(s)	40
1032188	Suicide and Self-Inflicted Injury	58	February	1985	180	Suicide and Self-Inflicted Injury	Prostate	Prostate	619	C61.9-Prostate gland	White	Male	55-59 years	Blank(s)	Blank(s)	Blank(s)	Blank(s)	Blank(s)	Blank(s)	1	One primary only	75	White	White	Blank(s)	Married (including common law)	San Francisco (San Francisco), CA - San Mateo, CA	Yes	Alive or dead of other cause	Blank(s)	Blank(s)	Blank(s)	Blank(s)	Blank(s)	Blank(s)	Blank(s)	Blank(s)	Blank(s)	Recommended but not performed, unknown reason	Blank(s)	Blank(s)	Blank(s)	9
1033690	Suicide and Self-Inflicted Injury	91	September	1983	3	Suicide and Self-Inflicted Injury	Prostate	Prostate	619	C61.9-Prostate gland	White	Male	85+ years	Blank(s)	Blank(s)	Blank(s)	Blank(s)	Blank(s)	Blank(s)	1	One primary only	75	White	White	Blank(s)	Single (never married)	San Francisco (San Francisco), CA - San Mateo, CA	Yes	Alive or dead of other cause	Blank(s)	Blank(s)	Blank(s)	Blank(s)	Blank(s)	Blank(s)	Blank(s)	Blank(s)	Blank(s)	Surgery performed	Blank(s)	Blank(s)	Blank(s)	10
1033839	Suicide and Self-Inflicted Injury	75	January	1987	49	Suicide and Self-Inflicted Injury	Ureter	Ureter	669	C66.9-Ureter	White	Male	75-79 years	Blank(s)	Blank(s)	Blank(s)	Blank(s)	Blank(s)	Blank(s)	1	One primary only	81	White	White	Blank(s)	Married (including common law)	San Francisco (San Francisco), CA - San Mateo, CA	Yes	Alive or dead of other cause	Blank(s)	Blank(s)	Blank(s)	Localized	Blank(s)	Blank(s)	Blank(s)	Blank(s)	Blank(s)	Surgery performed	Blank(s)	Blank(s)	Blank(s)	40
1034208	Suicide and Self-Inflicted Injury	84	June	1984	34	Suicide and Self-Inflicted Injury	Prostate	Prostate	619	C61.9-Prostate gland	White	Male	80-84 years	Blank(s)	Blank(s)	Blank(s)	Blank(s)	Blank(s)	Blank(s)	1	One primary only	1	White	White	Blank(s)	Widowed	Alameda (Oakland), CA - Contra Costa, CA	Yes	Alive or dead of other cause	Blank(s)	Blank(s)	Blank(s)	Blank(s)	Blank(s)	Blank(s)	Blank(s)	Blank(s)	Blank(s)	Recommended but not performed, unknown reason	Blank(s)	Blank(s)	Blank(s)	9
1034375	Suicide and Self-Inflicted Injury	31	May	1984	70	Suicide and Self-Inflicted Injury	Testis	Testis	629	C62.9-Testis, NOS	White	Male	30-34 years	Blank(s)	Blank(s)	Blank(s)	Blank(s)	Blank(s)	Blank(s)	2	1st of 2 or more primaries	75	White	White	Blank(s)	Single (never married)	San Francisco (San Francisco), CA - San Mateo, CA	Yes	Alive or dead of other cause	Blank(s)	Blank(s)	Blank(s)	Regional	Blank(s)	Blank(s)	Blank(s)	Blank(s)	Blank(s)	Surgery performed	Blank(s)	Blank(s)	Blank(s)	90
1034375	Suicide and Self-Inflicted Injury	34	April	1987	34	Suicide and Self-Inflicted Injury	Kaposi Sarcoma	Kaposi Sarcoma	449	C44.9-Skin, NOS	White	Male	30-34 years	Blank(s)	Blank(s)	Blank(s)	Blank(s)	Blank(s)	Blank(s)	2	2nd of 2 or more primaries	75	White	White	Blank(s)	Single (never married)	San Francisco (San Francisco), CA - San Mateo, CA	No	N/A not first tumor	Blank(s)	Blank(s)	Blank(s)	Unstaged	Blank(s)	Blank(s)	Blank(s)	Blank(s)	Blank(s)	Recommended but not performed, unknown reason	Blank(s)	Blank(s)	Blank(s)	9
1035358	Suicide and Self-Inflicted Injury	49	June	1986	103	Suicide and Self-Inflicted Injury	Lip	Lip	1	C00.1-External lower lip	White	Male	45-49 years	Blank(s)	Blank(s)	Blank(s)	Blank(s)	Blank(s)	Blank(s)	1	One primary only	41	White	White	Blank(s)	Married (including common law)	Marin, CA	Yes	Alive or dead of other cause	Blank(s)	Blank(s)	Blank(s)	Localized	Blank(s)	Blank(s)	Blank(s)	Blank(s)	Blank(s)	Surgery performed	Blank(s)	Blank(s)	Blank(s)	90
1035720	Suicide and Self-Inflicted Injury	51	January	1983	35	Suicide and Self-Inflicted Injury	NHL - Nodal	NHL - Nodal	778	C77.8-Lymph nodes of multiple regions	White	Male	50-54 years	Blank(s)	Blank(s)	Blank(s)	Blank(s)	Blank(s)	Blank(s)	1	One primary only	81	White	White	Blank(s)	Single (never married)	San Francisco (San Francisco), CA - San Mateo, CA	Yes	Alive or dead of other cause	Blank(s)	Blank(s)	Blank(s)	Unstaged	Blank(s)	Blank(s)	Blank(s)	Blank(s)	Blank(s)	Recommended but not performed, unknown reason	Blank(s)	Blank(s)	Blank(s)	9
1036182	Suicide and Self-Inflicted Injury	71	January	1982	42	Suicide and Self-Inflicted Injury	Breast	Female Breast	505	C50.5-Lower-outer quadrant of breast	White	Female	70-74 years	Blank(s)	Blank(s)	Blank(s)	Blank(s)	Blank(s)	Blank(s)	1	One primary only	41	White	White	Blank(s)	Married (including common law)	Marin, CA	Yes	Alive or dead of other cause	Blank(s)	Blank(s)	Blank(s)	Localized	Blank(s)	Blank(s)	Blank(s)	Blank(s)	Blank(s)	Surgery performed	Blank(s)	Blank(s)	Blank(s)	90
1036550	Suicide and Self-Inflicted Injury	69	August	1984	10	Suicide and Self-Inflicted Injury	Prostate	Prostate	619	C61.9-Prostate gland	Black	Male	65-69 years	Blank(s)	Blank(s)	Blank(s)	Blank(s)	Blank(s)	Blank(s)	1	One primary only	75	Black	Black	Blank(s)	Widowed	San Francisco (San Francisco), CA - San Mateo, CA	Yes	Alive or dead of other cause	Blank(s)	Blank(s)	Blank(s)	Blank(s)	Blank(s)	Blank(s)	Blank(s)	Blank(s)	Blank(s)	Recommended but not performed, unknown reason	Blank(s)	Blank(s)	Blank(s)	9
1037393	Suicide and Self-Inflicted Injury	53	October	1985	75	Suicide and Self-Inflicted Injury	Sigmoid Colon	Sigmoid Colon	187	C18.7-Sigmoid colon	White	Male	50-54 years	Blank(s)	Blank(s)	Blank(s)	Blank(s)	Blank(s)	Blank(s)	1	One primary only	81	White	White	Blank(s)	Single (never married)	San Francisco (San Francisco), CA - San Mateo, CA	Yes	Alive or dead of other cause	Blank(s)	Blank(s)	Blank(s)	Localized	Blank(s)	Blank(s)	Blank(s)	Blank(s)	Blank(s)	Surgery performed	Blank(s)	Blank(s)	Blank(s)	30
1037485	Suicide and Self-Inflicted Injury	60	June	1987	12	Suicide and Self-Inflicted Injury	Lung and Bronchus	Lung and Bronchus	341	C34.1-Upper lobe, lung	White	Male	60-64 years	Blank(s)	Blank(s)	Blank(s)	Blank(s)	Blank(s)	Blank(s)	1	One primary only	41	White	White	Blank(s)	Married (including common law)	Marin, CA	Yes	Alive or dead of other cause	Blank(s)	Blank(s)	Blank(s)	Blank(s)	Blank(s)	Blank(s)	Blank(s)	Blank(s)	Blank(s)	Surgery performed	Blank(s)	Blank(s)	Blank(s)	40
1037754	Suicide and Self-Inflicted Injury	47	April	1984	8	Suicide and Self-Inflicted Injury	Kaposi Sarcoma	Kaposi Sarcoma	449	C44.9-Skin, NOS	White	Male	45-49 years	Blank(s)	Blank(s)	Blank(s)	Blank(s)	Blank(s)	Blank(s)	1	One primary only	75	White	White	Blank(s)	Divorced	San Francisco (San Francisco), CA - San Mateo, CA	Yes	Alive or dead of other cause	Blank(s)	Blank(s)	Blank(s)	Unstaged	Blank(s)	Blank(s)	Blank(s)	Blank(s)	Blank(s)	Recommended but not performed, unknown reason	Blank(s)	Blank(s)	Blank(s)	9
1038378	Suicide and Self-Inflicted Injury	84	February	1988	9	Suicide and Self-Inflicted Injury	Prostate	Prostate	619	C61.9-Prostate gland	White	Male	80-84 years	Blank(s)	Blank(s)	Blank(s)	Blank(s)	Blank(s)	40	2	1st of 2 or more primaries	1	White	White	Blank(s)	Married (including common law)	Alameda (Oakland), CA - Contra Costa, CA	Yes	Alive or dead of other cause	Blank(s)	Blank(s)	Blank(s)	Blank(s)	Blank(s)	Blank(s)	Blank(s)	Blank(s)	Blank(s)	Not recommended, contraindicated due to other cond; autopsy only (1973-2002)	Blank(s)	Blank(s)	Blank(s)	2
1038378	Suicide and Self-Inflicted Injury	85	December	1988	Unknown	Suicide and Self-Inflicted Injury	NHL - Nodal	NHL - Nodal	422	C42.2-Spleen	White	Male	85+ years	Blank(s)	Blank(s)	Blank(s)	Blank(s)	Blank(s)	88	2	2nd of 2 or more primaries	1	White	White	Blank(s)	Widowed	Alameda (Oakland), CA - Contra Costa, CA	No	N/A not first tumor	Blank(s)	Blank(s)	Blank(s)	Unstaged	Blank(s)	Blank(s)	Blank(s)	Blank(s)	Blank(s)	Not recommended, contraindicated due to other cond; autopsy only (1973-2002)	Blank(s)	Blank(s)	Blank(s)	0
1038545	Suicide and Self-Inflicted Injury	28	November	1985	24	Suicide and Self-Inflicted Injury	Kaposi Sarcoma	Kaposi Sarcoma	449	C44.9-Skin, NOS	White	Male	25-29 years	Blank(s)	Blank(s)	Blank(s)	Blank(s)	Blank(s)	Blank(s)	1	One primary only	75	White	White	Blank(s)	Single (never married)	San Francisco (San Francisco), CA - San Mateo, CA	Yes	Alive or dead of other cause	Blank(s)	Blank(s)	Blank(s)	Unstaged	Blank(s)	Blank(s)	Blank(s)	Blank(s)	Blank(s)	Recommended but not performed, unknown reason	Blank(s)	Blank(s)	Blank(s)	9
1038896	Suicide and Self-Inflicted Injury	75	March	1988	77	Suicide and Self-Inflicted Injury	Urinary Bladder	Urinary Bladder	679	C67.9-Bladder, NOS	White	Male	75-79 years	Blank(s)	Blank(s)	Blank(s)	Blank(s)	Blank(s)	18	1	One primary only	1	White	White	Blank(s)	Married (including common law)	Alameda (Oakland), CA - Contra Costa, CA	Yes	Alive or dead of other cause	Blank(s)	Blank(s)	Blank(s)	Localized	Blank(s)	Blank(s)	Blank(s)	Blank(s)	Blank(s)	Surgery performed	Blank(s)	Blank(s)	Blank(s)	10
1038948	Suicide and Self-Inflicted Injury	66	January	1983	74	Suicide and Self-Inflicted Injury	Breast	Female Breast	503	C50.3-Lower-inner quadrant of breast	White	Female	65-69 years	Blank(s)	Blank(s)	Blank(s)	Blank(s)	Blank(s)	Blank(s)	1	One primary only	75	White	White	Blank(s)	Widowed	San Francisco (San Francisco), CA - San Mateo, CA	Yes	Alive or dead of other cause	Blank(s)	Blank(s)	Blank(s)	Localized	Blank(s)	Blank(s)	Blank(s)	Blank(s)	Blank(s)	Surgery performed	Blank(s)	Blank(s)	Blank(s)	50
1039005	Suicide and Self-Inflicted Injury	60	December	1981	40	Suicide and Self-Inflicted Injury	Breast	Female Breast	505	C50.5-Lower-outer quadrant of breast	White	Female	60-64 years	Blank(s)	Blank(s)	Blank(s)	Blank(s)	Blank(s)	Blank(s)	1	One primary only	1	White	White	Blank(s)	Married (including common law)	Alameda (Oakland), CA - Contra Costa, CA	Yes	Alive or dead of other cause	Blank(s)	Blank(s)	Blank(s)	Regional	Blank(s)	Blank(s)	Blank(s)	Blank(s)	Blank(s)	Surgery performed	Blank(s)	Blank(s)	Blank(s)	90
1040809	Suicide and Self-Inflicted Injury	61	January	1983	283	Suicide and Self-Inflicted Injury	Breast	Female Breast	509	C50.9-Breast, NOS	White	Female	60-64 years	Blank(s)	Blank(s)	Blank(s)	Blank(s)	Blank(s)	Blank(s)	2	1st of 2 or more primaries	1	White	White	Blank(s)	Married (including common law)	Alameda (Oakland), CA - Contra Costa, CA	Yes	Alive or dead of other cause	Blank(s)	Blank(s)	Blank(s)	Localized	Blank(s)	Blank(s)	Blank(s)	Blank(s)	Blank(s)	Surgery performed	Blank(s)	Blank(s)	Blank(s)	50
1040809	Suicide and Self-Inflicted Injury	84	June	2006	2	Suicide and Self-Inflicted Injury	Breast	Female Breast	502	C50.2-Upper-inner quadrant of breast	White	Female	80-84 years	Blank(s)	Blank(s)	Blank(s)	Blank(s)	I	Blank(s)	2	2nd of 2 or more primaries	1	White	White	Blank(s)	Unknown	Alameda (Oakland), CA - Contra Costa, CA	No	N/A not first tumor	L	L	Localized	Localized	Blank(s)	Blank(s)	0	Unknown or not applicable	None; diagnosed at autopsy	Not recommended	Blank(s)	Blank(s)	Blank(s)	Blank(s)
1041500	Suicide and Self-Inflicted Injury	76	March	1982	167	Suicide and Self-Inflicted Injury	Prostate	Prostate	619	C61.9-Prostate gland	White	Male	75-79 years	Blank(s)	Blank(s)	Blank(s)	Blank(s)	Blank(s)	Blank(s)	3	2nd of 2 or more primaries	41	White	White	Blank(s)	Married (including common law)	Marin, CA	No	N/A not first tumor	Blank(s)	Blank(s)	Blank(s)	Blank(s)	Blank(s)	Blank(s)	Blank(s)	Blank(s)	Blank(s)	Surgery performed	Blank(s)	Blank(s)	Blank(s)	90
1041500	Suicide and Self-Inflicted Injury	85	March	1991	59	Suicide and Self-Inflicted Injury	Urinary Bladder	Urinary Bladder	674	C67.4-Posterior wall of bladder	White	Male	85+ years	Blank(s)	Blank(s)	Blank(s)	Blank(s)	Blank(s)	90	3	3rd of 3 or more primaries	41	White	White	Blank(s)	Married (including common law)	Marin, CA	No	N/A not first tumor	Blank(s)	Blank(s)	Blank(s)	Localized	Blank(s)	Blank(s)	Blank(s)	Blank(s)	Blank(s)	Surgery performed	Blank(s)	Blank(s)	Blank(s)	10
1042907	Suicide and Self-Inflicted Injury	64	April	1988	186	Suicide and Self-Inflicted Injury	Prostate	Prostate	619	C61.9-Prostate gland	White	Male	60-64 years	Blank(s)	Blank(s)	Blank(s)	Blank(s)	Blank(s)	30	1	One primary only	1	White	White	Blank(s)	Unknown	Alameda (Oakland), CA - Contra Costa, CA	Yes	Alive or dead of other cause	Blank(s)	Blank(s)	Blank(s)	Blank(s)	Blank(s)	Blank(s)	Blank(s)	Blank(s)	Blank(s)	Surgery performed	Blank(s)	Blank(s)	Blank(s)	60
1043052	Suicide and Self-Inflicted Injury	67	October	1985	161	Suicide and Self-Inflicted Injury	Corpus Uteri	Corpus Uteri	549	C54.9-Corpus uteri	White	Female	65-69 years	Blank(s)	Blank(s)	Blank(s)	Blank(s)	Blank(s)	Blank(s)	1	One primary only	75	White	White	Blank(s)	Married (including common law)	San Francisco (San Francisco), CA - San Mateo, CA	Yes	Alive or dead of other cause	Blank(s)	Blank(s)	Blank(s)	Localized	Blank(s)	Blank(s)	Blank(s)	Blank(s)	Blank(s)	Surgery performed	Blank(s)	Blank(s)	Blank(s)	40
1044499	Suicide and Self-Inflicted Injury	69	April	1983	7	Suicide and Self-Inflicted Injury	Kidney and Renal Pelvis	Kidney	649	C64.9-Kidney, NOS	White	Male	65-69 years	Blank(s)	Blank(s)	Blank(s)	Blank(s)	Blank(s)	Blank(s)	1	One primary only	75	White	White	Blank(s)	Single (never married)	San Francisco (San Francisco), CA - San Mateo, CA	Yes	Alive or dead of other cause	Blank(s)	Blank(s)	Blank(s)	Distant	Blank(s)	Blank(s)	Blank(s)	Blank(s)	Blank(s)	Surgery performed	Blank(s)	Blank(s)	Blank(s)	50
1044718	Suicide and Self-Inflicted Injury	54	September	1987	311	Suicide and Self-Inflicted Injury	Corpus Uteri	Corpus Uteri	549	C54.9-Corpus uteri	White	Female	50-54 years	Blank(s)	Blank(s)	Blank(s)	Blank(s)	Blank(s)	Blank(s)	1	One primary only	41	White	White	Blank(s)	Unknown	Marin, CA	Yes	Alive or dead of other cause	Blank(s)	Blank(s)	Blank(s)	Localized	Blank(s)	Blank(s)	Blank(s)	Blank(s)	Blank(s)	Surgery performed	Blank(s)	Blank(s)	Blank(s)	40
1044921	Suicide and Self-Inflicted Injury	73	December	1983	0	Suicide and Self-Inflicted Injury	Lung and Bronchus	Lung and Bronchus	349	C34.9-Lung, NOS	Other (American Indian/AK Native, Asian/Pacific Islander)	Male	70-74 years	Blank(s)	Blank(s)	Blank(s)	Blank(s)	Blank(s)	Blank(s)	1	One primary only	75	Chinese	Asian or Pacific Islander	Blank(s)	Married (including common law)	San Francisco (San Francisco), CA - San Mateo, CA	Yes	Alive or dead of other cause	Blank(s)	Blank(s)	Blank(s)	Blank(s)	Blank(s)	Blank(s)	Blank(s)	Blank(s)	Blank(s)	Recommended but not performed, unknown reason	Blank(s)	Blank(s)	Blank(s)	9
1045801	Suicide and Self-Inflicted Injury	68	May	1984	0	Suicide and Self-Inflicted Injury	Prostate	Prostate	619	C61.9-Prostate gland	White	Male	65-69 years	Blank(s)	Blank(s)	Blank(s)	Blank(s)	Blank(s)	Blank(s)	1	One primary only	75	White	White	Blank(s)	Married (including common law)	San Francisco (San Francisco), CA - San Mateo, CA	Yes	Alive or dead of other cause	Blank(s)	Blank(s)	Blank(s)	Blank(s)	Blank(s)	Blank(s)	Blank(s)	Blank(s)	Blank(s)	Recommended but not performed, unknown reason	Blank(s)	Blank(s)	Blank(s)	9
1045865	Suicide and Self-Inflicted Injury	69	January	1988	69	Suicide and Self-Inflicted Injury	Transverse Colon	Transverse Colon	184	C18.4-Transverse colon	White	Male	65-69 years	Blank(s)	Blank(s)	Blank(s)	Blank(s)	Blank(s)	20	1	One primary only	75	White	White	Blank(s)	Single (never married)	San Francisco (San Francisco), CA - San Mateo, CA	Yes	Alive or dead of other cause	Blank(s)	Blank(s)	Blank(s)	Localized	Blank(s)	Blank(s)	Blank(s)	Blank(s)	Blank(s)	Surgery performed	Blank(s)	Blank(s)	Blank(s)	40
1046193	Suicide and Self-Inflicted Injury	73	July	1983	2	Suicide and Self-Inflicted Injury	Prostate	Prostate	619	C61.9-Prostate gland	White	Male	70-74 years	Blank(s)	Blank(s)	Blank(s)	Blank(s)	Blank(s)	Blank(s)	1	One primary only	13	White	White	Blank(s)	Married (including common law)	Alameda (Oakland), CA - Contra Costa, CA	Yes	Alive or dead of other cause	Blank(s)	Blank(s)	Blank(s)	Blank(s)	Blank(s)	Blank(s)	Blank(s)	Blank(s)	Blank(s)	Recommended but not performed, unknown reason	Blank(s)	Blank(s)	Blank(s)	9
1047173	Suicide and Self-Inflicted Injury	69	February	1983	45	Suicide and Self-Inflicted Injury	Hypopharynx	Hypopharynx	129	C12.9-Pyriform sinus	White	Female	65-69 years	Blank(s)	Blank(s)	Blank(s)	Blank(s)	Blank(s)	Blank(s)	2	1st of 2 or more primaries	13	White	White	Blank(s)	Divorced	Alameda (Oakland), CA - Contra Costa, CA	Yes	Alive or dead of other cause	Blank(s)	Blank(s)	Blank(s)	Localized	Blank(s)	Blank(s)	Blank(s)	Blank(s)	Blank(s)	Recommended but not performed, unknown reason	Blank(s)	Blank(s)	Blank(s)	9
1047173	Suicide and Self-Inflicted Injury	69	February	1983	45	Suicide and Self-Inflicted Injury	Oropharynx	Oropharynx	100	C10.0-Vallecula	White	Female	65-69 years	Blank(s)	Blank(s)	Blank(s)	Blank(s)	Blank(s)	Blank(s)	2	2nd of 2 or more primaries	13	White	White	Blank(s)	Divorced	Alameda (Oakland), CA - Contra Costa, CA	No	N/A not first tumor	Blank(s)	Blank(s)	Blank(s)	Localized	Blank(s)	Blank(s)	Blank(s)	Blank(s)	Blank(s)	Recommended but not performed, unknown reason	Blank(s)	Blank(s)	Blank(s)	9
1047186	Suicide and Self-Inflicted Injury	75	January	1982	59	Suicide and Self-Inflicted Injury	Chronic Lymphocytic Leukemia	Chronic Lymphocytic Leukemia	421	C42.1-Bone marrow	White	Male	75-79 years	Blank(s)	Blank(s)	Blank(s)	Blank(s)	Blank(s)	Blank(s)	1	1st of 2 or more primaries	75	White	White	Blank(s)	Married (including common law)	San Francisco (San Francisco), CA - San Mateo, CA	Yes	Alive or dead of other cause	Blank(s)	Blank(s)	Blank(s)	Distant	Blank(s)	Blank(s)	Blank(s)	Blank(s)	Blank(s)	Recommended but not performed, unknown reason	Blank(s)	Blank(s)	Blank(s)	9
1047434	Suicide and Self-Inflicted Injury	55	January	1982	104	Suicide and Self-Inflicted Injury	Larynx	Larynx	320	C32.0-Glottis	White	Male	55-59 years	Blank(s)	Blank(s)	Blank(s)	Blank(s)	Blank(s)	Blank(s)	2	1st of 2 or more primaries	81	White	White	Blank(s)	Married (including common law)	San Francisco (San Francisco), CA - San Mateo, CA	Yes	Alive or dead of other cause	Blank(s)	Blank(s)	Blank(s)	Localized	Blank(s)	Blank(s)	Blank(s)	Blank(s)	Blank(s)	Recommended but not performed, unknown reason	Blank(s)	Blank(s)	Blank(s)	9
1047434	Suicide and Self-Inflicted Injury	61	May	1988	28	Suicide and Self-Inflicted Injury	Prostate	Prostate	619	C61.9-Prostate gland	White	Male	60-64 years	Blank(s)	Blank(s)	Blank(s)	Blank(s)	Blank(s)	40	2	2nd of 2 or more primaries	81	White	White	Blank(s)	Married (including common law)	San Francisco (San Francisco), CA - San Mateo, CA	No	N/A not first tumor	Blank(s)	Blank(s)	Blank(s)	Blank(s)	Blank(s)	Blank(s)	Blank(s)	Blank(s)	Blank(s)	Surgery performed	Blank(s)	Blank(s)	Blank(s)	60
1048468	Suicide and Self-Inflicted Injury	36	March	1984	320	Suicide and Self-Inflicted Injury	Prostate	Prostate	619	C61.9-Prostate gland	Black	Male	35-39 years	Blank(s)	Blank(s)	Blank(s)	Blank(s)	Blank(s)	Blank(s)	1	One primary only	1	Black	Black	Blank(s)	Married (including common law)	Alameda (Oakland), CA - Contra Costa, CA	Yes	Alive or dead of other cause	Blank(s)	Blank(s)	Blank(s)	Blank(s)	Blank(s)	Blank(s)	Blank(s)	Blank(s)	Blank(s)	Recommended but not performed, unknown reason	Blank(s)	Blank(s)	Blank(s)	9
1049789	Suicide and Self-Inflicted Injury	64	June	1986	136	Suicide and Self-Inflicted Injury	Descending Colon	Descending Colon	186	C18.6-Descending colon	White	Male	60-64 years	Blank(s)	Blank(s)	Blank(s)	Blank(s)	Blank(s)	Blank(s)	1	One primary only	13	White	White	Blank(s)	Separated	Alameda (Oakland), CA - Contra Costa, CA	Yes	Alive or dead of other cause	Blank(s)	Blank(s)	Blank(s)	Regional	Blank(s)	Blank(s)	Blank(s)	Blank(s)	Blank(s)	Surgery performed	Blank(s)	Blank(s)	Blank(s)	40
1050530	Suicide and Self-Inflicted Injury	59	October	1986	260	Suicide and Self-Inflicted Injury	Sigmoid Colon	Sigmoid Colon	187	C18.7-Sigmoid colon	White	Male	55-59 years	Blank(s)	Blank(s)	Blank(s)	Blank(s)	Blank(s)	Blank(s)	1	One primary only	1	White	White	Blank(s)	Married (including common law)	Alameda (Oakland), CA - Contra Costa, CA	Yes	Alive or dead of other cause	Blank(s)	Blank(s)	Blank(s)	Localized	Blank(s)	Blank(s)	Blank(s)	Blank(s)	Blank(s)	Surgery performed	Blank(s)	Blank(s)	Blank(s)	30
1051083	Suicide and Self-Inflicted Injury	70	March	1987	104	Suicide and Self-Inflicted Injury	Urinary Bladder	Urinary Bladder	678	C67.8-Overlapping lesion of bladder	White	Male	70-74 years	Blank(s)	Blank(s)	Blank(s)	Blank(s)	Blank(s)	Blank(s)	2	1st of 2 or more primaries	75	White	White	Blank(s)	Married (including common law)	San Francisco (San Francisco), CA - San Mateo, CA	Yes	Alive or dead of other cause	Blank(s)	Blank(s)	Blank(s)	Localized	Blank(s)	Blank(s)	Blank(s)	Blank(s)	Blank(s)	Surgery performed	Blank(s)	Blank(s)	Blank(s)	10
1051083	Suicide and Self-Inflicted Injury	79	December	1995	0	Suicide and Self-Inflicted Injury	Rectum	Rectum	209	C20.9-Rectum, NOS	White	Male	75-79 years	Blank(s)	Blank(s)	Blank(s)	Blank(s)	Blank(s)	40	2	2nd of 2 or more primaries	75	White	White	Blank(s)	Widowed	San Francisco (San Francisco), CA - San Mateo, CA	No	N/A not first tumor	Blank(s)	Blank(s)	Blank(s)	Distant	Blank(s)	Distant site(s)/node(s) involved	Blank(s)	Blank(s)	Blank(s)	Recommended but not performed, patient refused	Blank(s)	Blank(s)	Blank(s)	0
1751031	Suicide and Self-Inflicted Injury	33	July	1987	11	Suicide and Self-Inflicted Injury	Kaposi Sarcoma	Kaposi Sarcoma	449	C44.9-Skin, NOS	White	Male	30-34 years	Blank(s)	Blank(s)	Blank(s)	Blank(s)	Blank(s)	Blank(s)	1	One primary only	75	White	White	Blank(s)	Single (never married)	San Francisco (San Francisco), CA - San Mateo, CA	Yes	Alive or dead of other cause	Blank(s)	Blank(s)	Blank(s)	Unstaged	Blank(s)	Blank(s)	Blank(s)	Blank(s)	Blank(s)	Recommended but not performed, unknown reason	Blank(s)	Blank(s)	Blank(s)	9
1751720	Suicide and Self-Inflicted Injury	72	October	1986	94	Suicide and Self-Inflicted Injury	Prostate	Prostate	619	C61.9-Prostate gland	White	Male	70-74 years	Blank(s)	Blank(s)	Blank(s)	Blank(s)	Blank(s)	Blank(s)	1	One primary only	13	White	White	Blank(s)	Married (including common law)	Alameda (Oakland), CA - Contra Costa, CA	Yes	Alive or dead of other cause	Blank(s)	Blank(s)	Blank(s)	Blank(s)	Blank(s)	Blank(s)	Blank(s)	Blank(s)	Blank(s)	Surgery performed	Blank(s)	Blank(s)	Blank(s)	60
1752134	Suicide and Self-Inflicted Injury	70	January	1985	6	Suicide and Self-Inflicted Injury	Lung and Bronchus	Lung and Bronchus	342	C34.2-Middle lobe, lung	White	Female	70-74 years	Blank(s)	Blank(s)	Blank(s)	Blank(s)	Blank(s)	Blank(s)	1	One primary only	41	White	White	Blank(s)	Widowed	Marin, CA	Yes	Alive or dead of other cause	Blank(s)	Blank(s)	Blank(s)	Blank(s)	Blank(s)	Blank(s)	Blank(s)	Blank(s)	Blank(s)	Recommended but not performed, unknown reason	Blank(s)	Blank(s)	Blank(s)	9
1752438	Suicide and Self-Inflicted Injury	36	February	1987	298	Suicide and Self-Inflicted Injury	Nasopharynx	Nasopharynx	119	C11.9-Nasopharynx, NOS	Other (American Indian/AK Native, Asian/Pacific Islander)	Male	35-39 years	Blank(s)	Blank(s)	Blank(s)	Blank(s)	Blank(s)	Blank(s)	2	1st of 2 or more primaries	75	Vietnamese (1988+)	Asian or Pacific Islander	Blank(s)	Single (never married)	San Francisco (San Francisco), CA - San Mateo, CA	Yes	Alive or dead of other cause	Blank(s)	Blank(s)	Blank(s)	Regional	Blank(s)	Blank(s)	Blank(s)	Blank(s)	Blank(s)	Recommended but not performed, unknown reason	Blank(s)	Blank(s)	Blank(s)	9
1752438	Suicide and Self-Inflicted Injury	61	October	2011	3	Suicide and Self-Inflicted Injury	Soft Tissue including Heart	Soft Tissue including Heart	490	C49.0-Conn, subcutaneous, other soft tis: head, face, neck	Other (American Indian/AK Native, Asian/Pacific Islander)	Male	60-64 years	IIB	T2b	N0	M0	III	Blank(s)	2	2nd of 2 or more primaries	75	Vietnamese (1988+)	Asian or Pacific Islander	Any Medicaid	Single (never married)	San Francisco (San Francisco), CA - San Mateo, CA	No	N/A not first tumor	RE	RE	Regional	Regional	Blank(s)	Blank(s)	30	None	None; diagnosed at autopsy	Surgery performed	Blank(s)	Blank(s)	Blank(s)	Blank(s)
1752918	Suicide and Self-Inflicted Injury	76	July	1985	13	Suicide and Self-Inflicted Injury	Prostate	Prostate	619	C61.9-Prostate gland	White	Male	75-79 years	Blank(s)	Blank(s)	Blank(s)	Blank(s)	Blank(s)	Blank(s)	1	One primary only	75	White	White	Blank(s)	Unknown	San Francisco (San Francisco), CA - San Mateo, CA	Yes	Alive or dead of other cause	Blank(s)	Blank(s)	Blank(s)	Blank(s)	Blank(s)	Blank(s)	Blank(s)	Blank(s)	Blank(s)	Surgery performed	Blank(s)	Blank(s)	Blank(s)	10
1752953	Suicide and Self-Inflicted Injury	59	June	1985	45	Suicide and Self-Inflicted Injury	Mesothelioma	Mesothelioma	384	C38.4-Pleura, NOS	White	Female	55-59 years	Blank(s)	Blank(s)	Blank(s)	Blank(s)	Blank(s)	Blank(s)	1	One primary only	41	White	White	Blank(s)	Married (including common law)	Marin, CA	Yes	Alive or dead of other cause	Blank(s)	Blank(s)	Blank(s)	Unstaged	Blank(s)	Blank(s)	Blank(s)	Blank(s)	Blank(s)	Recommended but not performed, unknown reason	Blank(s)	Blank(s)	Blank(s)	9
1753277	Suicide and Self-Inflicted Injury	63	February	1982	80	Suicide and Self-Inflicted Injury	Corpus Uteri	Corpus Uteri	549	C54.9-Corpus uteri	White	Female	60-64 years	Blank(s)	Blank(s)	Blank(s)	Blank(s)	Blank(s)	Blank(s)	1	One primary only	1	White	White	Blank(s)	Widowed	Alameda (Oakland), CA - Contra Costa, CA	Yes	Alive or dead of other cause	Blank(s)	Blank(s)	Blank(s)	Localized	Blank(s)	Blank(s)	Blank(s)	Blank(s)	Blank(s)	Surgery performed	Blank(s)	Blank(s)	Blank(s)	90
1754130	Suicide and Self-Inflicted Injury	19	May	1986	219	Suicide and Self-Inflicted Injury	Miscellaneous	Miscellaneous	809	C80.9-Unknown primary site	White	Male	15-19 years	Blank(s)	Blank(s)	Blank(s)	Blank(s)	Blank(s)	Blank(s)	1	One primary only	1	White	White	Blank(s)	Single (never married)	Alameda (Oakland), CA - Contra Costa, CA	Yes	Alive or dead of other cause	Blank(s)	Blank(s)	Blank(s)	Unstaged	Blank(s)	Blank(s)	Blank(s)	Blank(s)	Blank(s)	Recommended but not performed, unknown reason	Blank(s)	Blank(s)	Blank(s)	9
1756042	Suicide and Self-Inflicted Injury	79	December	1984	1	Suicide and Self-Inflicted Injury	Miscellaneous	Miscellaneous	809	C80.9-Unknown primary site	White	Male	75-79 years	Blank(s)	Blank(s)	Blank(s)	Blank(s)	Blank(s)	Blank(s)	1	One primary only	1	White	White	Blank(s)	Widowed	Alameda (Oakland), CA - Contra Costa, CA	Yes	Alive or dead of other cause	Blank(s)	Blank(s)	Blank(s)	Unstaged	Blank(s)	Blank(s)	Blank(s)	Blank(s)	Blank(s)	Recommended but not performed, unknown reason	Blank(s)	Blank(s)	Blank(s)	9
1757225	Suicide and Self-Inflicted Injury	84	February	1982	0	Suicide and Self-Inflicted Injury	Esophagus	Esophagus	154	C15.4-Middle third of esophagus	Black	Male	80-84 years	Blank(s)	Blank(s)	Blank(s)	Blank(s)	Blank(s)	Blank(s)	1	One primary only	1	Black	Black	Blank(s)	Widowed	Alameda (Oakland), CA - Contra Costa, CA	Yes	Alive or dead of other cause	Blank(s)	Blank(s)	Blank(s)	Distant	Blank(s)	Blank(s)	Blank(s)	Blank(s)	Blank(s)	Recommended but not performed, unknown reason	Blank(s)	Blank(s)	Blank(s)	9
1758768	Suicide and Self-Inflicted Injury	64	July	1981	72	Suicide and Self-Inflicted Injury	Prostate	Prostate	619	C61.9-Prostate gland	White	Male	60-64 years	Blank(s)	Blank(s)	Blank(s)	Blank(s)	Blank(s)	Blank(s)	1	One primary only	81	White	White	Blank(s)	Widowed	San Francisco (San Francisco), CA - San Mateo, CA	Yes	Alive or dead of other cause	Blank(s)	Blank(s)	Blank(s)	Blank(s)	Blank(s)	Blank(s)	Blank(s)	Blank(s)	Blank(s)	Recommended but not performed, unknown reason	Blank(s)	Blank(s)	Blank(s)	9
1759436	Suicide and Self-Inflicted Injury	62	February	1982	14	Suicide and Self-Inflicted Injury	Breast	Female Breast	502	C50.2-Upper-inner quadrant of breast	White	Female	60-64 years	Blank(s)	Blank(s)	Blank(s)	Blank(s)	Blank(s)	Blank(s)	1	One primary only	1	White	White	Blank(s)	Unknown	Alameda (Oakland), CA - Contra Costa, CA	Yes	Alive or dead of other cause	Blank(s)	Blank(s)	Blank(s)	Localized	Blank(s)	Blank(s)	Blank(s)	Blank(s)	Blank(s)	Surgery performed	Blank(s)	Blank(s)	Blank(s)	90
1760995	Suicide and Self-Inflicted Injury	59	August	1985	91	Suicide and Self-Inflicted Injury	Prostate	Prostate	619	C61.9-Prostate gland	White	Male	55-59 years	Blank(s)	Blank(s)	Blank(s)	Blank(s)	Blank(s)	Blank(s)	1	One primary only	13	White	White	Blank(s)	Married (including common law)	Alameda (Oakland), CA - Contra Costa, CA	Yes	Alive or dead of other cause	Blank(s)	Blank(s)	Blank(s)	Blank(s)	Blank(s)	Blank(s)	Blank(s)	Blank(s)	Blank(s)	Recommended but not performed, unknown reason	Blank(s)	Blank(s)	Blank(s)	9
1762205	Suicide and Self-Inflicted Injury	67	July	1984	16	Suicide and Self-Inflicted Injury	Prostate	Prostate	619	C61.9-Prostate gland	White	Male	65-69 years	Blank(s)	Blank(s)	Blank(s)	Blank(s)	Blank(s)	Blank(s)	1	One primary only	13	White	White	Blank(s)	Married (including common law)	Alameda (Oakland), CA - Contra Costa, CA	Yes	Alive or dead of other cause	Blank(s)	Blank(s)	Blank(s)	Blank(s)	Blank(s)	Blank(s)	Blank(s)	Blank(s)	Blank(s)	Recommended but not performed, unknown reason	Blank(s)	Blank(s)	Blank(s)	9
1762466	Suicide and Self-Inflicted Injury	75	November	1986	9	Suicide and Self-Inflicted Injury	Breast	Female Breast	508	C50.8-Overlapping lesion of breast	White	Female	75-79 years	Blank(s)	Blank(s)	Blank(s)	Blank(s)	Blank(s)	Blank(s)	1	One primary only	1	White	White	Blank(s)	Married (including common law)	Alameda (Oakland), CA - Contra Costa, CA	Yes	Alive or dead of other cause	Blank(s)	Blank(s)	Blank(s)	Localized	Blank(s)	Blank(s)	Blank(s)	Blank(s)	Blank(s)	Surgery performed	Blank(s)	Blank(s)	Blank(s)	10
1762944	Suicide and Self-Inflicted Injury	32	December	1982	18	Suicide and Self-Inflicted Injury	Kaposi Sarcoma	Kaposi Sarcoma	446	C44.6-Skin of upper limb and shoulder	White	Male	30-34 years	Blank(s)	Blank(s)	Blank(s)	Blank(s)	Blank(s)	Blank(s)	1	One primary only	75	White	White	Blank(s)	Single (never married)	San Francisco (San Francisco), CA - San Mateo, CA	Yes	Alive or dead of other cause	Blank(s)	Blank(s)	Blank(s)	Unstaged	Blank(s)	Blank(s)	Blank(s)	Blank(s)	Blank(s)	Recommended but not performed, unknown reason	Blank(s)	Blank(s)	Blank(s)	9
1765672	Suicide and Self-Inflicted Injury	61	April	1982	69	Suicide and Self-Inflicted Injury	Prostate	Prostate	619	C61.9-Prostate gland	White	Male	60-64 years	Blank(s)	Blank(s)	Blank(s)	Blank(s)	Blank(s)	Blank(s)	1	One primary only	13	White	White	Blank(s)	Single (never married)	Alameda (Oakland), CA - Contra Costa, CA	Yes	Alive or dead of other cause	Blank(s)	Blank(s)	Blank(s)	Blank(s)	Blank(s)	Blank(s)	Blank(s)	Blank(s)	Blank(s)	Recommended but not performed, unknown reason	Blank(s)	Blank(s)	Blank(s)	9
1766384	Suicide and Self-Inflicted Injury	82	December	1986	4	Suicide and Self-Inflicted Injury	Urinary Bladder	Urinary Bladder	672	C67.2-Lateral wall of bladder	White	Male	80-84 years	Blank(s)	Blank(s)	Blank(s)	Blank(s)	Blank(s)	Blank(s)	2	1st of 2 or more primaries	75	White	White	Blank(s)	Unknown	San Francisco (San Francisco), CA - San Mateo, CA	Yes	Alive or dead of other cause	Blank(s)	Blank(s)	Blank(s)	Localized	Blank(s)	Blank(s)	Blank(s)	Blank(s)	Blank(s)	Surgery performed	Blank(s)	Blank(s)	Blank(s)	10
1766384	Suicide and Self-Inflicted Injury	82	December	1986	4	Suicide and Self-Inflicted Injury	Prostate	Prostate	619	C61.9-Prostate gland	White	Male	80-84 years	Blank(s)	Blank(s)	Blank(s)	Blank(s)	Blank(s)	Blank(s)	2	2nd of 2 or more primaries	75	White	White	Blank(s)	Unknown	San Francisco (San Francisco), CA - San Mateo, CA	No	N/A not first tumor	Blank(s)	Blank(s)	Blank(s)	Blank(s)	Blank(s)	Blank(s)	Blank(s)	Blank(s)	Blank(s)	Surgery performed	Blank(s)	Blank(s)	Blank(s)	10
1767285	Suicide and Self-Inflicted Injury	54	August	1985	121	Suicide and Self-Inflicted Injury	Urinary Bladder	Urinary Bladder	679	C67.9-Bladder, NOS	White	Male	50-54 years	Blank(s)	Blank(s)	Blank(s)	Blank(s)	Blank(s)	Blank(s)	2	1st of 2 or more primaries	1	White	White	Blank(s)	Married (including common law)	Alameda (Oakland), CA - Contra Costa, CA	Yes	Alive or dead of other cause	Blank(s)	Blank(s)	Blank(s)	Localized	Blank(s)	Blank(s)	Blank(s)	Blank(s)	Blank(s)	Surgery performed	Blank(s)	Blank(s)	Blank(s)	10
1767285	Suicide and Self-Inflicted Injury	63	October	1994	11	Suicide and Self-Inflicted Injury	Sigmoid Colon	Sigmoid Colon	187	C18.7-Sigmoid colon	White	Male	60-64 years	Blank(s)	Blank(s)	Blank(s)	Blank(s)	Blank(s)	10	2	2nd of 2 or more primaries	1	White	White	Blank(s)	Divorced	Alameda (Oakland), CA - Contra Costa, CA	No	N/A not first tumor	Blank(s)	Blank(s)	Blank(s)	Localized	Blank(s)	Blank(s)	Blank(s)	Blank(s)	Blank(s)	Surgery performed	Blank(s)	Blank(s)	Blank(s)	10
1767299	Suicide and Self-Inflicted Injury	79	March	1984	53	Suicide and Self-Inflicted Injury	Soft Tissue including Heart	Soft Tissue including Heart	493	C49.3-Conn, subcutaneous, other soft tis: thorax	White	Male	75-79 years	Blank(s)	Blank(s)	Blank(s)	Blank(s)	Blank(s)	Blank(s)	2	1st of 2 or more primaries	75	White	White	Blank(s)	Single (never married)	San Francisco (San Francisco), CA - San Mateo, CA	Yes	Alive or dead of other cause	Blank(s)	Blank(s)	Blank(s)	Localized	Blank(s)	Blank(s)	Blank(s)	Blank(s)	Blank(s)	Surgery performed	Blank(s)	Blank(s)	Blank(s)	90
1767299	Suicide and Self-Inflicted Injury	82	September	1987	11	Suicide and Self-Inflicted Injury	Miscellaneous	Miscellaneous	809	C80.9-Unknown primary site	White	Male	80-84 years	Blank(s)	Blank(s)	Blank(s)	Blank(s)	Blank(s)	Blank(s)	2	2nd of 2 or more primaries	75	White	White	Blank(s)	Single (never married)	San Francisco (San Francisco), CA - San Mateo, CA	No	N/A not first tumor	Blank(s)	Blank(s)	Blank(s)	Unstaged	Blank(s)	Blank(s)	Blank(s)	Blank(s)	Blank(s)	Recommended but not performed, unknown reason	Blank(s)	Blank(s)	Blank(s)	9
1768510	Suicide and Self-Inflicted Injury	78	December	1986	116	Suicide and Self-Inflicted Injury	Gum and Other Mouth	Gum and Other Mouth	30	C03.0-Upper gum	White	Female	75-79 years	Blank(s)	Blank(s)	Blank(s)	Blank(s)	Blank(s)	Blank(s)	1	One primary only	1	White	White	Blank(s)	Married (including common law)	Alameda (Oakland), CA - Contra Costa, CA	Yes	Alive or dead of other cause	Blank(s)	Blank(s)	Blank(s)	Unstaged	Blank(s)	Blank(s)	Blank(s)	Blank(s)	Blank(s)	Recommended but not performed, unknown reason	Blank(s)	Blank(s)	Blank(s)	9
1769872	Suicide and Self-Inflicted Injury	58	September	1983	41	Suicide and Self-Inflicted Injury	Prostate	Prostate	619	C61.9-Prostate gland	White	Male	55-59 years	Blank(s)	Blank(s)	Blank(s)	Blank(s)	Blank(s)	Blank(s)	1	One primary only	1	White	White	Blank(s)	Married (including common law)	Alameda (Oakland), CA - Contra Costa, CA	Yes	Alive or dead of other cause	Blank(s)	Blank(s)	Blank(s)	Blank(s)	Blank(s)	Blank(s)	Blank(s)	Blank(s)	Blank(s)	Surgery performed	Blank(s)	Blank(s)	Blank(s)	10
1770029	Suicide and Self-Inflicted Injury	69	September	1983	87	Suicide and Self-Inflicted Injury	Kidney and Renal Pelvis	Kidney	649	C64.9-Kidney, NOS	White	Male	65-69 years	Blank(s)	Blank(s)	Blank(s)	Blank(s)	Blank(s)	Blank(s)	2	2nd of 2 or more primaries	13	White	White	Blank(s)	Married (including common law)	Alameda (Oakland), CA - Contra Costa, CA	No	N/A not first tumor	Blank(s)	Blank(s)	Blank(s)	Localized	Blank(s)	Blank(s)	Blank(s)	Blank(s)	Blank(s)	Surgery performed	Blank(s)	Blank(s)	Blank(s)	40
1771235	Suicide and Self-Inflicted Injury	50	December	1981	55	Suicide and Self-Inflicted Injury	Floor of Mouth	Floor of Mouth	49	C04.9-Floor of mouth, NOS	White	Male	50-54 years	Blank(s)	Blank(s)	Blank(s)	Blank(s)	Blank(s)	Blank(s)	2	1st of 2 or more primaries	75	White	White	Blank(s)	Single (never married)	San Francisco (San Francisco), CA - San Mateo, CA	Yes	Alive or dead of other cause	Blank(s)	Blank(s)	Blank(s)	Regional	Blank(s)	Blank(s)	Blank(s)	Blank(s)	Blank(s)	Surgery performed	Blank(s)	Blank(s)	Blank(s)	90
1771235	Suicide and Self-Inflicted Injury	53	June	1984	25	Suicide and Self-Inflicted Injury	Larynx	Larynx	321	C32.1-Supraglottis	White	Male	50-54 years	Blank(s)	Blank(s)	Blank(s)	Blank(s)	Blank(s)	Blank(s)	2	2nd of 2 or more primaries	75	White	White	Blank(s)	Single (never married)	San Francisco (San Francisco), CA - San Mateo, CA	No	N/A not first tumor	Blank(s)	Blank(s)	Blank(s)	Localized	Blank(s)	Blank(s)	Blank(s)	Blank(s)	Blank(s)	Surgery performed	Blank(s)	Blank(s)	Blank(s)	90
1771297	Suicide and Self-Inflicted Injury	70	January	1982	75	Suicide and Self-Inflicted Injury	Larynx	Larynx	321	C32.1-Supraglottis	White	Female	70-74 years	Blank(s)	Blank(s)	Blank(s)	Blank(s)	Blank(s)	Blank(s)	1	One primary only	13	White	White	Blank(s)	Married (including common law)	Alameda (Oakland), CA - Contra Costa, CA	Yes	Alive or dead of other cause	Blank(s)	Blank(s)	Blank(s)	Localized	Blank(s)	Blank(s)	Blank(s)	Blank(s)	Blank(s)	Recommended but not performed, unknown reason	Blank(s)	Blank(s)	Blank(s)	9
1772050	Suicide and Self-Inflicted Injury	61	April	1986	58	Suicide and Self-Inflicted Injury	Floor of Mouth	Floor of Mouth	40	C04.0-Anterior floor of mouth	White	Male	60-64 years	Blank(s)	Blank(s)	Blank(s)	Blank(s)	Blank(s)	Blank(s)	1	One primary only	13	White	White	Blank(s)	Married (including common law)	Alameda (Oakland), CA - Contra Costa, CA	Yes	Alive or dead of other cause	Blank(s)	Blank(s)	Blank(s)	Regional	Blank(s)	Blank(s)	Blank(s)	Blank(s)	Blank(s)	Surgery performed	Blank(s)	Blank(s)	Blank(s)	90
1773236	Suicide and Self-Inflicted Injury	52	March	1982	56	Suicide and Self-Inflicted Injury	Large Intestine, NOS	Large Intestine, NOS	189	C18.9-Colon, NOS	White	Male	50-54 years	Blank(s)	Blank(s)	Blank(s)	Blank(s)	Blank(s)	Blank(s)	1	One primary only	75	White	White	Blank(s)	Single (never married)	San Francisco (San Francisco), CA - San Mateo, CA	Yes	Alive or dead of other cause	Blank(s)	Blank(s)	Blank(s)	Regional	Blank(s)	Blank(s)	Blank(s)	Blank(s)	Blank(s)	Surgery performed	Blank(s)	Blank(s)	Blank(s)	90
1773729	Suicide and Self-Inflicted Injury	66	January	1983	112	Suicide and Self-Inflicted Injury	Rectum	Rectum	209	C20.9-Rectum, NOS	White	Male	65-69 years	Blank(s)	Blank(s)	Blank(s)	Blank(s)	Blank(s)	Blank(s)	1	One primary only	1	White	White	Blank(s)	Married (including common law)	Alameda (Oakland), CA - Contra Costa, CA	Yes	Alive or dead of other cause	Blank(s)	Blank(s)	Blank(s)	Localized	Blank(s)	Blank(s)	Blank(s)	Blank(s)	Blank(s)	Surgery performed	Blank(s)	Blank(s)	Blank(s)	50
1775187	Suicide and Self-Inflicted Injury	29	December	1982	Unknown	Suicide and Self-Inflicted Injury	Kaposi Sarcoma	Kaposi Sarcoma	50	C05.0-Hard palate	White	Male	25-29 years	Blank(s)	Blank(s)	Blank(s)	Blank(s)	Blank(s)	Blank(s)	1	One primary only	75	White	White	Blank(s)	Single (never married)	San Francisco (San Francisco), CA - San Mateo, CA	Yes	Alive or dead of other cause	Blank(s)	Blank(s)	Blank(s)	Unstaged	Blank(s)	Blank(s)	Blank(s)	Blank(s)	Blank(s)	Unknown; death certificate; or autopsy only (2003+)	Blank(s)	Blank(s)	Blank(s)	9
1777015	Suicide and Self-Inflicted Injury	82	April	1984	9	Suicide and Self-Inflicted Injury	Ascending Colon	Ascending Colon	182	C18.2-Ascending colon	White	Male	80-84 years	Blank(s)	Blank(s)	Blank(s)	Blank(s)	Blank(s)	Blank(s)	2	1st of 2 or more primaries	75	White	White	Blank(s)	Single (never married)	San Francisco (San Francisco), CA - San Mateo, CA	Yes	Alive or dead of other cause	Blank(s)	Blank(s)	Blank(s)	Localized	Blank(s)	Blank(s)	Blank(s)	Blank(s)	Blank(s)	Surgery performed	Blank(s)	Blank(s)	Blank(s)	30
1777015	Suicide and Self-Inflicted Injury	82	April	1984	9	Suicide and Self-Inflicted Injury	Prostate	Prostate	619	C61.9-Prostate gland	White	Male	80-84 years	Blank(s)	Blank(s)	Blank(s)	Blank(s)	Blank(s)	Blank(s)	2	2nd of 2 or more primaries	75	White	White	Blank(s)	Unknown	San Francisco (San Francisco), CA - San Mateo, CA	No	N/A not first tumor	Blank(s)	Blank(s)	Blank(s)	Blank(s)	Blank(s)	Blank(s)	Blank(s)	Blank(s)	Blank(s)	Recommended but not performed, unknown reason	Blank(s)	Blank(s)	Blank(s)	9
1777531	Suicide and Self-Inflicted Injury	61	May	1985	27	Suicide and Self-Inflicted Injury	Breast	Female Breast	504	C50.4-Upper-outer quadrant of breast	White	Female	60-64 years	Blank(s)	Blank(s)	Blank(s)	Blank(s)	Blank(s)	Blank(s)	2	1st of 2 or more primaries	13	White	White	Blank(s)	Married (including common law)	Alameda (Oakland), CA - Contra Costa, CA	Yes	Alive or dead of other cause	Blank(s)	Blank(s)	Blank(s)	Localized	Blank(s)	Blank(s)	Blank(s)	Blank(s)	Blank(s)	Surgery performed	Blank(s)	Blank(s)	Blank(s)	50
1777531	Suicide and Self-Inflicted Injury	63	July	1987	1	Suicide and Self-Inflicted Injury	Lung and Bronchus	Lung and Bronchus	349	C34.9-Lung, NOS	White	Female	60-64 years	Blank(s)	Blank(s)	Blank(s)	Blank(s)	Blank(s)	Blank(s)	2	2nd of 2 or more primaries	13	White	White	Blank(s)	Married (including common law)	Alameda (Oakland), CA - Contra Costa, CA	No	N/A not first tumor	Blank(s)	Blank(s)	Blank(s)	Blank(s)	Blank(s)	Blank(s)	Blank(s)	Blank(s)	Blank(s)	Recommended but not performed, unknown reason	Blank(s)	Blank(s)	Blank(s)	9
1777875	Suicide and Self-Inflicted Injury	71	September	1985	8	Suicide and Self-Inflicted Injury	Miscellaneous	Miscellaneous	809	C80.9-Unknown primary site	Other (American Indian/AK Native, Asian/Pacific Islander)	Male	70-74 years	Blank(s)	Blank(s)	Blank(s)	Blank(s)	Blank(s)	Blank(s)	1	One primary only	75	Chinese	Asian or Pacific Islander	Blank(s)	Widowed	San Francisco (San Francisco), CA - San Mateo, CA	Yes	Alive or dead of other cause	Blank(s)	Blank(s)	Blank(s)	Unstaged	Blank(s)	Blank(s)	Blank(s)	Blank(s)	Blank(s)	Recommended but not performed, unknown reason	Blank(s)	Blank(s)	Blank(s)	9
1778434	Suicide and Self-Inflicted Injury	56	October	1984	37	Suicide and Self-Inflicted Injury	Melanoma of the Skin	Melanoma of the Skin	444	C44.4-Skin of scalp and neck	White	Male	55-59 years	Blank(s)	Blank(s)	Blank(s)	Blank(s)	Blank(s)	Blank(s)	1	One primary only	75	White	White	Blank(s)	Single (never married)	San Francisco (San Francisco), CA - San Mateo, CA	Yes	Alive or dead of other cause	Blank(s)	Blank(s)	Blank(s)	Localized	Blank(s)	Blank(s)	Blank(s)	Blank(s)	Blank(s)	Surgery performed	Blank(s)	Blank(s)	Blank(s)	20
1779665	Suicide and Self-Inflicted Injury	45	April	1983	135	Suicide and Self-Inflicted Injury	Breast	Female Breast	508	C50.8-Overlapping lesion of breast	White	Female	45-49 years	Blank(s)	Blank(s)	Blank(s)	Blank(s)	Blank(s)	Blank(s)	1	One primary only	13	White	White	Blank(s)	Separated	Alameda (Oakland), CA - Contra Costa, CA	Yes	Alive or dead of other cause	Blank(s)	Blank(s)	Blank(s)	Regional	Blank(s)	Blank(s)	Blank(s)	Blank(s)	Blank(s)	Surgery performed	Blank(s)	Blank(s)	Blank(s)	50
1781204	Suicide and Self-Inflicted Injury	68	May	1985	203	Suicide and Self-Inflicted Injury	Prostate	Prostate	619	C61.9-Prostate gland	White	Male	65-69 years	Blank(s)	Blank(s)	Blank(s)	Blank(s)	Blank(s)	Blank(s)	4	1st of 2 or more primaries	13	White	White	Blank(s)	Married (including common law)	Alameda (Oakland), CA - Contra Costa, CA	Yes	Alive or dead of other cause	Blank(s)	Blank(s)	Blank(s)	Blank(s)	Blank(s)	Blank(s)	Blank(s)	Blank(s)	Blank(s)	Surgery performed	Blank(s)	Blank(s)	Blank(s)	60
1781204	Suicide and Self-Inflicted Injury	75	November	1991	125	Suicide and Self-Inflicted Injury	Other Biliary	Other Biliary	241	C24.1-Ampulla of Vater	White	Male	75-79 years	Blank(s)	Blank(s)	Blank(s)	Blank(s)	Blank(s)	88	4	2nd of 2 or more primaries	13	White	White	Blank(s)	Married (including common law)	Alameda (Oakland), CA - Contra Costa, CA	No	N/A not first tumor	Blank(s)	Blank(s)	Blank(s)	Regional	Blank(s)	Blank(s)	Blank(s)	Blank(s)	Blank(s)	Surgery performed	Blank(s)	Blank(s)	Blank(s)	60
1781204	Suicide and Self-Inflicted Injury	78	December	1994	88	Suicide and Self-Inflicted Injury	Larynx	Larynx	320	C32.0-Glottis	White	Male	75-79 years	Blank(s)	Blank(s)	Blank(s)	Blank(s)	Blank(s)	88	4	3rd of 3 or more primaries	13	White	White	Blank(s)	Single (never married)	Alameda (Oakland), CA - Contra Costa, CA	No	N/A not first tumor	Blank(s)	Blank(s)	Blank(s)	Localized	Blank(s)	Blank(s)	Blank(s)	Blank(s)	Blank(s)	Surgery performed	Blank(s)	Blank(s)	Blank(s)	20
1781204	Suicide and Self-Inflicted Injury	85	April	2002	0	Suicide and Self-Inflicted Injury	Acute Myeloid Leukemia	Acute Myeloid Leukemia	421	C42.1-Bone marrow	White	Male	85+ years	Blank(s)	Blank(s)	Blank(s)	Blank(s)	Blank(s)	88	4	4th of 4 or more primaries	13	White	White	Blank(s)	Married (including common law)	Alameda (Oakland), CA - Contra Costa, CA	No	N/A not first tumor	Blank(s)	Blank(s)	Blank(s)	Distant	Distant site(s)/node(s) involved	Blank(s)	98	Blank(s)	Blank(s)	Not recommended	0	0	0	Blank(s)
1781547	Suicide and Self-Inflicted Injury	73	March	1982	10	Suicide and Self-Inflicted Injury	Lung and Bronchus	Lung and Bronchus	349	C34.9-Lung, NOS	White	Male	70-74 years	Blank(s)	Blank(s)	Blank(s)	Blank(s)	Blank(s)	Blank(s)	1	One primary only	41	White	White	Blank(s)	Widowed	Marin, CA	Yes	Alive or dead of other cause	Blank(s)	Blank(s)	Blank(s)	Blank(s)	Blank(s)	Blank(s)	Blank(s)	Blank(s)	Blank(s)	Recommended but not performed, unknown reason	Blank(s)	Blank(s)	Blank(s)	9
1782833	Suicide and Self-Inflicted Injury	59	July	1985	306	Suicide and Self-Inflicted Injury	Sigmoid Colon	Sigmoid Colon	187	C18.7-Sigmoid colon	White	Male	55-59 years	Blank(s)	Blank(s)	Blank(s)	Blank(s)	Blank(s)	Blank(s)	1	One primary only	81	White	White	Blank(s)	Married (including common law)	San Francisco (San Francisco), CA - San Mateo, CA	Yes	Alive or dead of other cause	Blank(s)	Blank(s)	Blank(s)	Localized	Blank(s)	Blank(s)	Blank(s)	Blank(s)	Blank(s)	Surgery performed	Blank(s)	Blank(s)	Blank(s)	30
1783652	Suicide and Self-Inflicted Injury	81	March	1982	57	Suicide and Self-Inflicted Injury	Rectum	Rectum	209	C20.9-Rectum, NOS	White	Male	80-84 years	Blank(s)	Blank(s)	Blank(s)	Blank(s)	Blank(s)	Blank(s)	1	One primary only	1	White	White	Blank(s)	Widowed	Alameda (Oakland), CA - Contra Costa, CA	Yes	Alive or dead of other cause	Blank(s)	Blank(s)	Blank(s)	Unstaged	Blank(s)	Blank(s)	Blank(s)	Blank(s)	Blank(s)	Recommended but not performed, unknown reason	Blank(s)	Blank(s)	Blank(s)	9
1783967	Suicide and Self-Inflicted Injury	54	May	1987	99	Suicide and Self-Inflicted Injury	Sigmoid Colon	Sigmoid Colon	187	C18.7-Sigmoid colon	White	Male	50-54 years	Blank(s)	Blank(s)	Blank(s)	Blank(s)	Blank(s)	Blank(s)	2	1st of 2 or more primaries	75	White	White	Blank(s)	Married (including common law)	San Francisco (San Francisco), CA - San Mateo, CA	Yes	Alive or dead of other cause	Blank(s)	Blank(s)	Blank(s)	Regional	Blank(s)	Blank(s)	Blank(s)	Blank(s)	Blank(s)	Surgery performed	Blank(s)	Blank(s)	Blank(s)	40
1783967	Suicide and Self-Inflicted Injury	61	February	1994	18	Suicide and Self-Inflicted Injury	Lung and Bronchus	Lung and Bronchus	341	C34.1-Upper lobe, lung	White	Male	60-64 years	Blank(s)	Blank(s)	Blank(s)	Blank(s)	Blank(s)	32	2	2nd of 2 or more primaries	81	White	White	Blank(s)	Divorced	San Francisco (San Francisco), CA - San Mateo, CA	No	N/A not first tumor	Blank(s)	Blank(s)	Blank(s)	Regional	Blank(s)	Blank(s)	Blank(s)	Blank(s)	Blank(s)	Not recommended	Blank(s)	Blank(s)	Blank(s)	0
1784480	Suicide and Self-Inflicted Injury	12	April	1983	365	Suicide and Self-Inflicted Injury	Thyroid	Thyroid	739	C73.9-Thyroid gland	White	Female	10-14 years	Blank(s)	Blank(s)	Blank(s)	Blank(s)	Blank(s)	Blank(s)	1	One primary only	75	White	White	Blank(s)	Single (never married)	San Francisco (San Francisco), CA - San Mateo, CA	Yes	Alive or dead of other cause	Blank(s)	Blank(s)	Blank(s)	Distant	Blank(s)	Blank(s)	Blank(s)	Blank(s)	Blank(s)	Surgery performed	Blank(s)	Blank(s)	Blank(s)	90
1784947	Suicide and Self-Inflicted Injury	44	January	1987	3	Suicide and Self-Inflicted Injury	Acute Myeloid Leukemia	Acute Myeloid Leukemia	421	C42.1-Bone marrow	White	Female	40-44 years	Blank(s)	Blank(s)	Blank(s)	Blank(s)	Blank(s)	Blank(s)	1	One primary only	41	White	White	Blank(s)	Married (including common law)	Marin, CA	Yes	Alive or dead of other cause	Blank(s)	Blank(s)	Blank(s)	Distant	Blank(s)	Blank(s)	Blank(s)	Blank(s)	Blank(s)	Recommended but not performed, unknown reason	Blank(s)	Blank(s)	Blank(s)	9
1785285	Suicide and Self-Inflicted Injury	68	December	1984	158	Suicide and Self-Inflicted Injury	Rectum	Rectum	209	C20.9-Rectum, NOS	White	Male	65-69 years	Blank(s)	Blank(s)	Blank(s)	Blank(s)	Blank(s)	Blank(s)	1	One primary only	41	White	White	Blank(s)	Divorced	Marin, CA	Yes	Alive or dead of other cause	Blank(s)	Blank(s)	Blank(s)	Localized	Blank(s)	Blank(s)	Blank(s)	Blank(s)	Blank(s)	Surgery performed	Blank(s)	Blank(s)	Blank(s)	30
1785396	Suicide and Self-Inflicted Injury	67	November	1986	54	Suicide and Self-Inflicted Injury	Prostate	Prostate	619	C61.9-Prostate gland	Black	Male	65-69 years	Blank(s)	Blank(s)	Blank(s)	Blank(s)	Blank(s)	Blank(s)	2	1st of 2 or more primaries	1	Black	Black	Blank(s)	Divorced	Alameda (Oakland), CA - Contra Costa, CA	Yes	Alive or dead of other cause	Blank(s)	Blank(s)	Blank(s)	Blank(s)	Blank(s)	Blank(s)	Blank(s)	Blank(s)	Blank(s)	Surgery performed	Blank(s)	Blank(s)	Blank(s)	60
1785396	Suicide and Self-Inflicted Injury	67	November	1986	53	Suicide and Self-Inflicted Injury	Soft Tissue including Heart	Soft Tissue including Heart	492	C49.2-Conn, subcutaneous, other soft tis: lower limb, hip	Black	Male	65-69 years	Blank(s)	Blank(s)	Blank(s)	Blank(s)	Blank(s)	Blank(s)	2	2nd of 2 or more primaries	1	Black	Black	Blank(s)	Divorced	Alameda (Oakland), CA - Contra Costa, CA	No	N/A not first tumor	Blank(s)	Blank(s)	Blank(s)	Localized	Blank(s)	Blank(s)	Blank(s)	Blank(s)	Blank(s)	Surgery performed	Blank(s)	Blank(s)	Blank(s)	90
1785566	Suicide and Self-Inflicted Injury	68	May	1987	6	Suicide and Self-Inflicted Injury	Lung and Bronchus	Lung and Bronchus	341	C34.1-Upper lobe, lung	White	Male	65-69 years	Blank(s)	Blank(s)	Blank(s)	Blank(s)	Blank(s)	Blank(s)	1	One primary only	75	White	White	Blank(s)	Single (never married)	San Francisco (San Francisco), CA - San Mateo, CA	Yes	Alive or dead of other cause	Blank(s)	Blank(s)	Blank(s)	Blank(s)	Blank(s)	Blank(s)	Blank(s)	Blank(s)	Blank(s)	Recommended but not performed, unknown reason	Blank(s)	Blank(s)	Blank(s)	9
1785591	Suicide and Self-Inflicted Injury	63	August	1988	160	Suicide and Self-Inflicted Injury	Hodgkin - Nodal	Hodgkin - Nodal	775	C77.5-Pelvic lymph nodes	White	Male	60-64 years	Blank(s)	Blank(s)	Blank(s)	Blank(s)	Blank(s)	88	2	1st of 2 or more primaries	13	White	White	Blank(s)	Married (including common law)	Alameda (Oakland), CA - Contra Costa, CA	Yes	Alive or dead of other cause	Blank(s)	Blank(s)	Blank(s)	Unstaged	Blank(s)	Blank(s)	Blank(s)	Blank(s)	Blank(s)	Not recommended	Blank(s)	Blank(s)	Blank(s)	5
1785591	Suicide and Self-Inflicted Injury	76	May	2001	7	Suicide and Self-Inflicted Injury	Lung and Bronchus	Lung and Bronchus	343	C34.3-Lower lobe, lung	White	Male	75-79 years	Blank(s)	Blank(s)	Blank(s)	Blank(s)	Blank(s)	40	2	2nd of 2 or more primaries	13	White	White	Blank(s)	Married (including common law)	Alameda (Oakland), CA - Contra Costa, CA	No	N/A not first tumor	Blank(s)	Blank(s)	Distant	Distant	Distant site(s)/node(s) involved	Blank(s)	55	Blank(s)	Blank(s)	Surgery performed	4	10	0	Blank(s)
1785791	Suicide and Self-Inflicted Injury	48	April	1984	29	Suicide and Self-Inflicted Injury	Melanoma of the Skin	Melanoma of the Skin	445	C44.5-Skin of trunk	White	Male	45-49 years	Blank(s)	Blank(s)	Blank(s)	Blank(s)	Blank(s)	Blank(s)	1	One primary only	81	White	White	Blank(s)	Married (including common law)	San Francisco (San Francisco), CA - San Mateo, CA	Yes	Alive or dead of other cause	Blank(s)	Blank(s)	Blank(s)	Localized	Blank(s)	Blank(s)	Blank(s)	Blank(s)	Blank(s)	Surgery performed	Blank(s)	Blank(s)	Blank(s)	20
1787710	Suicide and Self-Inflicted Injury	69	November	1983	39	Suicide and Self-Inflicted Injury	Lung and Bronchus	Lung and Bronchus	343	C34.3-Lower lobe, lung	White	Male	65-69 years	Blank(s)	Blank(s)	Blank(s)	Blank(s)	Blank(s)	Blank(s)	1	One primary only	41	White	White	Blank(s)	Married (including common law)	Marin, CA	Yes	Alive or dead of other cause	Blank(s)	Blank(s)	Blank(s)	Blank(s)	Blank(s)	Blank(s)	Blank(s)	Blank(s)	Blank(s)	Surgery performed	Blank(s)	Blank(s)	Blank(s)	60
1787905	Suicide and Self-Inflicted Injury	22	November	1983	146	Suicide and Self-Inflicted Injury	Bones and Joints	Bones and Joints	402	C40.2-Long bones of lower limb and associated joints	White	Female	20-24 years	Blank(s)	Blank(s)	Blank(s)	Blank(s)	Blank(s)	Blank(s)	1	One primary only	81	White	White	Blank(s)	Single (never married)	San Francisco (San Francisco), CA - San Mateo, CA	Yes	Alive or dead of other cause	Blank(s)	Blank(s)	Blank(s)	Regional	Blank(s)	Blank(s)	Blank(s)	Blank(s)	Blank(s)	Surgery performed	Blank(s)	Blank(s)	Blank(s)	90
1788013	Suicide and Self-Inflicted Injury	84	April	1984	Unknown	Suicide and Self-Inflicted Injury	Lung and Bronchus	Lung and Bronchus	349	C34.9-Lung, NOS	Other (American Indian/AK Native, Asian/Pacific Islander)	Male	80-84 years	Blank(s)	Blank(s)	Blank(s)	Blank(s)	Blank(s)	Blank(s)	1	One primary only	75	Chinese	Asian or Pacific Islander	Blank(s)	Divorced	San Francisco (San Francisco), CA - San Mateo, CA	Yes	Alive or dead of other cause	Blank(s)	Blank(s)	Blank(s)	Blank(s)	Blank(s)	Blank(s)	Blank(s)	Blank(s)	Blank(s)	Unknown; death certificate; or autopsy only (2003+)	Blank(s)	Blank(s)	Blank(s)	9
1788574	Suicide and Self-Inflicted Injury	67	April	1986	21	Suicide and Self-Inflicted Injury	Pancreas	Pancreas	250	C25.0-Head of pancreas	White	Female	65-69 years	Blank(s)	Blank(s)	Blank(s)	Blank(s)	Blank(s)	Blank(s)	1	One primary only	81	White	White	Blank(s)	Married (including common law)	San Francisco (San Francisco), CA - San Mateo, CA	Yes	Alive or dead of other cause	Blank(s)	Blank(s)	Blank(s)	Regional	Blank(s)	Blank(s)	Blank(s)	Blank(s)	Blank(s)	Surgery performed	Blank(s)	Blank(s)	Blank(s)	90
1788996	Suicide and Self-Inflicted Injury	55	October	1986	10	Suicide and Self-Inflicted Injury	Lung and Bronchus	Lung and Bronchus	341	C34.1-Upper lobe, lung	White	Female	55-59 years	Blank(s)	Blank(s)	Blank(s)	Blank(s)	Blank(s)	Blank(s)	1	One primary only	1	White	White	Blank(s)	Widowed	Alameda (Oakland), CA - Contra Costa, CA	Yes	Alive or dead of other cause	Blank(s)	Blank(s)	Blank(s)	Blank(s)	Blank(s)	Blank(s)	Blank(s)	Blank(s)	Blank(s)	Recommended but not performed, unknown reason	Blank(s)	Blank(s)	Blank(s)	9
1789076	Suicide and Self-Inflicted Injury	69	January	1984	75	Suicide and Self-Inflicted Injury	Melanoma of the Skin	Melanoma of the Skin	445	C44.5-Skin of trunk	White	Male	65-69 years	Blank(s)	Blank(s)	Blank(s)	Blank(s)	Blank(s)	Blank(s)	1	One primary only	81	White	White	Blank(s)	Married (including common law)	San Francisco (San Francisco), CA - San Mateo, CA	Yes	Alive or dead of other cause	Blank(s)	Blank(s)	Blank(s)	Localized	Blank(s)	Blank(s)	Blank(s)	Blank(s)	Blank(s)	Surgery performed	Blank(s)	Blank(s)	Blank(s)	49
1789082	Suicide and Self-Inflicted Injury	65	August	1987	91	Suicide and Self-Inflicted Injury	Urinary Bladder	Urinary Bladder	672	C67.2-Lateral wall of bladder	White	Male	65-69 years	Blank(s)	Blank(s)	Blank(s)	Blank(s)	Blank(s)	Blank(s)	1	One primary only	13	White	White	Blank(s)	Unknown	Alameda (Oakland), CA - Contra Costa, CA	Yes	Alive or dead of other cause	Blank(s)	Blank(s)	Blank(s)	Localized	Blank(s)	Blank(s)	Blank(s)	Blank(s)	Blank(s)	Surgery performed	Blank(s)	Blank(s)	Blank(s)	10
1789286	Suicide and Self-Inflicted Injury	64	November	1983	39	Suicide and Self-Inflicted Injury	Prostate	Prostate	619	C61.9-Prostate gland	White	Male	60-64 years	Blank(s)	Blank(s)	Blank(s)	Blank(s)	Blank(s)	Blank(s)	1	One primary only	13	White	White	Blank(s)	Single (never married)	Alameda (Oakland), CA - Contra Costa, CA	Yes	Alive or dead of other cause	Blank(s)	Blank(s)	Blank(s)	Blank(s)	Blank(s)	Blank(s)	Blank(s)	Blank(s)	Blank(s)	Recommended but not performed, unknown reason	Blank(s)	Blank(s)	Blank(s)	9
1789343	Suicide and Self-Inflicted Injury	76	January	1983	0	Suicide and Self-Inflicted Injury	Miscellaneous	Miscellaneous	809	C80.9-Unknown primary site	White	Female	75-79 years	Blank(s)	Blank(s)	Blank(s)	Blank(s)	Blank(s)	Blank(s)	1	One primary only	41	White	White	Blank(s)	Widowed	Marin, CA	Yes	Alive or dead of other cause	Blank(s)	Blank(s)	Blank(s)	Unstaged	Blank(s)	Blank(s)	Blank(s)	Blank(s)	Blank(s)	Recommended but not performed, unknown reason	Blank(s)	Blank(s)	Blank(s)	9
1789986	Suicide and Self-Inflicted Injury	65	November	1982	127	Suicide and Self-Inflicted Injury	Breast	Female Breast	508	C50.8-Overlapping lesion of breast	White	Female	65-69 years	Blank(s)	Blank(s)	Blank(s)	Blank(s)	Blank(s)	Blank(s)	1	One primary only	1	White	White	Blank(s)	Married (including common law)	Alameda (Oakland), CA - Contra Costa, CA	Yes	Alive or dead of other cause	Blank(s)	Blank(s)	Blank(s)	Regional	Blank(s)	Blank(s)	Blank(s)	Blank(s)	Blank(s)	Surgery performed	Blank(s)	Blank(s)	Blank(s)	90
1790086	Suicide and Self-Inflicted Injury	88	July	1984	0	Suicide and Self-Inflicted Injury	Pancreas	Pancreas	258	C25.8-Overlapping lesion of pancreas	White	Female	85+ years	Blank(s)	Blank(s)	Blank(s)	Blank(s)	Blank(s)	Blank(s)	2	1st of 2 or more primaries	81	White	White	Blank(s)	Widowed	San Francisco (San Francisco), CA - San Mateo, CA	Yes	Alive or dead of other cause	Blank(s)	Blank(s)	Blank(s)	Unstaged	Blank(s)	Blank(s)	Blank(s)	Blank(s)	Blank(s)	Recommended but not performed, unknown reason	Blank(s)	Blank(s)	Blank(s)	9
1790086	Suicide and Self-Inflicted Injury	88	July	1984	0	Suicide and Self-Inflicted Injury	Urinary Bladder	Urinary Bladder	679	C67.9-Bladder, NOS	White	Female	85+ years	Blank(s)	Blank(s)	Blank(s)	Blank(s)	Blank(s)	Blank(s)	2	2nd of 2 or more primaries	81	White	White	Blank(s)	Widowed	San Francisco (San Francisco), CA - San Mateo, CA	No	N/A not first tumor	Blank(s)	Blank(s)	Blank(s)	Unstaged	Blank(s)	Blank(s)	Blank(s)	Blank(s)	Blank(s)	Recommended but not performed, unknown reason	Blank(s)	Blank(s)	Blank(s)	9
1790682	Suicide and Self-Inflicted Injury	42	July	1987	54	Suicide and Self-Inflicted Injury	Kaposi Sarcoma	Kaposi Sarcoma	449	C44.9-Skin, NOS	White	Male	40-44 years	Blank(s)	Blank(s)	Blank(s)	Blank(s)	Blank(s)	Blank(s)	1	One primary only	75	White	White	Blank(s)	Divorced	San Francisco (San Francisco), CA - San Mateo, CA	Yes	Alive or dead of other cause	Blank(s)	Blank(s)	Blank(s)	Unstaged	Blank(s)	Blank(s)	Blank(s)	Blank(s)	Blank(s)	Surgery performed	Blank(s)	Blank(s)	Blank(s)	90
1790814	Suicide and Self-Inflicted Injury	30	December	1981	375	Suicide and Self-Inflicted Injury	Cervix Uteri	Cervix Uteri	539	C53.9-Cervix uteri	White	Female	30-34 years	Blank(s)	Blank(s)	Blank(s)	Blank(s)	Blank(s)	Blank(s)	1	One primary only	13	White	White	Blank(s)	Married (including common law)	Alameda (Oakland), CA - Contra Costa, CA	Yes	Alive or dead of other cause	Blank(s)	Blank(s)	Blank(s)	Localized	Blank(s)	Blank(s)	Blank(s)	Blank(s)	Blank(s)	Surgery performed	Blank(s)	Blank(s)	Blank(s)	90
1790823	Suicide and Self-Inflicted Injury	33	September	1984	278	Suicide and Self-Inflicted Injury	Hodgkin - Nodal	Hodgkin - Nodal	779	C77.9-Lymph node, NOS	White	Female	30-34 years	Blank(s)	Blank(s)	Blank(s)	Blank(s)	Blank(s)	Blank(s)	1	One primary only	1	White	White	Blank(s)	Married (including common law)	Alameda (Oakland), CA - Contra Costa, CA	Yes	Alive or dead of other cause	Blank(s)	Blank(s)	Blank(s)	Unstaged	Blank(s)	Blank(s)	Blank(s)	Blank(s)	Blank(s)	Recommended but not performed, unknown reason	Blank(s)	Blank(s)	Blank(s)	9
1791405	Suicide and Self-Inflicted Injury	64	May	1985	27	Suicide and Self-Inflicted Injury	Lung and Bronchus	Lung and Bronchus	341	C34.1-Upper lobe, lung	White	Male	60-64 years	Blank(s)	Blank(s)	Blank(s)	Blank(s)	Blank(s)	Blank(s)	1	One primary only	1	White	White	Blank(s)	Widowed	Alameda (Oakland), CA - Contra Costa, CA	Yes	Alive or dead of other cause	Blank(s)	Blank(s)	Blank(s)	Blank(s)	Blank(s)	Blank(s)	Blank(s)	Blank(s)	Blank(s)	Surgery performed	Blank(s)	Blank(s)	Blank(s)	40
1792021	Suicide and Self-Inflicted Injury	73	May	1982	26	Suicide and Self-Inflicted Injury	Gum and Other Mouth	Gum and Other Mouth	62	C06.2-Retromolar area	White	Male	70-74 years	Blank(s)	Blank(s)	Blank(s)	Blank(s)	Blank(s)	Blank(s)	1	One primary only	13	White	White	Blank(s)	Unknown	Alameda (Oakland), CA - Contra Costa, CA	Yes	Alive or dead of other cause	Blank(s)	Blank(s)	Blank(s)	Localized	Blank(s)	Blank(s)	Blank(s)	Blank(s)	Blank(s)	Recommended but not performed, unknown reason	Blank(s)	Blank(s)	Blank(s)	9
1792201	Suicide and Self-Inflicted Injury	67	July	1980	54	Suicide and Self-Inflicted Injury	Myeloma	Myeloma	421	C42.1-Bone marrow	White	Male	65-69 years	Blank(s)	Blank(s)	Blank(s)	Blank(s)	Blank(s)	Blank(s)	1	One primary only	75	White	White	Blank(s)	Unknown	San Francisco (San Francisco), CA - San Mateo, CA	Yes	Alive or dead of other cause	Blank(s)	Blank(s)	Blank(s)	Distant	Blank(s)	Blank(s)	Blank(s)	Blank(s)	Blank(s)	Recommended but not performed, unknown reason	Blank(s)	Blank(s)	Blank(s)	9
1793999	Suicide and Self-Inflicted Injury	83	February	2005	28	Suicide and Self-Inflicted Injury	Prostate	Prostate	619	C61.9-Prostate gland	White	Male	80-84 years	Blank(s)	Blank(s)	Blank(s)	Blank(s)	II	Blank(s)	2	2nd of 2 or more primaries	81	White	White	Blank(s)	Married (including common law)	San Francisco (San Francisco), CA - San Mateo, CA	Yes	N/A not first tumor	L	L	Localized	Localized/regional (Prostate cases)	Blank(s)	Blank(s)	0	None	None; diagnosed at autopsy	Not recommended	Blank(s)	Blank(s)	Blank(s)	Blank(s)
1794019	Suicide and Self-Inflicted Injury	50	June	1982	17	Suicide and Self-Inflicted Injury	Lung and Bronchus	Lung and Bronchus	341	C34.1-Upper lobe, lung	White	Male	50-54 years	Blank(s)	Blank(s)	Blank(s)	Blank(s)	Blank(s)	Blank(s)	1	One primary only	1	White	White	Blank(s)	Married (including common law)	Alameda (Oakland), CA - Contra Costa, CA	Yes	Alive or dead of other cause	Blank(s)	Blank(s)	Blank(s)	Blank(s)	Blank(s)	Blank(s)	Blank(s)	Blank(s)	Blank(s)	Recommended but not performed, unknown reason	Blank(s)	Blank(s)	Blank(s)	9
1794396	Suicide and Self-Inflicted Injury	66	May	1985	72	Suicide and Self-Inflicted Injury	Sigmoid Colon	Sigmoid Colon	187	C18.7-Sigmoid colon	White	Male	65-69 years	Blank(s)	Blank(s)	Blank(s)	Blank(s)	Blank(s)	Blank(s)	1	One primary only	81	White	White	Blank(s)	Married (including common law)	San Francisco (San Francisco), CA - San Mateo, CA	Yes	Alive or dead of other cause	Blank(s)	Blank(s)	Blank(s)	Localized	Blank(s)	Blank(s)	Blank(s)	Blank(s)	Blank(s)	Surgery performed	Blank(s)	Blank(s)	Blank(s)	30
1794628	Suicide and Self-Inflicted Injury	56	June	1988	90	Suicide and Self-Inflicted Injury	Melanoma of the Skin	Melanoma of the Skin	443	C44.3-Skin other/unspec parts of face	White	Male	55-59 years	Blank(s)	Blank(s)	Blank(s)	Blank(s)	Blank(s)	88	1	One primary only	81	White	White	Blank(s)	Married (including common law)	San Francisco (San Francisco), CA - San Mateo, CA	Yes	Alive or dead of other cause	Blank(s)	Blank(s)	Blank(s)	Localized	Blank(s)	Blank(s)	Blank(s)	Blank(s)	Blank(s)	Surgery performed	Blank(s)	Blank(s)	Blank(s)	40
1795117	Suicide and Self-Inflicted Injury	61	November	1982	247	Suicide and Self-Inflicted Injury	Hodgkin - Nodal	Hodgkin - Nodal	772	C77.2-Intra-abdominal lymph nodes	White	Male	60-64 years	Blank(s)	Blank(s)	Blank(s)	Blank(s)	Blank(s)	Blank(s)	2	1st of 2 or more primaries	13	White	White	Blank(s)	Married (including common law)	Alameda (Oakland), CA - Contra Costa, CA	Yes	Alive or dead of other cause	Blank(s)	Blank(s)	Blank(s)	Unstaged	Blank(s)	Blank(s)	Blank(s)	Blank(s)	Blank(s)	Surgery performed	Blank(s)	Blank(s)	Blank(s)	90
1795117	Suicide and Self-Inflicted Injury	73	March	1994	111	Suicide and Self-Inflicted Injury	Prostate	Prostate	619	C61.9-Prostate gland	White	Male	70-74 years	Blank(s)	Blank(s)	Blank(s)	Blank(s)	Blank(s)	90	2	2nd of 2 or more primaries	13	White	White	Blank(s)	Married (including common law)	Alameda (Oakland), CA - Contra Costa, CA	No	N/A not first tumor	Blank(s)	Blank(s)	Blank(s)	Blank(s)	Blank(s)	Blank(s)	Blank(s)	Blank(s)	Blank(s)	Not recommended	Blank(s)	Blank(s)	Blank(s)	2
1796330	Suicide and Self-Inflicted Injury	51	December	1982	20	Suicide and Self-Inflicted Injury	Cecum	Cecum	180	C18.0-Cecum	White	Male	50-54 years	Blank(s)	Blank(s)	Blank(s)	Blank(s)	Blank(s)	Blank(s)	1	One primary only	1	White	White	Blank(s)	Married (including common law)	Alameda (Oakland), CA - Contra Costa, CA	Yes	Alive or dead of other cause	Blank(s)	Blank(s)	Blank(s)	Regional	Blank(s)	Blank(s)	Blank(s)	Blank(s)	Blank(s)	Surgery performed	Blank(s)	Blank(s)	Blank(s)	90
1796619	Suicide and Self-Inflicted Injury	64	May	1984	2	Suicide and Self-Inflicted Injury	Sigmoid Colon	Sigmoid Colon	187	C18.7-Sigmoid colon	White	Male	60-64 years	Blank(s)	Blank(s)	Blank(s)	Blank(s)	Blank(s)	Blank(s)	1	One primary only	1	White	White	Blank(s)	Married (including common law)	Alameda (Oakland), CA - Contra Costa, CA	Yes	Alive or dead of other cause	Blank(s)	Blank(s)	Blank(s)	Regional	Blank(s)	Blank(s)	Blank(s)	Blank(s)	Blank(s)	Surgery performed	Blank(s)	Blank(s)	Blank(s)	30
1796757	Suicide and Self-Inflicted Injury	61	May	1985	75	Suicide and Self-Inflicted Injury	Prostate	Prostate	619	C61.9-Prostate gland	White	Male	60-64 years	Blank(s)	Blank(s)	Blank(s)	Blank(s)	Blank(s)	Blank(s)	1	One primary only	1	White	White	Blank(s)	Divorced	Alameda (Oakland), CA - Contra Costa, CA	Yes	Alive or dead of other cause	Blank(s)	Blank(s)	Blank(s)	Blank(s)	Blank(s)	Blank(s)	Blank(s)	Blank(s)	Blank(s)	Surgery performed	Blank(s)	Blank(s)	Blank(s)	80
1797943	Suicide and Self-Inflicted Injury	81	April	1987	0	Suicide and Self-Inflicted Injury	Lung and Bronchus	Lung and Bronchus	343	C34.3-Lower lobe, lung	White	Male	80-84 years	Blank(s)	Blank(s)	Blank(s)	Blank(s)	Blank(s)	Blank(s)	1	One primary only	13	White	White	Blank(s)	Married (including common law)	Alameda (Oakland), CA - Contra Costa, CA	Yes	Alive or dead of other cause	Blank(s)	Blank(s)	Blank(s)	Blank(s)	Blank(s)	Blank(s)	Blank(s)	Blank(s)	Blank(s)	Recommended but not performed, unknown reason	Blank(s)	Blank(s)	Blank(s)	9
1798183	Suicide and Self-Inflicted Injury	70	August	1984	31	Suicide and Self-Inflicted Injury	Prostate	Prostate	619	C61.9-Prostate gland	White	Male	70-74 years	Blank(s)	Blank(s)	Blank(s)	Blank(s)	Blank(s)	Blank(s)	1	One primary only	41	White	White	Blank(s)	Married (including common law)	Marin, CA	Yes	Alive or dead of other cause	Blank(s)	Blank(s)	Blank(s)	Blank(s)	Blank(s)	Blank(s)	Blank(s)	Blank(s)	Blank(s)	Recommended but not performed, unknown reason	Blank(s)	Blank(s)	Blank(s)	9
1798197	Suicide and Self-Inflicted Injury	54	September	1987	15	Suicide and Self-Inflicted Injury	Lung and Bronchus	Lung and Bronchus	349	C34.9-Lung, NOS	White	Male	50-54 years	Blank(s)	Blank(s)	Blank(s)	Blank(s)	Blank(s)	Blank(s)	1	One primary only	81	White	White	Blank(s)	Married (including common law)	San Francisco (San Francisco), CA - San Mateo, CA	Yes	Alive or dead of other cause	Blank(s)	Blank(s)	Blank(s)	Blank(s)	Blank(s)	Blank(s)	Blank(s)	Blank(s)	Blank(s)	Recommended but not performed, unknown reason	Blank(s)	Blank(s)	Blank(s)	9
1798993	Suicide and Self-Inflicted Injury	48	September	1987	295	Suicide and Self-Inflicted Injury	Urinary Bladder	Urinary Bladder	672	C67.2-Lateral wall of bladder	White	Male	45-49 years	Blank(s)	Blank(s)	Blank(s)	Blank(s)	Blank(s)	Blank(s)	1	One primary only	1	White	White	Blank(s)	Married (including common law)	Alameda (Oakland), CA - Contra Costa, CA	Yes	Alive or dead of other cause	Blank(s)	Blank(s)	Blank(s)	Localized	Blank(s)	Blank(s)	Blank(s)	Blank(s)	Blank(s)	Surgery performed	Blank(s)	Blank(s)	Blank(s)	10
1799384	Suicide and Self-Inflicted Injury	65	November	1984	47	Suicide and Self-Inflicted Injury	Rectum	Rectum	209	C20.9-Rectum, NOS	White	Male	65-69 years	Blank(s)	Blank(s)	Blank(s)	Blank(s)	Blank(s)	Blank(s)	1	1st of 2 or more primaries	81	White	White	Blank(s)	Married (including common law)	San Francisco (San Francisco), CA - San Mateo, CA	Yes	Alive or dead of other cause	Blank(s)	Blank(s)	Blank(s)	Localized	Blank(s)	Blank(s)	Blank(s)	Blank(s)	Blank(s)	Surgery performed	Blank(s)	Blank(s)	Blank(s)	30
1800327	Suicide and Self-Inflicted Injury	70	October	1987	34	Suicide and Self-Inflicted Injury	Larynx	Larynx	321	C32.1-Supraglottis	White	Male	70-74 years	Blank(s)	Blank(s)	Blank(s)	Blank(s)	Blank(s)	Blank(s)	1	One primary only	13	White	White	Blank(s)	Married (including common law)	Alameda (Oakland), CA - Contra Costa, CA	Yes	Alive or dead of other cause	Blank(s)	Blank(s)	Blank(s)	Regional	Blank(s)	Blank(s)	Blank(s)	Blank(s)	Blank(s)	Surgery performed	Blank(s)	Blank(s)	Blank(s)	90
1801219	Suicide and Self-Inflicted Injury	52	September	1984	181	Suicide and Self-Inflicted Injury	Nasopharynx	Nasopharynx	119	C11.9-Nasopharynx, NOS	Other (American Indian/AK Native, Asian/Pacific Islander)	Male	50-54 years	Blank(s)	Blank(s)	Blank(s)	Blank(s)	Blank(s)	Blank(s)	1	One primary only	75	Chinese	Asian or Pacific Islander	Blank(s)	Married (including common law)	San Francisco (San Francisco), CA - San Mateo, CA	Yes	Alive or dead of other cause	Blank(s)	Blank(s)	Blank(s)	Regional	Blank(s)	Blank(s)	Blank(s)	Blank(s)	Blank(s)	Recommended but not performed, unknown reason	Blank(s)	Blank(s)	Blank(s)	9
1802495	Suicide and Self-Inflicted Injury	74	June	1987	12	Suicide and Self-Inflicted Injury	Lung and Bronchus	Lung and Bronchus	341	C34.1-Upper lobe, lung	White	Male	70-74 years	Blank(s)	Blank(s)	Blank(s)	Blank(s)	Blank(s)	Blank(s)	1	One primary only	81	White	White	Blank(s)	Married (including common law)	San Francisco (San Francisco), CA - San Mateo, CA	Yes	Alive or dead of other cause	Blank(s)	Blank(s)	Blank(s)	Blank(s)	Blank(s)	Blank(s)	Blank(s)	Blank(s)	Blank(s)	Recommended but not performed, unknown reason	Blank(s)	Blank(s)	Blank(s)	9
1803179	Suicide and Self-Inflicted Injury	54	May	1987	309	Suicide and Self-Inflicted Injury	Sigmoid Colon	Sigmoid Colon	187	C18.7-Sigmoid colon	White	Male	50-54 years	Blank(s)	Blank(s)	Blank(s)	Blank(s)	Blank(s)	Blank(s)	1	One primary only	1	White	White	Blank(s)	Unknown	Alameda (Oakland), CA - Contra Costa, CA	Yes	Alive or dead of other cause	Blank(s)	Blank(s)	Blank(s)	Localized	Blank(s)	Blank(s)	Blank(s)	Blank(s)	Blank(s)	Surgery performed	Blank(s)	Blank(s)	Blank(s)	20
1803637	Suicide and Self-Inflicted Injury	55	October	1987	16	Suicide and Self-Inflicted Injury	Larynx	Larynx	320	C32.0-Glottis	White	Male	55-59 years	Blank(s)	Blank(s)	Blank(s)	Blank(s)	Blank(s)	Blank(s)	1	One primary only	13	White	White	Blank(s)	Married (including common law)	Alameda (Oakland), CA - Contra Costa, CA	Yes	Alive or dead of other cause	Blank(s)	Blank(s)	Blank(s)	Regional	Blank(s)	Blank(s)	Blank(s)	Blank(s)	Blank(s)	Recommended but not performed, unknown reason	Blank(s)	Blank(s)	Blank(s)	9
1804479	Suicide and Self-Inflicted Injury	67	May	1985	12	Suicide and Self-Inflicted Injury	Prostate	Prostate	619	C61.9-Prostate gland	White	Male	65-69 years	Blank(s)	Blank(s)	Blank(s)	Blank(s)	Blank(s)	Blank(s)	1	One primary only	81	White	White	Blank(s)	Widowed	San Francisco (San Francisco), CA - San Mateo, CA	Yes	Alive or dead of other cause	Blank(s)	Blank(s)	Blank(s)	Blank(s)	Blank(s)	Blank(s)	Blank(s)	Blank(s)	Blank(s)	Surgery performed	Blank(s)	Blank(s)	Blank(s)	10
1804615	Suicide and Self-Inflicted Injury	34	September	1986	100	Suicide and Self-Inflicted Injury	Tonsil	Tonsil	90	C09.0-Tonsillar fossa	White	Male	30-34 years	Blank(s)	Blank(s)	Blank(s)	Blank(s)	Blank(s)	Blank(s)	1	One primary only	1	White	White	Blank(s)	Single (never married)	Alameda (Oakland), CA - Contra Costa, CA	Yes	Alive or dead of other cause	Blank(s)	Blank(s)	Blank(s)	Regional	Blank(s)	Blank(s)	Blank(s)	Blank(s)	Blank(s)	Surgery performed	Blank(s)	Blank(s)	Blank(s)	90
1805172	Suicide and Self-Inflicted Injury	44	March	1974	226	Suicide and Self-Inflicted Injury	NHL - Extranodal	NHL - Extranodal	701	C70.1-Spinal meninges	Other (American Indian/AK Native, Asian/Pacific Islander)	Male	40-44 years	Blank(s)	Blank(s)	Blank(s)	Blank(s)	Blank(s)	Blank(s)	1	One primary only	81	Japanese	Asian or Pacific Islander	Blank(s)	Single (never married)	San Francisco (San Francisco), CA - San Mateo, CA	Yes	Alive or dead of other cause	Blank(s)	Blank(s)	Blank(s)	Unstaged	Blank(s)	Blank(s)	Blank(s)	Blank(s)	Blank(s)	Surgery performed	Blank(s)	Blank(s)	Blank(s)	90
1806038	Suicide and Self-Inflicted Injury	31	December	1987	12	Suicide and Self-Inflicted Injury	Kaposi Sarcoma	Kaposi Sarcoma	449	C44.9-Skin, NOS	White	Male	30-34 years	Blank(s)	Blank(s)	Blank(s)	Blank(s)	Blank(s)	Blank(s)	1	One primary only	1	White	White	Blank(s)	Single (never married)	Alameda (Oakland), CA - Contra Costa, CA	Yes	Alive or dead of other cause	Blank(s)	Blank(s)	Blank(s)	Unstaged	Blank(s)	Blank(s)	Blank(s)	Blank(s)	Blank(s)	Recommended but not performed, unknown reason	Blank(s)	Blank(s)	Blank(s)	9
1807263	Suicide and Self-Inflicted Injury	65	October	1987	6	Suicide and Self-Inflicted Injury	Stomach	Stomach	160	C16.0-Cardia, NOS	White	Male	65-69 years	Blank(s)	Blank(s)	Blank(s)	Blank(s)	Blank(s)	Blank(s)	1	One primary only	13	White	White	Blank(s)	Unknown	Alameda (Oakland), CA - Contra Costa, CA	Yes	Alive or dead of other cause	Blank(s)	Blank(s)	Blank(s)	Regional	Blank(s)	Blank(s)	Blank(s)	Blank(s)	Blank(s)	Surgery performed	Blank(s)	Blank(s)	Blank(s)	70
1807680	Suicide and Self-Inflicted Injury	73	December	1986	70	Suicide and Self-Inflicted Injury	Breast	Female Breast	502	C50.2-Upper-inner quadrant of breast	White	Female	70-74 years	Blank(s)	Blank(s)	Blank(s)	Blank(s)	Blank(s)	Blank(s)	1	One primary only	75	White	White	Blank(s)	Single (never married)	San Francisco (San Francisco), CA - San Mateo, CA	Yes	Alive or dead of other cause	Blank(s)	Blank(s)	Blank(s)	Localized	Blank(s)	Blank(s)	Blank(s)	Blank(s)	Blank(s)	Surgery performed	Blank(s)	Blank(s)	Blank(s)	50
1807959	Suicide and Self-Inflicted Injury	47	March	1985	23	Suicide and Self-Inflicted Injury	Kaposi Sarcoma	Kaposi Sarcoma	449	C44.9-Skin, NOS	White	Male	45-49 years	Blank(s)	Blank(s)	Blank(s)	Blank(s)	Blank(s)	Blank(s)	1	One primary only	41	White	White	Blank(s)	Single (never married)	Marin, CA	Yes	Alive or dead of other cause	Blank(s)	Blank(s)	Blank(s)	Unstaged	Blank(s)	Blank(s)	Blank(s)	Blank(s)	Blank(s)	Recommended but not performed, unknown reason	Blank(s)	Blank(s)	Blank(s)	9
1809046	Suicide and Self-Inflicted Injury	48	October	1986	14	Suicide and Self-Inflicted Injury	Larynx	Larynx	321	C32.1-Supraglottis	White	Male	45-49 years	Blank(s)	Blank(s)	Blank(s)	Blank(s)	Blank(s)	Blank(s)	1	One primary only	75	White	White	Blank(s)	Married (including common law)	San Francisco (San Francisco), CA - San Mateo, CA	Yes	Alive or dead of other cause	Blank(s)	Blank(s)	Blank(s)	Distant	Blank(s)	Blank(s)	Blank(s)	Blank(s)	Blank(s)	Surgery performed	Blank(s)	Blank(s)	Blank(s)	90
1809418	Suicide and Self-Inflicted Injury	59	July	1987	109	Suicide and Self-Inflicted Injury	Melanoma of the Skin	Melanoma of the Skin	447	C44.7-Skin of lower limb and hip	White	Male	55-59 years	Blank(s)	Blank(s)	Blank(s)	Blank(s)	Blank(s)	Blank(s)	1	One primary only	75	White	White	Blank(s)	Married (including common law)	San Francisco (San Francisco), CA - San Mateo, CA	Yes	Alive or dead of other cause	Blank(s)	Blank(s)	Blank(s)	Localized	Blank(s)	Blank(s)	Blank(s)	Blank(s)	Blank(s)	Surgery performed	Blank(s)	Blank(s)	Blank(s)	20
1810485	Suicide and Self-Inflicted Injury	70	October	1987	9	Suicide and Self-Inflicted Injury	Liver	Liver	220	C22.0-Liver	Other (American Indian/AK Native, Asian/Pacific Islander)	Male	70-74 years	Blank(s)	Blank(s)	Blank(s)	Blank(s)	Blank(s)	Blank(s)	1	One primary only	75	Chinese	Asian or Pacific Islander	Blank(s)	Married (including common law)	San Francisco (San Francisco), CA - San Mateo, CA	Yes	Alive or dead of other cause	Blank(s)	Blank(s)	Blank(s)	Regional	Blank(s)	Blank(s)	Blank(s)	Blank(s)	Blank(s)	Recommended but not performed, unknown reason	Blank(s)	Blank(s)	Blank(s)	9
1810648	Suicide and Self-Inflicted Injury	52	January	1988	11	Suicide and Self-Inflicted Injury	Lung and Bronchus	Lung and Bronchus	341	C34.1-Upper lobe, lung	White	Male	50-54 years	Blank(s)	Blank(s)	Blank(s)	Blank(s)	Blank(s)	31	1	One primary only	41	White	White	Blank(s)	Married (including common law)	Marin, CA	Yes	Alive or dead of other cause	Blank(s)	Blank(s)	Blank(s)	Regional	Blank(s)	Blank(s)	Blank(s)	Blank(s)	Blank(s)	Surgery performed	Blank(s)	Blank(s)	Blank(s)	40
1810653	Suicide and Self-Inflicted Injury	59	January	1983	18	Suicide and Self-Inflicted Injury	Breast	Female Breast	501	C50.1-Central portion of breast	White	Female	55-59 years	Blank(s)	Blank(s)	Blank(s)	Blank(s)	Blank(s)	Blank(s)	1	One primary only	41	White	White	Blank(s)	Single (never married)	Marin, CA	Yes	Alive or dead of other cause	Blank(s)	Blank(s)	Blank(s)	Distant	Blank(s)	Blank(s)	Blank(s)	Blank(s)	Blank(s)	Surgery performed	Blank(s)	Blank(s)	Blank(s)	40
1811251	Suicide and Self-Inflicted Injury	38	October	1987	5	Suicide and Self-Inflicted Injury	Kaposi Sarcoma	Kaposi Sarcoma	50	C05.0-Hard palate	White	Male	35-39 years	Blank(s)	Blank(s)	Blank(s)	Blank(s)	Blank(s)	Blank(s)	1	One primary only	75	White	White	Blank(s)	Single (never married)	San Francisco (San Francisco), CA - San Mateo, CA	Yes	Alive or dead of other cause	Blank(s)	Blank(s)	Blank(s)	Unstaged	Blank(s)	Blank(s)	Blank(s)	Blank(s)	Blank(s)	Recommended but not performed, unknown reason	Blank(s)	Blank(s)	Blank(s)	9
1813262	Suicide and Self-Inflicted Injury	74	May	1983	0	Suicide and Self-Inflicted Injury	Thyroid	Thyroid	739	C73.9-Thyroid gland	White	Male	70-74 years	Blank(s)	Blank(s)	Blank(s)	Blank(s)	Blank(s)	Blank(s)	2	1st of 2 or more primaries	75	White	White	Blank(s)	Single (never married)	San Francisco (San Francisco), CA - San Mateo, CA	Yes	Alive or dead of other cause	Blank(s)	Blank(s)	Blank(s)	Localized	Blank(s)	Blank(s)	Blank(s)	Blank(s)	Blank(s)	Surgery performed	Blank(s)	Blank(s)	Blank(s)	90
1813262	Suicide and Self-Inflicted Injury	74	May	1983	0	Suicide and Self-Inflicted Injury	Larynx	Larynx	329	C32.9-Larynx, NOS	White	Male	70-74 years	Blank(s)	Blank(s)	Blank(s)	Blank(s)	Blank(s)	Blank(s)	2	2nd of 2 or more primaries	75	White	White	Blank(s)	Single (never married)	San Francisco (San Francisco), CA - San Mateo, CA	No	N/A not first tumor	Blank(s)	Blank(s)	Blank(s)	Unstaged	Blank(s)	Blank(s)	Blank(s)	Blank(s)	Blank(s)	Recommended but not performed, unknown reason	Blank(s)	Blank(s)	Blank(s)	9
1813332	Suicide and Self-Inflicted Injury	63	December	1982	133	Suicide and Self-Inflicted Injury	Urinary Bladder	Urinary Bladder	679	C67.9-Bladder, NOS	White	Male	60-64 years	Blank(s)	Blank(s)	Blank(s)	Blank(s)	Blank(s)	Blank(s)	1	One primary only	13	White	White	Blank(s)	Widowed	Alameda (Oakland), CA - Contra Costa, CA	Yes	Alive or dead of other cause	Blank(s)	Blank(s)	Blank(s)	Localized	Blank(s)	Blank(s)	Blank(s)	Blank(s)	Blank(s)	Surgery performed	Blank(s)	Blank(s)	Blank(s)	90
1813520	Suicide and Self-Inflicted Injury	47	February	1983	3	Suicide and Self-Inflicted Injury	Pancreas	Pancreas	250	C25.0-Head of pancreas	White	Male	45-49 years	Blank(s)	Blank(s)	Blank(s)	Blank(s)	Blank(s)	Blank(s)	1	One primary only	1	White	White	Blank(s)	Married (including common law)	Alameda (Oakland), CA - Contra Costa, CA	Yes	Alive or dead of other cause	Blank(s)	Blank(s)	Blank(s)	Distant	Blank(s)	Blank(s)	Blank(s)	Blank(s)	Blank(s)	Recommended but not performed, unknown reason	Blank(s)	Blank(s)	Blank(s)	9
1813729	Suicide and Self-Inflicted Injury	78	March	1987	59	Suicide and Self-Inflicted Injury	Urinary Bladder	Urinary Bladder	672	C67.2-Lateral wall of bladder	White	Male	75-79 years	Blank(s)	Blank(s)	Blank(s)	Blank(s)	Blank(s)	Blank(s)	1	One primary only	75	White	White	Blank(s)	Widowed	San Francisco (San Francisco), CA - San Mateo, CA	Yes	Alive or dead of other cause	Blank(s)	Blank(s)	Blank(s)	Localized	Blank(s)	Blank(s)	Blank(s)	Blank(s)	Blank(s)	Surgery performed	Blank(s)	Blank(s)	Blank(s)	10
1815212	Suicide and Self-Inflicted Injury	70	April	1986	30	Suicide and Self-Inflicted Injury	Splenic Flexure	Splenic Flexure	185	C18.5-Splenic flexure of colon	White	Male	70-74 years	Blank(s)	Blank(s)	Blank(s)	Blank(s)	Blank(s)	Blank(s)	1	One primary only	75	White	White	Blank(s)	Widowed	San Francisco (San Francisco), CA - San Mateo, CA	Yes	Alive or dead of other cause	Blank(s)	Blank(s)	Blank(s)	Regional	Blank(s)	Blank(s)	Blank(s)	Blank(s)	Blank(s)	Surgery performed	Blank(s)	Blank(s)	Blank(s)	60
1815867	Suicide and Self-Inflicted Injury	42	December	1982	67	Suicide and Self-Inflicted Injury	Breast	Female Breast	508	C50.8-Overlapping lesion of breast	White	Female	40-44 years	Blank(s)	Blank(s)	Blank(s)	Blank(s)	Blank(s)	Blank(s)	1	One primary only	75	White	White	Blank(s)	Single (never married)	San Francisco (San Francisco), CA - San Mateo, CA	Yes	Alive or dead of other cause	Blank(s)	Blank(s)	Blank(s)	Regional	Blank(s)	Blank(s)	Blank(s)	Blank(s)	Blank(s)	Surgery performed	Blank(s)	Blank(s)	Blank(s)	90
1815949	Suicide and Self-Inflicted Injury	34	October	1986	15	Suicide and Self-Inflicted Injury	Kaposi Sarcoma	Kaposi Sarcoma	449	C44.9-Skin, NOS	White	Male	30-34 years	Blank(s)	Blank(s)	Blank(s)	Blank(s)	Blank(s)	Blank(s)	1	One primary only	75	White	White	Blank(s)	Single (never married)	San Francisco (San Francisco), CA - San Mateo, CA	Yes	Alive or dead of other cause	Blank(s)	Blank(s)	Blank(s)	Unstaged	Blank(s)	Blank(s)	Blank(s)	Blank(s)	Blank(s)	Recommended but not performed, unknown reason	Blank(s)	Blank(s)	Blank(s)	9
1816773	Suicide and Self-Inflicted Injury	24	October	1986	42	Suicide and Self-Inflicted Injury	NHL - Extranodal	NHL - Extranodal	403	C40.3-Short bones of lower limb and associated joints	White	Male	20-24 years	Blank(s)	Blank(s)	Blank(s)	Blank(s)	Blank(s)	Blank(s)	1	One primary only	75	White	White	Blank(s)	Single (never married)	San Francisco (San Francisco), CA - San Mateo, CA	Yes	Alive or dead of other cause	Blank(s)	Blank(s)	Blank(s)	Unstaged	Blank(s)	Blank(s)	Blank(s)	Blank(s)	Blank(s)	Recommended but not performed, unknown reason	Blank(s)	Blank(s)	Blank(s)	9
1818133	Suicide and Self-Inflicted Injury	66	March	1989	182	Suicide and Self-Inflicted Injury	Prostate	Prostate	619	C61.9-Prostate gland	White	Male	65-69 years	Blank(s)	Blank(s)	Blank(s)	Blank(s)	Blank(s)	30	2	1st of 2 or more primaries	75	White	White	Blank(s)	Divorced	San Francisco (San Francisco), CA - San Mateo, CA	Yes	Alive or dead of other cause	Blank(s)	Blank(s)	Blank(s)	Blank(s)	Blank(s)	Blank(s)	Blank(s)	Blank(s)	Blank(s)	Surgery performed	Blank(s)	Blank(s)	Blank(s)	50
1818133	Suicide and Self-Inflicted Injury	66	May	1989	180	Suicide and Self-Inflicted Injury	Urinary Bladder	Urinary Bladder	679	C67.9-Bladder, NOS	White	Male	65-69 years	Blank(s)	Blank(s)	Blank(s)	Blank(s)	Blank(s)	18	2	2nd of 2 or more primaries	75	White	White	Blank(s)	Divorced	San Francisco (San Francisco), CA - San Mateo, CA	No	N/A not first tumor	Blank(s)	Blank(s)	Blank(s)	Localized	Blank(s)	Blank(s)	Blank(s)	Blank(s)	Blank(s)	Surgery performed	Blank(s)	Blank(s)	Blank(s)	10
1819325	Suicide and Self-Inflicted Injury	68	September	1988	41	Suicide and Self-Inflicted Injury	Stomach	Stomach	163	C16.3-Gastric antrum	Other (American Indian/AK Native, Asian/Pacific Islander)	Female	65-69 years	Blank(s)	Blank(s)	Blank(s)	Blank(s)	Blank(s)	88	1	One primary only	1	Chinese	Asian or Pacific Islander	Blank(s)	Widowed	Alameda (Oakland), CA - Contra Costa, CA	Yes	Alive or dead of other cause	Blank(s)	Blank(s)	Blank(s)	Regional	Blank(s)	Blank(s)	Blank(s)	Blank(s)	Blank(s)	Surgery performed	Blank(s)	Blank(s)	Blank(s)	40
1819897	Suicide and Self-Inflicted Injury	62	April	1991	2	Suicide and Self-Inflicted Injury	Stomach	Stomach	160	C16.0-Cardia, NOS	White	Male	60-64 years	Blank(s)	Blank(s)	Blank(s)	Blank(s)	Blank(s)	88	1	One primary only	13	White	White	Blank(s)	Married (including common law)	Alameda (Oakland), CA - Contra Costa, CA	Yes	Alive or dead of other cause	Blank(s)	Blank(s)	Blank(s)	Distant	Blank(s)	Blank(s)	Blank(s)	Blank(s)	Blank(s)	Not recommended	Blank(s)	Blank(s)	Blank(s)	2
1820289	Suicide and Self-Inflicted Injury	68	December	1989	224	Suicide and Self-Inflicted Injury	Breast	Female Breast	508	C50.8-Overlapping lesion of breast	White	Female	65-69 years	Blank(s)	Blank(s)	Blank(s)	Blank(s)	Blank(s)	10	2	1st of 2 or more primaries	13	White	White	Blank(s)	Married (including common law)	Alameda (Oakland), CA - Contra Costa, CA	Yes	Alive or dead of other cause	Blank(s)	Blank(s)	Blank(s)	Localized	Blank(s)	Blank(s)	Blank(s)	Blank(s)	Blank(s)	Surgery performed	Blank(s)	Blank(s)	Blank(s)	50
1820530	Suicide and Self-Inflicted Injury	71	January	1989	2	Suicide and Self-Inflicted Injury	Stomach	Stomach	160	C16.0-Cardia, NOS	White	Male	70-74 years	Blank(s)	Blank(s)	Blank(s)	Blank(s)	Blank(s)	88	1	One primary only	75	White	White	Blank(s)	Married (including common law)	San Francisco (San Francisco), CA - San Mateo, CA	Yes	Alive or dead of other cause	Blank(s)	Blank(s)	Blank(s)	Distant	Blank(s)	Blank(s)	Blank(s)	Blank(s)	Blank(s)	Not recommended	Blank(s)	Blank(s)	Blank(s)	2
1823304	Suicide and Self-Inflicted Injury	60	October	1988	172	Suicide and Self-Inflicted Injury	Prostate	Prostate	619	C61.9-Prostate gland	White	Male	60-64 years	Blank(s)	Blank(s)	Blank(s)	Blank(s)	Blank(s)	90	1	One primary only	13	White	White	Blank(s)	Married (including common law)	Alameda (Oakland), CA - Contra Costa, CA	Yes	Alive or dead of other cause	Blank(s)	Blank(s)	Blank(s)	Blank(s)	Blank(s)	Blank(s)	Blank(s)	Blank(s)	Blank(s)	Surgery performed	Blank(s)	Blank(s)	Blank(s)	60
1823827	Suicide and Self-Inflicted Injury	71	January	1989	0	Suicide and Self-Inflicted Injury	Lung and Bronchus	Lung and Bronchus	349	C34.9-Lung, NOS	White	Male	70-74 years	Blank(s)	Blank(s)	Blank(s)	Blank(s)	Blank(s)	32	1	One primary only	81	White	White	Blank(s)	Divorced	San Francisco (San Francisco), CA - San Mateo, CA	Yes	Alive or dead of other cause	Blank(s)	Blank(s)	Blank(s)	Distant	Blank(s)	Blank(s)	Blank(s)	Blank(s)	Blank(s)	Surgery performed	Blank(s)	Blank(s)	Blank(s)	80
1824162	Suicide and Self-Inflicted Injury	65	March	1990	157	Suicide and Self-Inflicted Injury	Prostate	Prostate	619	C61.9-Prostate gland	White	Male	65-69 years	Blank(s)	Blank(s)	Blank(s)	Blank(s)	Blank(s)	20	3	1st of 2 or more primaries	1	White	White	Blank(s)	Divorced	Alameda (Oakland), CA - Contra Costa, CA	Yes	Alive or dead of other cause	Blank(s)	Blank(s)	Blank(s)	Blank(s)	Blank(s)	Blank(s)	Blank(s)	Blank(s)	Blank(s)	Surgery performed	Blank(s)	Blank(s)	Blank(s)	10
1824162	Suicide and Self-Inflicted Injury	73	April	1998	60	Suicide and Self-Inflicted Injury	Rectosigmoid Junction	Rectosigmoid Junction	199	C19.9-Rectosigmoid junction	White	Male	70-74 years	Blank(s)	Blank(s)	Blank(s)	Blank(s)	Blank(s)	Stage 0	3	2nd of 2 or more primaries	1	White	White	Blank(s)	Divorced	Alameda (Oakland), CA - Contra Costa, CA	No	N/A not first tumor	Blank(s)	Blank(s)	Localized	Localized	Blank(s)	Localized only	30	Blank(s)	Blank(s)	Surgery performed	0	2	0	Blank(s)
1824162	Suicide and Self-Inflicted Injury	74	April	1999	48	Suicide and Self-Inflicted Injury	Hepatic Flexure	Hepatic Flexure	183	C18.3-Hepatic flexure of colon	White	Male	70-74 years	Blank(s)	Blank(s)	Blank(s)	Blank(s)	Blank(s)	30	3	3rd of 3 or more primaries	1	White	White	Blank(s)	Divorced	Alameda (Oakland), CA - Contra Costa, CA	No	N/A not first tumor	Blank(s)	Blank(s)	Regional	Regional	Blank(s)	Regional by both direct extension and lymph node involvement	30	Blank(s)	Blank(s)	Surgery performed	1	2	0	Blank(s)
1824277	Suicide and Self-Inflicted Injury	70	August	1988	0	Suicide and Self-Inflicted Injury	Miscellaneous	Miscellaneous	809	C80.9-Unknown primary site	White	Male	70-74 years	Blank(s)	Blank(s)	Blank(s)	Blank(s)	Blank(s)	88	1	One primary only	75	White	White	Blank(s)	Married (including common law)	San Francisco (San Francisco), CA - San Mateo, CA	Yes	Alive or dead of other cause	Blank(s)	Blank(s)	Blank(s)	Unstaged	Blank(s)	Blank(s)	Blank(s)	Blank(s)	Blank(s)	Recommended but not performed, patient refused	Blank(s)	Blank(s)	Blank(s)	1
1824335	Suicide and Self-Inflicted Injury	51	April	1990	5	Suicide and Self-Inflicted Injury	Kaposi Sarcoma	Kaposi Sarcoma	443	C44.3-Skin other/unspec parts of face	White	Male	50-54 years	Blank(s)	Blank(s)	Blank(s)	Blank(s)	Blank(s)	88	1	One primary only	75	White	White	Blank(s)	Divorced	San Francisco (San Francisco), CA - San Mateo, CA	Yes	Alive or dead of other cause	Blank(s)	Blank(s)	Blank(s)	Unstaged	Blank(s)	Blank(s)	Blank(s)	Blank(s)	Blank(s)	Not recommended	Blank(s)	Blank(s)	Blank(s)	0
1824363	Suicide and Self-Inflicted Injury	73	February	1988	Unknown	Suicide and Self-Inflicted Injury	Miscellaneous	Miscellaneous	760	C76.0-Head, face or neck, NOS	Other (American Indian/AK Native, Asian/Pacific Islander)	Male	70-74 years	Blank(s)	Blank(s)	Blank(s)	Blank(s)	Blank(s)	88	1	One primary only	81	Chinese	Asian or Pacific Islander	Blank(s)	Married (including common law)	San Francisco (San Francisco), CA - San Mateo, CA	Yes	Alive or dead of other cause	Blank(s)	Blank(s)	Blank(s)	Unstaged	Blank(s)	Blank(s)	Blank(s)	Blank(s)	Blank(s)	Unknown; death certificate; or autopsy only (2003+)	Blank(s)	Blank(s)	Blank(s)	9
1826423	Suicide and Self-Inflicted Injury	71	November	1977	224	Suicide and Self-Inflicted Injury	Prostate	Prostate	619	C61.9-Prostate gland	White	Male	70-74 years	Blank(s)	Blank(s)	Blank(s)	Blank(s)	Blank(s)	Blank(s)	1	One primary only	81	White	White	Blank(s)	Married (including common law)	San Francisco (San Francisco), CA - San Mateo, CA	Yes	Alive or dead of other cause	Blank(s)	Blank(s)	Blank(s)	Blank(s)	Blank(s)	Blank(s)	Blank(s)	Blank(s)	Blank(s)	Surgery performed	Blank(s)	Blank(s)	Blank(s)	90
1826940	Suicide and Self-Inflicted Injury	74	January	1990	74	Suicide and Self-Inflicted Injury	Prostate	Prostate	619	C61.9-Prostate gland	White	Male	70-74 years	Blank(s)	Blank(s)	Blank(s)	Blank(s)	Blank(s)	90	1	One primary only	1	White	White	Blank(s)	Married (including common law)	Alameda (Oakland), CA - Contra Costa, CA	Yes	Alive or dead of other cause	Blank(s)	Blank(s)	Blank(s)	Blank(s)	Blank(s)	Blank(s)	Blank(s)	Blank(s)	Blank(s)	Surgery performed	Blank(s)	Blank(s)	Blank(s)	10
1826978	Suicide and Self-Inflicted Injury	67	December	1988	45	Suicide and Self-Inflicted Injury	Melanoma of the Skin	Melanoma of the Skin	443	C44.3-Skin other/unspec parts of face	White	Male	65-69 years	Blank(s)	Blank(s)	Blank(s)	Blank(s)	Blank(s)	88	1	One primary only	13	White	White	Blank(s)	Married (including common law)	Alameda (Oakland), CA - Contra Costa, CA	Yes	Alive or dead of other cause	Blank(s)	Blank(s)	Blank(s)	Localized	Blank(s)	Blank(s)	Blank(s)	Blank(s)	Blank(s)	Surgery performed	Blank(s)	Blank(s)	Blank(s)	40
1830420	Suicide and Self-Inflicted Injury	71	April	1987	Unknown	Suicide and Self-Inflicted Injury	Miscellaneous	Miscellaneous	809	C80.9-Unknown primary site	White	Male	70-74 years	Blank(s)	Blank(s)	Blank(s)	Blank(s)	Blank(s)	Blank(s)	1	One primary only	41	White	White	Blank(s)	Married (including common law)	Marin, CA	Yes	Alive or dead of other cause	Blank(s)	Blank(s)	Blank(s)	Unstaged	Blank(s)	Blank(s)	Blank(s)	Blank(s)	Blank(s)	Unknown; death certificate; or autopsy only (2003+)	Blank(s)	Blank(s)	Blank(s)	9
1830558	Suicide and Self-Inflicted Injury	70	March	1991	77	Suicide and Self-Inflicted Injury	Salivary Gland	Salivary Gland	79	C07.9-Parotid gland	White	Male	70-74 years	Blank(s)	Blank(s)	Blank(s)	Blank(s)	Blank(s)	88	1	One primary only	81	White	White	Blank(s)	Single (never married)	San Francisco (San Francisco), CA - San Mateo, CA	Yes	Alive or dead of other cause	Blank(s)	Blank(s)	Blank(s)	Localized	Blank(s)	Blank(s)	Blank(s)	Blank(s)	Blank(s)	Surgery performed	Blank(s)	Blank(s)	Blank(s)	30
1830814	Suicide and Self-Inflicted Injury	43	July	1987	Unknown	Suicide and Self-Inflicted Injury	Kaposi Sarcoma	Kaposi Sarcoma	449	C44.9-Skin, NOS	White	Male	40-44 years	Blank(s)	Blank(s)	Blank(s)	Blank(s)	Blank(s)	Blank(s)	1	One primary only	41	White	White	Blank(s)	Single (never married)	Marin, CA	Yes	Alive or dead of other cause	Blank(s)	Blank(s)	Blank(s)	Unstaged	Blank(s)	Blank(s)	Blank(s)	Blank(s)	Blank(s)	Unknown; death certificate; or autopsy only (2003+)	Blank(s)	Blank(s)	Blank(s)	9
1831245	Suicide and Self-Inflicted Injury	63	February	1990	20	Suicide and Self-Inflicted Injury	Breast	Female Breast	504	C50.4-Upper-outer quadrant of breast	White	Female	60-64 years	Blank(s)	Blank(s)	Blank(s)	Blank(s)	Blank(s)	10	1	One primary only	13	White	White	Blank(s)	Widowed	Alameda (Oakland), CA - Contra Costa, CA	Yes	Alive or dead of other cause	Blank(s)	Blank(s)	Blank(s)	Localized	Blank(s)	Blank(s)	Blank(s)	Blank(s)	Blank(s)	Surgery performed	Blank(s)	Blank(s)	Blank(s)	20
1832484	Suicide and Self-Inflicted Injury	36	March	1991	253	Suicide and Self-Inflicted Injury	Rectum	Rectum	209	C20.9-Rectum, NOS	White	Male	35-39 years	Blank(s)	Blank(s)	Blank(s)	Blank(s)	Blank(s)	30	1	One primary only	81	White	White	Blank(s)	Married (including common law)	San Francisco (San Francisco), CA - San Mateo, CA	Yes	Alive or dead of other cause	Blank(s)	Blank(s)	Blank(s)	Regional	Blank(s)	Blank(s)	Blank(s)	Blank(s)	Blank(s)	Surgery performed	Blank(s)	Blank(s)	Blank(s)	60
1833012	Suicide and Self-Inflicted Injury	74	July	1989	5	Suicide and Self-Inflicted Injury	Prostate	Prostate	619	C61.9-Prostate gland	White	Male	70-74 years	Blank(s)	Blank(s)	Blank(s)	Blank(s)	Blank(s)	90	1	One primary only	1	White	White	Blank(s)	Single (never married)	Alameda (Oakland), CA - Contra Costa, CA	Yes	Alive or dead of other cause	Blank(s)	Blank(s)	Blank(s)	Blank(s)	Blank(s)	Blank(s)	Blank(s)	Blank(s)	Blank(s)	Recommended but not performed, unknown reason	Blank(s)	Blank(s)	Blank(s)	2
1833412	Suicide and Self-Inflicted Injury	66	June	1989	162	Suicide and Self-Inflicted Injury	Melanoma of the Skin	Melanoma of the Skin	443	C44.3-Skin other/unspec parts of face	White	Male	65-69 years	Blank(s)	Blank(s)	Blank(s)	Blank(s)	Blank(s)	88	1	One primary only	1	White	White	Blank(s)	Married (including common law)	Alameda (Oakland), CA - Contra Costa, CA	Yes	Alive or dead of other cause	Blank(s)	Blank(s)	Blank(s)	Localized	Blank(s)	Blank(s)	Blank(s)	Blank(s)	Blank(s)	Surgery performed	Blank(s)	Blank(s)	Blank(s)	40
1833998	Suicide and Self-Inflicted Injury	38	September	1990	76	Suicide and Self-Inflicted Injury	Testis	Testis	629	C62.9-Testis, NOS	White	Male	35-39 years	Blank(s)	Blank(s)	Blank(s)	Blank(s)	Blank(s)	88	1	One primary only	81	White	White	Blank(s)	Single (never married)	San Francisco (San Francisco), CA - San Mateo, CA	Yes	Alive or dead of other cause	Blank(s)	Blank(s)	Blank(s)	Regional	Blank(s)	Blank(s)	Blank(s)	Blank(s)	Blank(s)	Surgery performed	Blank(s)	Blank(s)	Blank(s)	40
1835597	Suicide and Self-Inflicted Injury	78	September	1989	108	Suicide and Self-Inflicted Injury	Tongue	Tongue	19	C01.9-Base of tongue, NOS	White	Male	75-79 years	Blank(s)	Blank(s)	Blank(s)	Blank(s)	Blank(s)	88	4	1st of 2 or more primaries	75	White	White	Blank(s)	Unknown	San Francisco (San Francisco), CA - San Mateo, CA	Yes	Alive or dead of other cause	Blank(s)	Blank(s)	Blank(s)	Regional	Blank(s)	Blank(s)	Blank(s)	Blank(s)	Blank(s)	Surgery performed	Blank(s)	Blank(s)	Blank(s)	50
1835597	Suicide and Self-Inflicted Injury	80	November	1991	82	Suicide and Self-Inflicted Injury	Sigmoid Colon	Sigmoid Colon	187	C18.7-Sigmoid colon	White	Male	80-84 years	Blank(s)	Blank(s)	Blank(s)	Blank(s)	Blank(s)	90	4	2nd of 2 or more primaries	75	White	White	Blank(s)	Unknown	San Francisco (San Francisco), CA - San Mateo, CA	No	N/A not first tumor	Blank(s)	Blank(s)	Blank(s)	Localized	Blank(s)	Blank(s)	Blank(s)	Blank(s)	Blank(s)	Surgery performed	Blank(s)	Blank(s)	Blank(s)	20
1835597	Suicide and Self-Inflicted Injury	83	October	1994	48	Suicide and Self-Inflicted Injury	Melanoma of the Skin	Melanoma of the Skin	443	C44.3-Skin other/unspec parts of face	White	Male	80-84 years	Blank(s)	Blank(s)	Blank(s)	Blank(s)	Blank(s)	88	4	3rd of 3 or more primaries	75	White	White	Blank(s)	Widowed	San Francisco (San Francisco), CA - San Mateo, CA	No	N/A not first tumor	Blank(s)	Blank(s)	Blank(s)	Localized	Blank(s)	Blank(s)	Blank(s)	Blank(s)	Blank(s)	Surgery performed	Blank(s)	Blank(s)	Blank(s)	30
1835597	Suicide and Self-Inflicted Injury	85	June	1997	16	Suicide and Self-Inflicted Injury	Prostate	Prostate	619	C61.9-Prostate gland	White	Male	85+ years	Blank(s)	Blank(s)	Blank(s)	Blank(s)	Blank(s)	90	4	4th of 4 or more primaries	75	White	White	Blank(s)	Widowed	San Francisco (San Francisco), CA - San Mateo, CA	No	N/A not first tumor	Blank(s)	Blank(s)	Blank(s)	Localized/regional (Prostate cases)	Blank(s)	Localized/regional (Prostate cases)	Blank(s)	Blank(s)	Blank(s)	Not recommended	Blank(s)	Blank(s)	Blank(s)	2
1835723	Suicide and Self-Inflicted Injury	68	February	1989	0	Suicide and Self-Inflicted Injury	Lung and Bronchus	Lung and Bronchus	341	C34.1-Upper lobe, lung	White	Male	65-69 years	Blank(s)	Blank(s)	Blank(s)	Blank(s)	Blank(s)	40	1	One primary only	1	White	White	Blank(s)	Married (including common law)	Alameda (Oakland), CA - Contra Costa, CA	Yes	Alive or dead of other cause	Blank(s)	Blank(s)	Blank(s)	Distant	Blank(s)	Blank(s)	Blank(s)	Blank(s)	Blank(s)	Not recommended	Blank(s)	Blank(s)	Blank(s)	2
1836834	Suicide and Self-Inflicted Injury	66	November	1991	170	Suicide and Self-Inflicted Injury	Urinary Bladder	Urinary Bladder	678	C67.8-Overlapping lesion of bladder	White	Male	65-69 years	Blank(s)	Blank(s)	Blank(s)	Blank(s)	Blank(s)	90	3	1st of 2 or more primaries	81	White	White	Blank(s)	Single (never married)	San Francisco (San Francisco), CA - San Mateo, CA	Yes	Alive or dead of other cause	Blank(s)	Blank(s)	Blank(s)	Localized	Blank(s)	Blank(s)	Blank(s)	Blank(s)	Blank(s)	Surgery performed	Blank(s)	Blank(s)	Blank(s)	10
1836834	Suicide and Self-Inflicted Injury	73	December	1997	97	Suicide and Self-Inflicted Injury	Sigmoid Colon	Sigmoid Colon	187	C18.7-Sigmoid colon	White	Male	70-74 years	Blank(s)	Blank(s)	Blank(s)	Blank(s)	Blank(s)	20	3	2nd of 2 or more primaries	81	White	White	Blank(s)	Married (including common law)	San Francisco (San Francisco), CA - San Mateo, CA	No	N/A not first tumor	Blank(s)	Blank(s)	Blank(s)	Localized	Blank(s)	Localized only	Blank(s)	Blank(s)	Blank(s)	Surgery performed	Blank(s)	Blank(s)	Blank(s)	40
1836834	Suicide and Self-Inflicted Injury	78	December	2002	37	Suicide and Self-Inflicted Injury	Prostate	Prostate	619	C61.9-Prostate gland	White	Male	75-79 years	Blank(s)	Blank(s)	Blank(s)	Blank(s)	Blank(s)	90	3	3rd of 3 or more primaries	81	White	White	Blank(s)	Married (including common law)	San Francisco (San Francisco), CA - San Mateo, CA	No	N/A not first tumor	Blank(s)	Blank(s)	Localized	Localized/regional (Prostate cases)	Localized only	Blank(s)	0	Blank(s)	Blank(s)	Not recommended	0	0	0	Blank(s)
1837332	Suicide and Self-Inflicted Injury	36	December	1989	70	Suicide and Self-Inflicted Injury	Kaposi Sarcoma	Kaposi Sarcoma	447	C44.7-Skin of lower limb and hip	White	Male	35-39 years	Blank(s)	Blank(s)	Blank(s)	Blank(s)	Blank(s)	88	1	One primary only	81	White	White	Blank(s)	Single (never married)	San Francisco (San Francisco), CA - San Mateo, CA	Yes	Alive or dead of other cause	Blank(s)	Blank(s)	Blank(s)	Unstaged	Blank(s)	Blank(s)	Blank(s)	Blank(s)	Blank(s)	Not recommended	Blank(s)	Blank(s)	Blank(s)	2
1840095	Suicide and Self-Inflicted Injury	69	April	1988	199	Suicide and Self-Inflicted Injury	Prostate	Prostate	619	C61.9-Prostate gland	White	Male	65-69 years	Blank(s)	Blank(s)	Blank(s)	Blank(s)	Blank(s)	90	1	One primary only	41	White	White	Blank(s)	Married (including common law)	Marin, CA	Yes	Alive or dead of other cause	Blank(s)	Blank(s)	Blank(s)	Blank(s)	Blank(s)	Blank(s)	Blank(s)	Blank(s)	Blank(s)	Not recommended	Blank(s)	Blank(s)	Blank(s)	2
[truncated: 12,540 more rows]
