# Supplementary material for: Suicide among cancer patients
Source: Nat Commun. 2019 Jan 14;10:207. doi: 10.1038/s41467-018-08170-1 (PMC6331593; doi:10.1038/s41467-018-08170-1)
Supplement: Supplementary file 3 — Supplementary Data Set 2. Suicide rate per age diagnosed [file 41467_2018_8170_MOESM3_ESM.xlsx]

## Sheet: session info
Filename:	Rate Session-1 Matrix-3
SEER*Stat Version:	8.3.4
Date:	2018-01-28
Session Type: Rate
SUGGESTED CITATION
Software: Surveillance Research Program, National Cancer Institute SEER*Stat software (www.seer.cancer.gov/seerstat) version 8.3.4.
Data: Surveillance, Epidemiology, and End Results (SEER) Program (www.seer.cancer.gov) SEER*Stat Database: Incidence - SEER 9 Regs Research
	Data, Nov 2016 Sub (1973-2014) <Katrina/Rita Population Adjustment> - Linked To County Attributes - Total U.S., 1969-2015 Counties, National Cancer
	Institute, DCCPS, Surveillance Research Program, released April 2017, based on the November 2016 submission.
DATA
Database: Incidence - SEER 9 Regs Research Data, Nov 2016 Sub (1973-2014) <Katrina/Rita Population Adjustment> - Linked To County Attributes - Total
	U.S., 1969-2015 Counties
STATISTIC
Statistic: Age-Adjusted Rates (Age recode with <1 year olds) (2000 US Std Population (19 age groups - Census P25-1130) standard)
SELECTION
Select Only: Malignant Behavior, Known Age
Std Pop/Pop/Case: {Age at Diagnosis.Age recode with <1 year olds} = '00 years', '01-04 years', '05-09 years', '10-14 years', '15-19 years', '20-24 years', '25-29 years',
	'30-34 years', '35-39 years', '40-44 years', '45-49 years', '50-54 years', '55-59 years', '60-64 years', '65-69 years', '70-74 years', '75-79 years', '80-84
	years', '85+ years', 'Unknown'
TABLE
Page: COD to site recode
Row: Site recode ICD-O-3/WHO 2008
Column: Age recode with <1 year olds
OUTPUT
Display Rates as: Cases per 100,000
Precision: 1 decimal place (default)

## Sheet: raw data
Suicide and Self-Inflicted Injury
	00 years	00 years	00 years	01-04 years	01-04 years	01-04 years	05-09 years	05-09 years	05-09 years	10-14 years	10-14 years	10-14 years	15-19 years	15-19 years	15-19 years	20-24 years	20-24 years	20-24 years	25-29 years	25-29 years	25-29 years	30-34 years	30-34 years	30-34 years	35-39 years	35-39 years	35-39 years	40-44 years	40-44 years	40-44 years	45-49 years	45-49 years	45-49 years	50-54 years	50-54 years	50-54 years	55-59 years	55-59 years	55-59 years	60-64 years	60-64 years	60-64 years	65-69 years	65-69 years	65-69 years	70-74 years	70-74 years	70-74 years	75-79 years
	Rate	Count	Pop	Rate	Count	Pop	Rate	Count	Pop	Rate	Count	Pop	Rate	Count	Pop	Rate	Count	Pop	Rate	Count	Pop	Rate	Count	Pop	Rate	Count	Pop	Rate	Count	Pop	Rate	Count	Pop	Rate	Count	Pop	Rate	Count	Pop	Rate	Count	Pop	Rate	Count	Pop	Rate	Count	Pop	Rate
All Sites	0	0	15108206	0	6	59193602	0	9	74173610	0	19	76220248	0	36	77332914	0.1	78	78810318	0.1	112	82102221	0.2	176	81549999	0.3	207	76856479	0.4	289	72346923	0.6	425	66608319	0.9	579	61039401	1.5	819	53331252	2.4	1085	44890233	3.6	1312	36896619	4.4	1308	29471338	4.1
Oral Cavity and Pharynx	0	0	15108206	0	0	59193602	0	0	74173610	0	0	76220248	0	0	77332914	0	2	78810318	0	2	82102221	0	6	81549999	0	11	76856479	0	27	72346923	0.1	42	66608319	0.1	59	61039401	0.2	82	53331252	0.2	81	44890233	0.2	77	36896619	0.2	59	29471338	0.1
Lip	0	0	15108206	0	0	59193602	0	0	74173610	0	0	76220248	0	0	77332914	0	0	78810318	0	0	82102221	0	3	81549999	0	3	76856479	0	3	72346923	0	9	66608319	0	8	61039401	0	6	53331252	0	10	44890233	0	8	36896619	0	7	29471338	0
Tongue	0	0	15108206	0	0	59193602	0	0	74173610	0	0	76220248	0	0	77332914	0	1	78810318	0	0	82102221	0	0	81549999	0	3	76856479	0	8	72346923	0	8	66608319	0	15	61039401	0	21	53331252	0	21	44890233	0	18	36896619	0	9	29471338	0
Salivary Gland	0	0	15108206	0	0	59193602	0	0	74173610	0	0	76220248	0	0	77332914	0	1	78810318	0	0	82102221	0	2	81549999	0	2	76856479	0	4	72346923	0	1	66608319	0	4	61039401	0	7	53331252	0	5	44890233	0	4	36896619	0	3	29471338	0
Floor of Mouth	0	0	15108206	0	0	59193602	0	0	74173610	0	0	76220248	0	0	77332914	0	0	78810318	0	1	82102221	0	0	81549999	0	0	76856479	0	2	72346923	0	5	66608319	0	5	61039401	0	12	53331252	0	8	44890233	0	4	36896619	0	5	29471338	0
Gum and Other Mouth	0	0	15108206	0	0	59193602	0	0	74173610	0	0	76220248	0	0	77332914	0	0	78810318	0	0	82102221	0	0	81549999	0	0	76856479	0	1	72346923	0	2	66608319	0	4	61039401	0	7	53331252	0	8	44890233	0	14	36896619	0	14	29471338	0
Nasopharynx	0	0	15108206	0	0	59193602	0	0	74173610	0	0	76220248	0	0	77332914	0	0	78810318	0	1	82102221	0	0	81549999	0	2	76856479	0	4	72346923	0	2	66608319	0	4	61039401	0	7	53331252	0	5	44890233	0	3	36896619	0	2	29471338	0
Tonsil	0	0	15108206	0	0	59193602	0	0	74173610	0	0	76220248	0	0	77332914	0	0	78810318	0	0	82102221	0	1	81549999	0	1	76856479	0	2	72346923	0	9	66608319	0	10	61039401	0	8	53331252	0	8	44890233	0	8	36896619	0	3	29471338	0
Oropharynx	0	0	15108206	0	0	59193602	0	0	74173610	0	0	76220248	0	0	77332914	0	0	78810318	0	0	82102221	0	0	81549999	0	0	76856479	0	1	72346923	0	1	66608319	0	2	61039401	0	2	53331252	0	4	44890233	0	2	36896619	0	2	29471338	0
Hypopharynx	0	0	15108206	0	0	59193602	0	0	74173610	0	0	76220248	0	0	77332914	0	0	78810318	0	0	82102221	0	0	81549999	0	0	76856479	0	1	72346923	0	4	66608319	0	3	61039401	0	6	53331252	0	9	44890233	0	15	36896619	0	13	29471338	0
Other Oral Cavity and Pharynx	0	0	15108206	0	0	59193602	0	0	74173610	0	0	76220248	0	0	77332914	0	0	78810318	0	0	82102221	0	0	81549999	0	0	76856479	0	1	72346923	0	1	66608319	0	4	61039401	0	6	53331252	0	3	44890233	0	1	36896619	0	1	29471338	0
Digestive System	0	0	15108206	0	0	59193602	0	0	74173610	0	0	76220248	0	1	77332914	0	1	78810318	0	9	82102221	0	14	81549999	0	12	76856479	0	29	72346923	0.1	54	66608319	0.2	97	61039401	0.3	137	53331252	0.4	192	44890233	0.7	257	36896619	0.8	227	29471338	0.8
Esophagus	0	0	15108206	0	0	59193602	0	0	74173610	0	0	76220248	0	0	77332914	0	0	78810318	0	0	82102221	0	0	81549999	0	0	76856479	0	2	72346923	0	3	66608319	0	9	61039401	0	16	53331252	0	12	44890233	0	16	36896619	0.1	25	29471338	0
Stomach	0	0	15108206	0	0	59193602	0	0	74173610	0	0	76220248	0	0	77332914	0	0	78810318	0	1	82102221	0	2	81549999	0	0	76856479	0	4	72346923	0	5	66608319	0	10	61039401	0	9	53331252	0.1	24	44890233	0.1	32	36896619	0.1	27	29471338	0.1
Small Intestine	0	0	15108206	0	0	59193602	0	0	74173610	0	0	76220248	0	0	77332914	0	0	78810318	0	1	82102221	0	0	81549999	0	0	76856479	0	0	72346923	0	3	66608319	0	3	61039401	0	1	53331252	0	3	44890233	0	1	36896619	0	8	29471338	0
Colon and Rectum	0	0	15108206	0	0	59193602	0	0	74173610	0	0	76220248	0	0	77332914	0	1	78810318	0	6	82102221	0	9	81549999	0	11	76856479	0	18	72346923	0	29	66608319	0.1	55	61039401	0.2	85	53331252	0.3	129	44890233	0.5	170	36896619	0.5	136	29471338	0.6
Colon excluding Rectum	0	0	15108206	0	0	59193602	0	0	74173610	0	0	76220248	0	0	77332914	0	0	78810318	0	3	82102221	0	6	81549999	0	8	76856479	0	12	72346923	0	18	66608319	0.1	38	61039401	0.1	53	53331252	0.2	75	44890233	0.3	113	36896619	0.3	81	29471338	0.5
Cecum	0	0	15108206	0	0	59193602	0	0	74173610	0	0	76220248	0	0	77332914	0	0	78810318	0	1	82102221	0	1	81549999	0	3	76856479	0	4	72346923	0	2	66608319	0	5	61039401	0	9	53331252	0	17	44890233	0.1	23	36896619	0	12	29471338	0.1
Appendix	0	0	15108206	0	0	59193602	0	0	74173610	0	0	76220248	0	0	77332914	0	0	78810318	0	0	82102221	0	0	81549999	0	0	76856479	0	0	72346923	0	1	66608319	0	1	61039401	0	1	53331252	0	1	44890233	0	0	36896619	0	1	29471338	0
Ascending Colon	0	0	15108206	0	0	59193602	0	0	74173610	0	0	76220248	0	0	77332914	0	0	78810318	0	0	82102221	0	0	81549999	0	1	76856479	0	2	72346923	0	3	66608319	0	3	61039401	0	3	53331252	0	8	44890233	0	9	36896619	0	11	29471338	0.1
Hepatic Flexure	0	0	15108206	0	0	59193602	0	0	74173610	0	0	76220248	0	0	77332914	0	0	78810318	0	0	82102221	0	0	81549999	0	0	76856479	0	0	72346923	0	0	66608319	0	1	61039401	0	2	53331252	0	1	44890233	0	2	36896619	0	6	29471338	0
Transverse Colon	0	0	15108206	0	0	59193602	0	0	74173610	0	0	76220248	0	0	77332914	0	0	78810318	0	1	82102221	0	1	81549999	0	0	76856479	0	0	72346923	0	3	66608319	0	1	61039401	0	7	53331252	0	9	44890233	0	10	36896619	0	3	29471338	0
Splenic Flexure	0	0	15108206	0	0	59193602	0	0	74173610	0	0	76220248	0	0	77332914	0	0	78810318	0	0	82102221	0	0	81549999	0	1	76856479	0	0	72346923	0	0	66608319	0	0	61039401	0	1	53331252	0	2	44890233	0	3	36896619	0	4	29471338	0
Descending Colon	0	0	15108206	0	0	59193602	0	0	74173610	0	0	76220248	0	0	77332914	0	0	78810318	0	0	82102221	0	0	81549999	0	0	76856479	0	2	72346923	0	1	66608319	0	3	61039401	0	8	53331252	0	8	44890233	0	10	36896619	0	10	29471338	0
Sigmoid Colon	0	0	15108206	0	0	59193602	0	0	74173610	0	0	76220248	0	0	77332914	0	0	78810318	0	1	82102221	0	2	81549999	0	3	76856479	0	4	72346923	0	7	66608319	0	22	61039401	0	20	53331252	0.1	27	44890233	0.1	52	36896619	0.1	32	29471338	0.1
Large Intestine, NOS	0	0	15108206	0	0	59193602	0	0	74173610	0	0	76220248	0	0	77332914	0	0	78810318	0	0	82102221	0	2	81549999	0	0	76856479	0	0	72346923	0	1	66608319	0	2	61039401	0	2	53331252	0	2	44890233	0	4	36896619	0	2	29471338	0
Rectum and Rectosigmoid Junction	0	0	15108206	0	0	59193602	0	0	74173610	0	0	76220248	0	0	77332914	0	1	78810318	0	3	82102221	0	3	81549999	0	3	76856479	0	6	72346923	0	11	66608319	0	17	61039401	0.1	32	53331252	0.1	54	44890233	0.2	57	36896619	0.2	55	29471338	0.2
Rectosigmoid Junction	0	0	15108206	0	0	59193602	0	0	74173610	0	0	76220248	0	0	77332914	0	1	78810318	0	1	82102221	0	0	81549999	0	0	76856479	0	2	72346923	0	1	66608319	0	5	61039401	0	10	53331252	0	16	44890233	0	16	36896619	0.1	17	29471338	0
Rectum	0	0	15108206	0	0	59193602	0	0	74173610	0	0	76220248	0	0	77332914	0	0	78810318	0	2	82102221	0	3	81549999	0	3	76856479	0	4	72346923	0	10	66608319	0	12	61039401	0	22	53331252	0.1	38	44890233	0.1	41	36896619	0.1	38	29471338	0.1
Anus, Anal Canal and Anorectum	0	0	15108206	0	0	59193602	0	0	74173610	0	0	76220248	0	0	77332914	0	0	78810318	0	0	82102221	0	2	81549999	0	0	76856479	0	2	72346923	0	3	66608319	0	3	61039401	0	4	53331252	0	2	44890233	0	2	36896619	0	6	29471338	0
Liver and Intrahepatic Bile Duct	0	0	15108206	0	0	59193602	0	0	74173610	0	0	76220248	0	0	77332914	0	0	78810318	0	1	82102221	0	0	81549999	0	0	76856479	0	0	72346923	0	1	66608319	0	5	61039401	0	10	53331252	0	9	44890233	0	6	36896619	0	5	29471338	0
Liver	0	0	15108206	0	0	59193602	0	0	74173610	0	0	76220248	0	0	77332914	0	0	78810318	0	1	82102221	0	0	81549999	0	0	76856479	0	0	72346923	0	1	66608319	0	5	61039401	0	10	53331252	0	8	44890233	0	6	36896619	0	4	29471338	0
Intrahepatic Bile Duct	0	0	15108206	0	0	59193602	0	0	74173610	0	0	76220248	0	0	77332914	0	0	78810318	0	0	82102221	0	0	81549999	0	0	76856479	0	0	72346923	0	0	66608319	0	0	61039401	0	0	53331252	0	1	44890233	0	0	36896619	0	1	29471338	0
Gallbladder	0	0	15108206	0	0	59193602	0	0	74173610	0	0	76220248	0	0	77332914	0	0	78810318	0	0	82102221	0	0	81549999	0	0	76856479	0	0	72346923	0	0	66608319	0	0	61039401	0	0	53331252	0	0	44890233	0	4	36896619	0	2	29471338	0
Other Biliary	0	0	15108206	0	0	59193602	0	0	74173610	0	0	76220248	0	0	77332914	0	0	78810318	0	0	82102221	0	0	81549999	0	0	76856479	0	1	72346923	0	1	66608319	0	0	61039401	0	2	53331252	0	3	44890233	0	3	36896619	0	3	29471338	0
Pancreas	0	0	15108206	0	0	59193602	0	0	74173610	0	0	76220248	0	0	77332914	0	0	78810318	0	0	82102221	0	1	81549999	0	1	76856479	0	1	72346923	0	7	66608319	0	11	61039401	0	9	53331252	0	8	44890233	0.1	22	36896619	0	11	29471338	0
Retroperitoneum	0	0	15108206	0	0	59193602	0	0	74173610	0	0	76220248	0	0	77332914	0	0	78810318	0	0	82102221	0	0	81549999	0	0	76856479	0	1	72346923	0	1	66608319	0	1	61039401	0	0	53331252	0	1	44890233	0	0	36896619	0	4	29471338	0
Peritoneum, Omentum and Mesentery	0	0	15108206	0	0	59193602	0	0	74173610	0	0	76220248	0	1	77332914	0	0	78810318	0	0	82102221	0	0	81549999	0	0	76856479	0	0	72346923	0	1	66608319	0	0	61039401	0	0	53331252	0	0	44890233	0	0	36896619	0	0	29471338	0
Other Digestive Organs	0	0	15108206	0	0	59193602	0	0	74173610	0	0	76220248	0	0	77332914	0	0	78810318	0	0	82102221	0	0	81549999	0	0	76856479	0	0	72346923	0	0	66608319	0	0	61039401	0	1	53331252	0	1	44890233	0	1	36896619	0	0	29471338	0
Respiratory System	0	0	15108206	0	0	59193602	0	0	74173610	0	0	76220248	0	1	77332914	0	2	78810318	0	1	82102221	0	5	81549999	0	12	76856479	0	23	72346923	0.1	38	66608319	0.1	72	61039401	0.2	133	53331252	0.4	181	44890233	0.6	221	36896619	0.7	221	29471338	0.6
Nose, Nasal Cavity and Middle Ear	0	0	15108206	0	0	59193602	0	0	74173610	0	0	76220248	0	0	77332914	0	0	78810318	0	0	82102221	0	1	81549999	0	3	76856479	0	1	72346923	0	2	66608319	0	1	61039401	0	2	53331252	0	3	44890233	0	3	36896619	0	2	29471338	0
Larynx	0	0	15108206	0	0	59193602	0	0	74173610	0	0	76220248	0	0	77332914	0	0	78810318	0	1	82102221	0	2	81549999	0	3	76856479	0	6	72346923	0	7	66608319	0	17	61039401	0.1	27	53331252	0.1	34	44890233	0.1	39	36896619	0.1	23	29471338	0.1
Lung and Bronchus	0	0	15108206	0	0	59193602	0	0	74173610	0	0	76220248	0	1	77332914	0	1	78810318	0	0	82102221	0	2	81549999	0	6	76856479	0	15	72346923	0	29	66608319	0.1	54	61039401	0.2	103	53331252	0.3	143	44890233	0.5	178	36896619	0.7	196	29471338	0.6
Pleura	0	0	15108206	0	0	59193602	0	0	74173610	0	0	76220248	0	0	77332914	0	0	78810318	0	0	82102221	0	0	81549999	0	0	76856479	0	0	72346923	0	0	66608319	0	0	61039401	0	0	53331252	0	0	44890233	0	0	36896619	0	0	29471338	0
Trachea, Mediastinum and Other Respiratory Organs	0	0	15108206	0	0	59193602	0	0	74173610	0	0	76220248	0	0	77332914	0	1	78810318	0	0	82102221	0	0	81549999	0	0	76856479	0	1	72346923	0	0	66608319	0	0	61039401	0	1	53331252	0	1	44890233	0	1	36896619	0	0	29471338	0
Bones and Joints	0	0	15108206	0	1	59193602	0	0	74173610	0	1	76220248	0	3	77332914	0	4	78810318	0	2	82102221	0	1	81549999	0	1	76856479	0	0	72346923	0	0	66608319	0	1	61039401	0	1	53331252	0	1	44890233	0	1	36896619	0	3	29471338	0
Soft Tissue including Heart	0	0	15108206	0	1	59193602	0	2	74173610	0	0	76220248	0	1	77332914	0	5	78810318	0	1	82102221	0	2	81549999	0	2	76856479	0	4	72346923	0	1	66608319	0	6	61039401	0	6	53331252	0	7	44890233	0	6	36896619	0	4	29471338	0
Skin excluding Basal and Squamous	0	0	15108206	0	0	59193602	0	0	74173610	0	1	76220248	0	6	77332914	0	7	78810318	0	9	82102221	0	19	81549999	0	30	76856479	0	22	72346923	0	28	66608319	0.1	33	61039401	0.1	44	53331252	0.1	35	44890233	0.1	43	36896619	0.1	39	29471338	0.1
Melanoma of the Skin	0	0	15108206	0	0	59193602	0	0	74173610	0	0	76220248	0	4	77332914	0	6	78810318	0	9	82102221	0	15	81549999	0	29	76856479	0	21	72346923	0	28	66608319	0.1	32	61039401	0.1	42	53331252	0.1	32	44890233	0.1	40	36896619	0.1	35	29471338	0.1
Other Non-Epithelial Skin	0	0	15108206	0	0	59193602	0	0	74173610	0	1	76220248	0	2	77332914	0	1	78810318	0	0	82102221	0	4	81549999	0	1	76856479	0	1	72346923	0	0	66608319	0	1	61039401	0	2	53331252	0	3	44890233	0	3	36896619	0	4	29471338	0
Breast	0	0	15108206	0	0	59193602	0	0	74173610	0	0	76220248	0	0	77332914	0	0	78810318	0	4	82102221	0	15	81549999	0	22	76856479	0.1	64	72346923	0.1	81	66608319	0.1	88	61039401	0.1	65	53331252	0.2	76	44890233	0.1	49	36896619	0.2	50	29471338	0.2
Female Genital System	0	0	15108206	0	0	59193602	0	0	74173610	0	1	76220248	0	1	77332914	0	3	78810318	0	7	82102221	0	16	81549999	0	14	76856479	0	14	72346923	0	24	66608319	0	24	61039401	0.1	31	53331252	0.1	43	44890233	0.1	25	36896619	0.1	17	29471338	0
Cervix Uteri	0	0	15108206	0	0	59193602	0	0	74173610	0	0	76220248	0	0	77332914	0	2	78810318	0	4	82102221	0	11	81549999	0	11	76856479	0	5	72346923	0	12	66608319	0	4	61039401	0	5	53331252	0	5	44890233	0	3	36896619	0	0	29471338	0
Corpus and Uterus, NOS	0	0	15108206	0	0	59193602	0	0	74173610	0	0	76220248	0	0	77332914	0	0	78810318	0	1	82102221	0	2	81549999	0	1	76856479	0	4	72346923	0	8	66608319	0	12	61039401	0	14	53331252	0	22	44890233	0	14	36896619	0	11	29471338	0
Corpus Uteri	0	0	15108206	0	0	59193602	0	0	74173610	0	0	76220248	0	0	77332914	0	0	78810318	0	1	82102221	0	2	81549999	0	1	76856479	0	4	72346923	0	7	66608319	0	12	61039401	0	14	53331252	0	22	44890233	0	14	36896619	0	11	29471338	0
Uterus, NOS	0	0	15108206	0	0	59193602	0	0	74173610	0	0	76220248	0	0	77332914	0	0	78810318	0	0	82102221	0	0	81549999	0	0	76856479	0	0	72346923	0	1	66608319	0	0	61039401	0	0	53331252	0	0	44890233	0	0	36896619	0	0	29471338	0
Ovary	0	0	15108206	0	0	59193602	0	0	74173610	0	1	76220248	0	1	77332914	0	1	78810318	0	2	82102221	0	2	81549999	0	2	76856479	0	4	72346923	0	3	66608319	0	7	61039401	0	10	53331252	0	13	44890233	0	4	36896619	0	5	29471338	0
Vagina	0	0	15108206	0	0	59193602	0	0	74173610	0	0	76220248	0	0	77332914	0	0	78810318	0	0	82102221	0	0	81549999	0	0	76856479	0	0	72346923	0	0	66608319	0	0	61039401	0	1	53331252	0	1	44890233	0	1	36896619	0	0	29471338	0
Vulva	0	0	15108206	0	0	59193602	0	0	74173610	0	0	76220248	0	0	77332914	0	0	78810318	0	0	82102221	0	0	81549999	0	0	76856479	0	0	72346923	0	1	66608319	0	1	61039401	0	0	53331252	0	1	44890233	0	3	36896619	0	1	29471338	0
Other Female Genital Organs	0	0	15108206	0	0	59193602	0	0	74173610	0	0	76220248	0	0	77332914	0	0	78810318	0	0	82102221	0	1	81549999	0	0	76856479	0	1	72346923	0	0	66608319	0	0	61039401	0	1	53331252	0	1	44890233	0	0	36896619	0	0	29471338	0
Male Genital System	0	0	15108206	0	0	59193602	0	0	74173610	0	0	76220248	0	6	77332914	0	17	78810318	0	26	82102221	0	29	81549999	0	16	76856479	0	19	72346923	0	25	66608319	0.1	80	61039401	0.3	155	53331252	0.6	274	44890233	1.1	409	36896619	1.5	434	29471338	1.3
Prostate	0	0	15108206	0	0	59193602	0	0	74173610	0	0	76220248	0	0	77332914	0	0	78810318	0	1	82102221	0	1	81549999	0	1	76856479	0	6	72346923	0	21	66608319	0.1	73	61039401	0.3	151	53331252	0.6	269	44890233	1.1	407	36896619	1.5	430	29471338	1.3
Testis	0	0	15108206	0	0	59193602	0	0	74173610	0	0	76220248	0	6	77332914	0	17	78810318	0	25	82102221	0	28	81549999	0	15	76856479	0	13	72346923	0	4	66608319	0	5	61039401	0	2	53331252	0	2	44890233	0	0	36896619	0	1	29471338	0
Penis	0	0	15108206	0	0	59193602	0	0	74173610	0	0	76220248	0	0	77332914	0	0	78810318	0	0	82102221	0	0	81549999	0	0	76856479	0	0	72346923	0	0	66608319	0	2	61039401	0	2	53331252	0	3	44890233	0	1	36896619	0	3	29471338	0
Other Male Genital Organs	0	0	15108206	0	0	59193602	0	0	74173610	0	0	76220248	0	0	77332914	0	0	78810318	0	0	82102221	0	0	81549999	0	0	76856479	0	0	72346923	0	0	66608319	0	0	61039401	0	0	53331252	0	0	44890233	0	1	36896619	0	0	29471338	0
Urinary System	0	0	15108206	0	0	59193602	0	1	74173610	0	0	76220248	0	1	77332914	0	2	78810318	0	2	82102221	0	5	81549999	0	16	76856479	0	19	72346923	0.1	42	66608319	0.1	45	61039401	0.2	83	53331252	0.2	89	44890233	0.3	129	36896619	0.5	152	29471338	0.5
Urinary Bladder	0	0	15108206	0	0	59193602	0	0	74173610	0	0	76220248	0	0	77332914	0	2	78810318	0	0	82102221	0	3	81549999	0	9	76856479	0	9	72346923	0	21	66608319	0	24	61039401	0.1	48	53331252	0.1	58	44890233	0.3	94	36896619	0.4	126	29471338	0.4
Kidney and Renal Pelvis	0	0	15108206	0	0	59193602	0	1	74173610	0	0	76220248	0	1	77332914	0	0	78810318	0	2	82102221	0	2	81549999	0	7	76856479	0	9	72346923	0	21	66608319	0	21	61039401	0.1	32	53331252	0.1	29	44890233	0.1	31	36896619	0.1	22	29471338	0.1
Ureter	0	0	15108206	0	0	59193602	0	0	74173610	0	0	76220248	0	0	77332914	0	0	78810318	0	0	82102221	0	0	81549999	0	0	76856479	0	0	72346923	0	0	66608319	0	0	61039401	0	3	53331252	0	2	44890233	0	3	36896619	0	3	29471338	0
Other Urinary Organs	0	0	15108206	0	0	59193602	0	0	74173610	0	0	76220248	0	0	77332914	0	0	78810318	0	0	82102221	0	0	81549999	0	0	76856479	0	1	72346923	0	0	66608319	0	0	61039401	0	0	53331252	0	0	44890233	0	1	36896619	0	1	29471338	0
Eye and Orbit	0	0	15108206	0	0	59193602	0	0	74173610	0	0	76220248	0	0	77332914	0	0	78810318	0	1	82102221	0	1	81549999	0	0	76856479	0	2	72346923	0	0	66608319	0	1	61039401	0	1	53331252	0	1	44890233	0	1	36896619	0	4	29471338	0
Brain and Other Nervous System	0	0	15108206	0	0	59193602	0	1	74173610	0	5	76220248	0	1	77332914	0	5	78810318	0	6	82102221	0	8	81549999	0	8	76856479	0	3	72346923	0	5	66608319	0	4	61039401	0	3	53331252	0	8	44890233	0	3	36896619	0	5	29471338	0
Brain	0	0	15108206	0	0	59193602	0	1	74173610	0	4	76220248	0	1	77332914	0	5	78810318	0	4	82102221	0	6	81549999	0	6	76856479	0	2	72346923	0	5	66608319	0	4	61039401	0	2	53331252	0	7	44890233	0	3	36896619	0	4	29471338	0
Cranial Nerves Other Nervous System	0	0	15108206	0	0	59193602	0	0	74173610	0	1	76220248	0	0	77332914	0	0	78810318	0	2	82102221	0	2	81549999	0	2	76856479	0	1	72346923	0	0	66608319	0	0	61039401	0	1	53331252	0	1	44890233	0	0	36896619	0	1	29471338	0
Endocrine System	0	0	15108206	0	0	59193602	0	1	74173610	0	3	76220248	0	0	77332914	0	5	78810318	0	12	82102221	0	9	81549999	0	8	76856479	0	12	72346923	0	17	66608319	0	8	61039401	0	10	53331252	0	7	44890233	0	11	36896619	0	10	29471338	0
Thyroid	0	0	15108206	0	0	59193602	0	1	74173610	0	3	76220248	0	0	77332914	0	5	78810318	0	11	82102221	0	8	81549999	0	8	76856479	0	12	72346923	0	16	66608319	0	8	61039401	0	8	53331252	0	7	44890233	0	11	36896619	0	8	29471338	0
Other Endocrine including Thymus	0	0	15108206	0	0	59193602	0	0	74173610	0	0	76220248	0	0	77332914	0	0	78810318	0	1	82102221	0	1	81549999	0	0	76856479	0	0	72346923	0	1	66608319	0	0	61039401	0	2	53331252	0	0	44890233	0	0	36896619	0	2	29471338	0
Lymphoma	0	0	15108206	0	1	59193602	0	2	74173610	0	6	76220248	0	13	77332914	0	21	78810318	0	20	82102221	0	14	81549999	0	28	76856479	0	28	72346923	0	31	66608319	0	28	61039401	0.1	31	53331252	0.1	36	44890233	0.1	20	36896619	0.1	31	29471338	0.1
Hodgkin Lymphoma	0	0	15108206	0	0	59193602	0	0	74173610	0	3	76220248	0	11	77332914	0	14	78810318	0	14	82102221	0	9	81549999	0	10	76856479	0	6	72346923	0	7	66608319	0	4	61039401	0	2	53331252	0	5	44890233	0	0	36896619	0	1	29471338	0
Hodgkin - Nodal	0	0	15108206	0	0	59193602	0	0	74173610	0	3	76220248	0	11	77332914	0	14	78810318	0	14	82102221	0	9	81549999	0	9	76856479	0	6	72346923	0	7	66608319	0	4	61039401	0	2	53331252	0	5	44890233	0	0	36896619	0	1	29471338	0
Hodgkin - Extranodal	0	0	15108206	0	0	59193602	0	0	74173610	0	0	76220248	0	0	77332914	0	0	78810318	0	0	82102221	0	0	81549999	0	1	76856479	0	0	72346923	0	0	66608319	0	0	61039401	0	0	53331252	0	0	44890233	0	0	36896619	0	0	29471338	0
Non-Hodgkin Lymphoma	0	0	15108206	0	1	59193602	0	2	74173610	0	3	76220248	0	2	77332914	0	7	78810318	0	6	82102221	0	5	81549999	0	18	76856479	0	22	72346923	0	24	66608319	0	24	61039401	0.1	29	53331252	0.1	31	44890233	0.1	20	36896619	0.1	30	29471338	0.1
NHL - Nodal	0	0	15108206	0	0	59193602	0	2	74173610	0	3	76220248	0	2	77332914	0	4	78810318	0	3	82102221	0	5	81549999	0	12	76856479	0	12	72346923	0	16	66608319	0	17	61039401	0	21	53331252	0.1	24	44890233	0	15	36896619	0.1	22	29471338	0.1
NHL - Extranodal	0	0	15108206	0	1	59193602	0	0	74173610	0	0	76220248	0	0	77332914	0	3	78810318	0	3	82102221	0	0	81549999	0	6	76856479	0	10	72346923	0	8	66608319	0	7	61039401	0	8	53331252	0	7	44890233	0	5	36896619	0	8	29471338	0
Myeloma	0	0	15108206	0	0	59193602	0	0	74173610	0	0	76220248	0	0	77332914	0	0	78810318	0	0	82102221	0	0	81549999	0	0	76856479	0	2	72346923	0	9	66608319	0	7	61039401	0	7	53331252	0	12	44890233	0	14	36896619	0	12	29471338	0
Leukemia	0	0	15108206	0	3	59193602	0	2	74173610	0	2	76220248	0	1	77332914	0	3	78810318	0	2	82102221	0	4	81549999	0	4	76856479	0	3	72346923	0	6	66608319	0	11	61039401	0	7	53331252	0	21	44890233	0.1	26	36896619	0	14	29471338	0.1
Lymphocytic Leukemia	0	0	15108206	0	2	59193602	0	1	74173610	0	2	76220248	0	1	77332914	0	0	78810318	0	1	82102221	0	0	81549999	0	2	76856479	0	1	72346923	0	2	66608319	0	9	61039401	0	4	53331252	0	15	44890233	0	17	36896619	0	9	29471338	0.1
Acute Lymphocytic Leukemia	0	0	15108206	0	2	59193602	0	1	74173610	0	2	76220248	0	1	77332914	0	0	78810318	0	1	82102221	0	0	81549999	0	2	76856479	0	0	72346923	0	0	66608319	0	0	61039401	0	0	53331252	0	1	44890233	0	1	36896619	0	0	29471338	0
Chronic Lymphocytic Leukemia	0	0	15108206	0	0	59193602	0	0	74173610	0	0	76220248	0	0	77332914	0	0	78810318	0	0	82102221	0	0	81549999	0	0	76856479	0	1	72346923	0	2	66608319	0	8	61039401	0	3	53331252	0	14	44890233	0	15	36896619	0	9	29471338	0
Other Lymphocytic Leukemia	0	0	15108206	0	0	59193602	0	0	74173610	0	0	76220248	0	0	77332914	0	0	78810318	0	0	82102221	0	0	81549999	0	0	76856479	0	0	72346923	0	0	66608319	0	1	61039401	0	1	53331252	0	0	44890233	0	1	36896619	0	0	29471338	0
Myeloid and Monocytic Leukemia	0	0	15108206	0	0	59193602	0	1	74173610	0	0	76220248	0	0	77332914	0	3	78810318	0	1	82102221	0	3	81549999	0	2	76856479	0	2	72346923	0	3	66608319	0	2	61039401	0	2	53331252	0	5	44890233	0	8	36896619	0	5	29471338	0
Acute Myeloid Leukemia	0	0	15108206	0	0	59193602	0	0	74173610	0	0	76220248	0	0	77332914	0	2	78810318	0	0	82102221	0	1	81549999	0	2	76856479	0	1	72346923	0	1	66608319	0	2	61039401	0	2	53331252	0	3	44890233	0	4	36896619	0	2	29471338	0
Acute Monocytic Leukemia	0	0	15108206	0	0	59193602	0	1	74173610	0	0	76220248	0	0	77332914	0	0	78810318	0	0	82102221	0	0	81549999	0	0	76856479	0	0	72346923	0	0	66608319	0	0	61039401	0	0	53331252	0	0	44890233	0	0	36896619	0	0	29471338	0
Chronic Myeloid Leukemia	0	0	15108206	0	0	59193602	0	0	74173610	0	0	76220248	0	0	77332914	0	1	78810318	0	1	82102221	0	2	81549999	0	0	76856479	0	1	72346923	0	1	66608319	0	0	61039401	0	0	53331252	0	2	44890233	0	3	36896619	0	2	29471338	0
Other Myeloid/Monocytic Leukemia	0	0	15108206	0	0	59193602	0	0	74173610	0	0	76220248	0	0	77332914	0	0	78810318	0	0	82102221	0	0	81549999	0	0	76856479	0	0	72346923	0	1	66608319	0	0	61039401	0	0	53331252	0	0	44890233	0	1	36896619	0	1	29471338	0
Other Leukemia	0	0	15108206	0	1	59193602	0	0	74173610	0	0	76220248	0	0	77332914	0	0	78810318	0	0	82102221	0	1	81549999	0	0	76856479	0	0	72346923	0	1	66608319	0	0	61039401	0	1	53331252	0	1	44890233	0	1	36896619	0	0	29471338	0
Other Acute Leukemia	0	0	15108206	0	1	59193602	0	0	74173610	0	0	76220248	0	0	77332914	0	0	78810318	0	0	82102221	0	0	81549999	0	0	76856479	0	0	72346923	0	0	66608319	0	0	61039401	0	0	53331252	0	0	44890233	0	0	36896619	0	0	29471338	0
Aleukemic, Subleukemic and NOS	0	0	15108206	0	0	59193602	0	0	74173610	0	0	76220248	0	0	77332914	0	0	78810318	0	0	82102221	0	1	81549999	0	0	76856479	0	0	72346923	0	1	66608319	0	0	61039401	0	1	53331252	0	1	44890233	0	1	36896619	0	0	29471338	0
Mesothelioma	0	0	15108206	0	0	59193602	0	0	74173610	0	0	76220248	0	0	77332914	0	0	78810318	0	0	82102221	0	0	81549999	0	0	76856479	0	2	72346923	0	1	66608319	0	2	61039401	0	6	53331252	0	1	44890233	0	2	36896619	0	7	29471338	0
Kaposi Sarcoma	0	0	15108206	0	0	59193602	0	0	74173610	0	0	76220248	0	0	77332914	0	1	78810318	0	7	82102221	0	28	81549999	0	19	76856479	0	13	72346923	0	11	66608319	0	3	61039401	0	2	53331252	0	1	44890233	0	0	36896619	0	1	29471338	0
Miscellaneous	0	0	15108206	0	0	59193602	0	0	74173610	0	0	76220248	0	1	77332914	0	0	78810318	0	1	82102221	0	0	81549999	0	4	76856479	0	3	72346923	0	10	66608319	0	10	61039401	0	15	53331252	0	19	44890233	0	18	36896619	0.1	18	29471338	0.1
	Rates are per 100,000 and age-adjusted to the 2000 US Std Population (19 age groups - Census P25-1130) standard.
~	Statistic could not be calculated.
[truncated: 11 more columns]

## Sheet: rates only unsorted
Suicide and Self-Inflicted Injury
	00 years	01-04 years	05-09 years	10-14 years	15-19 years	20-24 years	25-29 years	30-34 years	35-39 years	40-44 years	45-49 years	50-54 years	55-59 years	60-64 years	65-69 years	70-74 years	75-79 years	80-84 years	85+ years	Unknown
All Sites	0	0	0	0	0	0.1	0.1	0.2	0.3	0.4	0.6	0.9	1.5	2.4	3.6	4.4	4.1	3.6	2.2
Oral Cavity and Pharynx	0	0	0	0	0	0	0	0	0	0	0.1	0.1	0.2	0.2	0.2	0.2	0.1	0.1	0.1
Lip	0	0	0	0	0	0	0	0	0	0	0	0	0	0	0	0	0	0	0
Tongue	0	0	0	0	0	0	0	0	0	0	0	0	0	0	0	0	0	0	0
Salivary Gland	0	0	0	0	0	0	0	0	0	0	0	0	0	0	0	0	0	0	0
Floor of Mouth	0	0	0	0	0	0	0	0	0	0	0	0	0	0	0	0	0	0	0
Gum and Other Mouth	0	0	0	0	0	0	0	0	0	0	0	0	0	0	0	0	0	0	0
Nasopharynx	0	0	0	0	0	0	0	0	0	0	0	0	0	0	0	0	0	0	0
Tonsil	0	0	0	0	0	0	0	0	0	0	0	0	0	0	0	0	0	0	0
Oropharynx	0	0	0	0	0	0	0	0	0	0	0	0	0	0	0	0	0	0	0
Hypopharynx	0	0	0	0	0	0	0	0	0	0	0	0	0	0	0	0	0	0	0
Other Oral Cavity and Pharynx	0	0	0	0	0	0	0	0	0	0	0	0	0	0	0	0	0	0	0
Digestive System	0	0	0	0	0	0	0	0	0	0	0.1	0.2	0.3	0.4	0.7	0.8	0.8	0.6	0.4
Esophagus	0	0	0	0	0	0	0	0	0	0	0	0	0	0	0	0.1	0	0.1	0
Stomach	0	0	0	0	0	0	0	0	0	0	0	0	0	0.1	0.1	0.1	0.1	0	0
Small Intestine	0	0	0	0	0	0	0	0	0	0	0	0	0	0	0	0	0	0	0
Colon and Rectum	0	0	0	0	0	0	0	0	0	0	0	0.1	0.2	0.3	0.5	0.5	0.6	0.4	0.3
Colon excluding Rectum	0	0	0	0	0	0	0	0	0	0	0	0.1	0.1	0.2	0.3	0.3	0.5	0.3	0.2
Cecum	0	0	0	0	0	0	0	0	0	0	0	0	0	0	0.1	0	0.1	0.1	0
Appendix	0	0	0	0	0	0	0	0	0	0	0	0	0	0	0	0	0	0	0
Ascending Colon	0	0	0	0	0	0	0	0	0	0	0	0	0	0	0	0	0.1	0.1	0
Hepatic Flexure	0	0	0	0	0	0	0	0	0	0	0	0	0	0	0	0	0	0	0
Transverse Colon	0	0	0	0	0	0	0	0	0	0	0	0	0	0	0	0	0	0	0
Splenic Flexure	0	0	0	0	0	0	0	0	0	0	0	0	0	0	0	0	0	0	0
Descending Colon	0	0	0	0	0	0	0	0	0	0	0	0	0	0	0	0	0	0	0
Sigmoid Colon	0	0	0	0	0	0	0	0	0	0	0	0	0	0.1	0.1	0.1	0.1	0.1	0
Large Intestine, NOS	0	0	0	0	0	0	0	0	0	0	0	0	0	0	0	0	0	0	0
Rectum and Rectosigmoid Junction	0	0	0	0	0	0	0	0	0	0	0	0	0.1	0.1	0.2	0.2	0.2	0.1	0.1
Rectosigmoid Junction	0	0	0	0	0	0	0	0	0	0	0	0	0	0	0	0.1	0	0	0
Rectum	0	0	0	0	0	0	0	0	0	0	0	0	0	0.1	0.1	0.1	0.1	0.1	0.1
Anus, Anal Canal and Anorectum	0	0	0	0	0	0	0	0	0	0	0	0	0	0	0	0	0	0	0
Liver and Intrahepatic Bile Duct	0	0	0	0	0	0	0	0	0	0	0	0	0	0	0	0	0	0	0
Liver	0	0	0	0	0	0	0	0	0	0	0	0	0	0	0	0	0	0	0
Intrahepatic Bile Duct	0	0	0	0	0	0	0	0	0	0	0	0	0	0	0	0	0	0	0
Gallbladder	0	0	0	0	0	0	0	0	0	0	0	0	0	0	0	0	0	0	0
Other Biliary	0	0	0	0	0	0	0	0	0	0	0	0	0	0	0	0	0	0	0
Pancreas	0	0	0	0	0	0	0	0	0	0	0	0	0	0	0.1	0	0	0	0
Retroperitoneum	0	0	0	0	0	0	0	0	0	0	0	0	0	0	0	0	0	0	0
Peritoneum, Omentum and Mesentery	0	0	0	0	0	0	0	0	0	0	0	0	0	0	0	0	0	0	0
Other Digestive Organs	0	0	0	0	0	0	0	0	0	0	0	0	0	0	0	0	0	0	0
Respiratory System	0	0	0	0	0	0	0	0	0	0	0.1	0.1	0.2	0.4	0.6	0.7	0.6	0.6	0.2
Nose, Nasal Cavity and Middle Ear	0	0	0	0	0	0	0	0	0	0	0	0	0	0	0	0	0	0	0
Larynx	0	0	0	0	0	0	0	0	0	0	0	0	0.1	0.1	0.1	0.1	0.1	0	0
Lung and Bronchus	0	0	0	0	0	0	0	0	0	0	0	0.1	0.2	0.3	0.5	0.7	0.6	0.5	0.2
Pleura	0	0	0	0	0	0	0	0	0	0	0	0	0	0	0	0	0	0	0
Trachea, Mediastinum and Other Respiratory Organs	0	0	0	0	0	0	0	0	0	0	0	0	0	0	0	0	0	0	0
Bones and Joints	0	0	0	0	0	0	0	0	0	0	0	0	0	0	0	0	0	0	0
Soft Tissue including Heart	0	0	0	0	0	0	0	0	0	0	0	0	0	0	0	0	0	0	0
Skin excluding Basal and Squamous	0	0	0	0	0	0	0	0	0	0	0	0.1	0.1	0.1	0.1	0.1	0.1	0.1	0.1
Melanoma of the Skin	0	0	0	0	0	0	0	0	0	0	0	0.1	0.1	0.1	0.1	0.1	0.1	0.1	0.1
Other Non-Epithelial Skin	0	0	0	0	0	0	0	0	0	0	0	0	0	0	0	0	0	0	0
Breast	0	0	0	0	0	0	0	0	0	0.1	0.1	0.1	0.1	0.2	0.1	0.2	0.2	0.1	0.1
Female Genital System	0	0	0	0	0	0	0	0	0	0	0	0	0.1	0.1	0.1	0.1	0	0	0
Cervix Uteri	0	0	0	0	0	0	0	0	0	0	0	0	0	0	0	0	0	0	0
Corpus and Uterus, NOS	0	0	0	0	0	0	0	0	0	0	0	0	0	0	0	0	0	0	0
Corpus Uteri	0	0	0	0	0	0	0	0	0	0	0	0	0	0	0	0	0	0	0
Uterus, NOS	0	0	0	0	0	0	0	0	0	0	0	0	0	0	0	0	0	0	0
Ovary	0	0	0	0	0	0	0	0	0	0	0	0	0	0	0	0	0	0	0
Vagina	0	0	0	0	0	0	0	0	0	0	0	0	0	0	0	0	0	0	0
Vulva	0	0	0	0	0	0	0	0	0	0	0	0	0	0	0	0	0	0	0
Other Female Genital Organs	0	0	0	0	0	0	0	0	0	0	0	0	0	0	0	0	0	0	0
Male Genital System	0	0	0	0	0	0	0	0	0	0	0	0.1	0.3	0.6	1.1	1.5	1.3	1.1	0.7
Prostate	0	0	0	0	0	0	0	0	0	0	0	0.1	0.3	0.6	1.1	1.5	1.3	1.1	0.7
Testis	0	0	0	0	0	0	0	0	0	0	0	0	0	0	0	0	0	0	0
Penis	0	0	0	0	0	0	0	0	0	0	0	0	0	0	0	0	0	0	0
Other Male Genital Organs	0	0	0	0	0	0	0	0	0	0	0	0	0	0	0	0	0	0	0
Urinary System	0	0	0	0	0	0	0	0	0	0	0.1	0.1	0.2	0.2	0.3	0.5	0.5	0.4	0.3
Urinary Bladder	0	0	0	0	0	0	0	0	0	0	0	0	0.1	0.1	0.3	0.4	0.4	0.3	0.2
Kidney and Renal Pelvis	0	0	0	0	0	0	0	0	0	0	0	0	0.1	0.1	0.1	0.1	0.1	0.1	0
Ureter	0	0	0	0	0	0	0	0	0	0	0	0	0	0	0	0	0	0	0
Other Urinary Organs	0	0	0	0	0	0	0	0	0	0	0	0	0	0	0	0	0	0	0
Eye and Orbit	0	0	0	0	0	0	0	0	0	0	0	0	0	0	0	0	0	0	0
Brain and Other Nervous System	0	0	0	0	0	0	0	0	0	0	0	0	0	0	0	0	0	0	0
Brain	0	0	0	0	0	0	0	0	0	0	0	0	0	0	0	0	0	0	0
Cranial Nerves Other Nervous System	0	0	0	0	0	0	0	0	0	0	0	0	0	0	0	0	0	0	0
Endocrine System	0	0	0	0	0	0	0	0	0	0	0	0	0	0	0	0	0	0	0
Thyroid	0	0	0	0	0	0	0	0	0	0	0	0	0	0	0	0	0	0	0
Other Endocrine including Thymus	0	0	0	0	0	0	0	0	0	0	0	0	0	0	0	0	0	0	0
Lymphoma	0	0	0	0	0	0	0	0	0	0	0	0	0.1	0.1	0.1	0.1	0.1	0.1	0.1
Hodgkin Lymphoma	0	0	0	0	0	0	0	0	0	0	0	0	0	0	0	0	0	0	0
Hodgkin - Nodal	0	0	0	0	0	0	0	0	0	0	0	0	0	0	0	0	0	0	0
Hodgkin - Extranodal	0	0	0	0	0	0	0	0	0	0	0	0	0	0	0	0	0	0	0
Non-Hodgkin Lymphoma	0	0	0	0	0	0	0	0	0	0	0	0	0.1	0.1	0.1	0.1	0.1	0.1	0.1
NHL - Nodal	0	0	0	0	0	0	0	0	0	0	0	0	0	0.1	0	0.1	0.1	0.1	0.1
NHL - Extranodal	0	0	0	0	0	0	0	0	0	0	0	0	0	0	0	0	0	0	0
Myeloma	0	0	0	0	0	0	0	0	0	0	0	0	0	0	0	0	0	0	0
Leukemia	0	0	0	0	0	0	0	0	0	0	0	0	0	0	0.1	0	0.1	0.1	0.1
Lymphocytic Leukemia	0	0	0	0	0	0	0	0	0	0	0	0	0	0	0	0	0.1	0.1	0
Acute Lymphocytic Leukemia	0	0	0	0	0	0	0	0	0	0	0	0	0	0	0	0	0	0	0
Chronic Lymphocytic Leukemia	0	0	0	0	0	0	0	0	0	0	0	0	0	0	0	0	0	0.1	0
Other Lymphocytic Leukemia	0	0	0	0	0	0	0	0	0	0	0	0	0	0	0	0	0	0	0
Myeloid and Monocytic Leukemia	0	0	0	0	0	0	0	0	0	0	0	0	0	0	0	0	0	0	0
Acute Myeloid Leukemia	0	0	0	0	0	0	0	0	0	0	0	0	0	0	0	0	0	0	0
Acute Monocytic Leukemia	0	0	0	0	0	0	0	0	0	0	0	0	0	0	0	0	0	0	0
Chronic Myeloid Leukemia	0	0	0	0	0	0	0	0	0	0	0	0	0	0	0	0	0	0	0
Other Myeloid/Monocytic Leukemia	0	0	0	0	0	0	0	0	0	0	0	0	0	0	0	0	0	0	0
Other Leukemia	0	0	0	0	0	0	0	0	0	0	0	0	0	0	0	0	0	0	0
Other Acute Leukemia	0	0	0	0	0	0	0	0	0	0	0	0	0	0	0	0	0	0	0
Aleukemic, Subleukemic and NOS	0	0	0	0	0	0	0	0	0	0	0	0	0	0	0	0	0	0	0
Mesothelioma	0	0	0	0	0	0	0	0	0	0	0	0	0	0	0	0	0	0	0
Kaposi Sarcoma	0	0	0	0	0	0	0	0	0	0	0	0	0	0	0	0	0	0	0
Miscellaneous	0	0	0	0	0	0	0	0	0	0	0	0	0	0	0	0.1	0.1	0.1	0

## Sheet: rates sorted
Suicide and Self-Inflicted Injury
	00 years	01-04 years	05-09 years	10-14 years	15-19 years	20-24 years	25-29 years	30-34 years	35-39 years	40-44 years	45-49 years	50-54 years	55-59 years	60-64 years	65-69 years	70-74 years	75-79 years	80-84 years	85+ years	Unknown
All Sites	0	0	0	0	0	0.1	0.1	0.2	0.3	0.4	0.6	0.9	1.5	2.4	3.6	4.4	4.1	3.6	2.2
Prostate	0	0	0	0	0	0	0	0	0	0	0	0.1	0.3	0.6	1.1	1.5	1.3	1.1	0.7
Colon and Rectum	0	0	0	0	0	0	0	0	0	0	0	0.1	0.2	0.3	0.5	0.5	0.6	0.4	0.3
Lung and Bronchus	0	0	0	0	0	0	0	0	0	0	0	0.1	0.2	0.3	0.5	0.7	0.6	0.5	0.2
Urinary Bladder	0	0	0	0	0	0	0	0	0	0	0	0	0.1	0.1	0.3	0.4	0.4	0.3	0.2
Oral Cavity and Pharynx	0	0	0	0	0	0	0	0	0	0	0.1	0.1	0.2	0.2	0.2	0.2	0.1	0.1	0.1
Melanoma of the Skin	0	0	0	0	0	0	0	0	0	0	0	0.1	0.1	0.1	0.1	0.1	0.1	0.1	0.1
Breast	0	0	0	0	0	0	0	0	0	0.1	0.1	0.1	0.1	0.2	0.1	0.2	0.2	0.1	0.1
Non-Hodgkin Lymphoma	0	0	0	0	0	0	0	0	0	0	0	0	0.1	0.1	0.1	0.1	0.1	0.1	0.1
Leukemia	0	0	0	0	0	0	0	0	0	0	0	0	0	0	0.1	0	0.1	0.1	0.1
Esophagus	0	0	0	0	0	0	0	0	0	0	0	0	0	0	0	0.1	0	0.1	0
Stomach	0	0	0	0	0	0	0	0	0	0	0	0	0	0.1	0.1	0.1	0.1	0	0
Anus, Anal Canal and Anorectum	0	0	0	0	0	0	0	0	0	0	0	0	0	0	0	0	0	0	0
Liver and Intrahepatic Bile Duct	0	0	0	0	0	0	0	0	0	0	0	0	0	0	0	0	0	0	0
Liver	0	0	0	0	0	0	0	0	0	0	0	0	0	0	0	0	0	0	0
Intrahepatic Bile Duct	0	0	0	0	0	0	0	0	0	0	0	0	0	0	0	0	0	0	0
Gallbladder	0	0	0	0	0	0	0	0	0	0	0	0	0	0	0	0	0	0	0
Other Biliary	0	0	0	0	0	0	0	0	0	0	0	0	0	0	0	0	0	0	0
Pancreas	0	0	0	0	0	0	0	0	0	0	0	0	0	0	0.1	0	0	0	0
Retroperitoneum	0	0	0	0	0	0	0	0	0	0	0	0	0	0	0	0	0	0	0
Peritoneum, Omentum and Mesentery	0	0	0	0	0	0	0	0	0	0	0	0	0	0	0	0	0	0	0
Other Digestive Organs	0	0	0	0	0	0	0	0	0	0	0	0	0	0	0	0	0	0	0
Nose, Nasal Cavity and Middle Ear	0	0	0	0	0	0	0	0	0	0	0	0	0	0	0	0	0	0	0
Larynx	0	0	0	0	0	0	0	0	0	0	0	0	0.1	0.1	0.1	0.1	0.1	0	0
Pleura	0	0	0	0	0	0	0	0	0	0	0	0	0	0	0	0	0	0	0
Trachea, Mediastinum and Other Respiratory Organs	0	0	0	0	0	0	0	0	0	0	0	0	0	0	0	0	0	0	0
Bones and Joints	0	0	0	0	0	0	0	0	0	0	0	0	0	0	0	0	0	0	0
Soft Tissue including Heart	0	0	0	0	0	0	0	0	0	0	0	0	0	0	0	0	0	0	0
Other Non-Epithelial Skin	0	0	0	0	0	0	0	0	0	0	0	0	0	0	0	0	0	0	0
Female Genital System	0	0	0	0	0	0	0	0	0	0	0	0	0.1	0.1	0.1	0.1	0	0	0
Cervix Uteri	0	0	0	0	0	0	0	0	0	0	0	0	0	0	0	0	0	0	0
Corpus and Uterus, NOS	0	0	0	0	0	0	0	0	0	0	0	0	0	0	0	0	0	0	0
Corpus Uteri	0	0	0	0	0	0	0	0	0	0	0	0	0	0	0	0	0	0	0
Uterus, NOS	0	0	0	0	0	0	0	0	0	0	0	0	0	0	0	0	0	0	0
Ovary	0	0	0	0	0	0	0	0	0	0	0	0	0	0	0	0	0	0	0
Vagina	0	0	0	0	0	0	0	0	0	0	0	0	0	0	0	0	0	0	0
Vulva	0	0	0	0	0	0	0	0	0	0	0	0	0	0	0	0	0	0	0
Other Female Genital Organs	0	0	0	0	0	0	0	0	0	0	0	0	0	0	0	0	0	0	0
Testis	0	0	0	0	0	0	0	0	0	0	0	0	0	0	0	0	0	0	0
Penis	0	0	0	0	0	0	0	0	0	0	0	0	0	0	0	0	0	0	0
Other Male Genital Organs	0	0	0	0	0	0	0	0	0	0	0	0	0	0	0	0	0	0	0
Kidney and Renal Pelvis	0	0	0	0	0	0	0	0	0	0	0	0	0.1	0.1	0.1	0.1	0.1	0.1	0
Ureter	0	0	0	0	0	0	0	0	0	0	0	0	0	0	0	0	0	0	0
Other Urinary Organs	0	0	0	0	0	0	0	0	0	0	0	0	0	0	0	0	0	0	0
Eye and Orbit	0	0	0	0	0	0	0	0	0	0	0	0	0	0	0	0	0	0	0
Brain and Other Nervous System	0	0	0	0	0	0	0	0	0	0	0	0	0	0	0	0	0	0	0
Brain	0	0	0	0	0	0	0	0	0	0	0	0	0	0	0	0	0	0	0
Cranial Nerves Other Nervous System	0	0	0	0	0	0	0	0	0	0	0	0	0	0	0	0	0	0	0
Endocrine System	0	0	0	0	0	0	0	0	0	0	0	0	0	0	0	0	0	0	0
Thyroid	0	0	0	0	0	0	0	0	0	0	0	0	0	0	0	0	0	0	0
Other Endocrine including Thymus	0	0	0	0	0	0	0	0	0	0	0	0	0	0	0	0	0	0	0
Hodgkin Lymphoma	0	0	0	0	0	0	0	0	0	0	0	0	0	0	0	0	0	0	0
Hodgkin - Nodal	0	0	0	0	0	0	0	0	0	0	0	0	0	0	0	0	0	0	0
Hodgkin - Extranodal	0	0	0	0	0	0	0	0	0	0	0	0	0	0	0	0	0	0	0
NHL - Extranodal	0	0	0	0	0	0	0	0	0	0	0	0	0	0	0	0	0	0	0
Myeloma	0	0	0	0	0	0	0	0	0	0	0	0	0	0	0	0	0	0	0
Lymphocytic Leukemia	0	0	0	0	0	0	0	0	0	0	0	0	0	0	0	0	0.1	0.1	0
Acute Lymphocytic Leukemia	0	0	0	0	0	0	0	0	0	0	0	0	0	0	0	0	0	0	0
Chronic Lymphocytic Leukemia	0	0	0	0	0	0	0	0	0	0	0	0	0	0	0	0	0	0.1	0
Other Lymphocytic Leukemia	0	0	0	0	0	0	0	0	0	0	0	0	0	0	0	0	0	0	0
Myeloid and Monocytic Leukemia	0	0	0	0	0	0	0	0	0	0	0	0	0	0	0	0	0	0	0
Acute Myeloid Leukemia	0	0	0	0	0	0	0	0	0	0	0	0	0	0	0	0	0	0	0
Acute Monocytic Leukemia	0	0	0	0	0	0	0	0	0	0	0	0	0	0	0	0	0	0	0
Chronic Myeloid Leukemia	0	0	0	0	0	0	0	0	0	0	0	0	0	0	0	0	0	0	0
Other Myeloid/Monocytic Leukemia	0	0	0	0	0	0	0	0	0	0	0	0	0	0	0	0	0	0	0
Other Leukemia	0	0	0	0	0	0	0	0	0	0	0	0	0	0	0	0	0	0	0
Other Acute Leukemia	0	0	0	0	0	0	0	0	0	0	0	0	0	0	0	0	0	0	0
Aleukemic, Subleukemic and NOS	0	0	0	0	0	0	0	0	0	0	0	0	0	0	0	0	0	0	0
Mesothelioma	0	0	0	0	0	0	0	0	0	0	0	0	0	0	0	0	0	0	0
Kaposi Sarcoma	0	0	0	0	0	0	0	0	0	0	0	0	0	0	0	0	0	0	0
Miscellaneous	0	0	0	0	0	0	0	0	0	0	0	0	0	0	0	0.1	0.1	0.1	0

## Sheet: counts sorted
	0-4	5-9	10-14	15-19	20-24	25-29	30-34	35-39	40-44	45-49	50-54	55-59	60-64	65-69	70-74	75-79	80-84	85+
All Sites	6	9	19	36	78	112	176	207	289	425	579	819	1085	1312	1308	951	576	311	8298
sum	4	4	9	21	37	44	73	122	192	288	425	616	848	1064	1081	803	483	257	6371
Others	2	5	10	15	41	68	103	85	97	137	154	203	237	248	227	148	93	54
Prostate	0	0	0	0	0	1	1	1	6	21	73	151	269	407	430	300	174	96
Colon and Rectum	0	0	0	0	1	6	9	11	18	29	55	85	129	170	136	139	72	39
Urinary Bladder	0	0	0	0	2	0	3	9	9	21	24	48	58	94	126	91	48	35
Lung and Bronchus	0	0	0	1	1	0	2	6	15	29	54	103	143	178	196	131	87	24
Lymphoma	1	2	6	13	21	20	14	28	28	31	28	31	36	20	31	31	21	16
Skin excluding Basal and Squamous	0	0	1	6	7	9	19	30	22	28	33	44	35	43	39	15	24	15
Oral Cavity and Pharynx	0	0	0	0	2	2	6	11	27	42	59	82	81	77	59	34	24	13
Leukemia	3	2	2	1	3	2	4	4	3	6	11	7	21	26	14	27	16	10
Breast	0	0	0	0	0	4	15	22	64	81	88	65	76	49	50	35	17	9
Pancreas	0	0	0	0	0	0	1	1	1	7	11	9	8	22	11	9	6	5
Kidney and Renal Pelvis	0	1	0	1	0	2	2	7	9	21	21	32	29	31	22	15	15	5
Myeloma	0	0	0	0	0	0	0	0	2	9	7	7	12	14	12	10	6	4
Larynx	0	0	0	0	0	1	2	3	6	7	17	27	34	39	23	17	6	3
Other Non-Epithelial Skin	0	0	1	2	1	0	4	1	1	0	1	2	3	3	4	1	0	3
NHL - Extranodal	1	0	0	0	3	3	0	6	10	8	7	8	7	5	8	7	8	3
Myeloid and Monocytic Leukemia	0	1	0	0	3	1	3	2	2	3	2	2	5	8	5	9	5	3
Mesothelioma	0	0	0	0	0	0	0	0	2	1	2	6	1	2	7	3	2	3
Salivary Gland	0	0	0	0	1	0	2	2	4	1	4	7	5	4	3	5	4	2
Gum and Other Mouth	0	0	0	0	0	0	0	0	1	2	4	7	8	14	14	2	3	2
Stomach	0	0	0	0	0	1	2	0	4	5	10	9	24	32	27	14	6	2
Large Intestine, NOS	0	0	0	0	0	0	2	0	0	1	2	2	2	4	2	2	2	2
Anus, Anal Canal and Anorectum	0	0	0	0	0	0	2	0	2	3	3	4	2	2	6	1	2	2
Other Biliary	0	0	0	0	0	0	0	0	1	1	0	2	3	3	3	3	1	2
Corpus and Uterus, NOS	0	0	0	0	0	1	2	1	4	8	12	14	22	14	11	4	4	2
Corpus Uteri	0	0	0	0	0	1	2	1	4	7	12	14	22	14	11	4	4	2
Ovary	0	0	1	1	1	2	2	2	4	3	7	10	13	4	5	3	1	2
Endocrine System	0	1	3	0	5	12	9	8	12	17	8	10	7	11	10	8	2	2
Thyroid	0	1	3	0	5	11	8	8	12	16	8	8	7	11	8	7	1	2
Acute Myeloid Leukemia	0	0	0	0	2	0	1	2	1	1	2	2	3	4	2	4	2	2
Lip	0	0	0	0	0	0	3	3	3	9	8	6	10	8	7	9	6	1
Nasopharynx	0	0	0	0	0	1	0	2	4	2	4	7	5	3	2	3	2	1
Tonsil	0	0	0	0	0	0	1	1	2	9	10	8	8	8	3	4	2	1
Hypopharynx	0	0	0	0	0	0	0	0	1	4	3	6	9	15	13	1	2	1
Other Oral Cavity and Pharynx	0	0	0	0	0	0	0	0	1	1	4	6	3	1	1	0	1	1
Esophagus	0	0	0	0	0	0	0	0	2	3	9	16	12	16	25	9	12	1
Splenic Flexure	0	0	0	0	0	0	0	1	0	0	0	1	2	3	4	6	4	1
Liver and Intrahepatic Bile Duct	0	0	0	0	0	1	0	0	0	1	5	10	9	6	5	8	2	1
Liver	0	0	0	0	0	1	0	0	0	1	5	10	8	6	4	8	2	1
Gallbladder	0	0	0	0	0	0	0	0	0	0	0	0	0	4	2	1	0	1
Bones and Joints	1	0	1	3	4	2	1	1	0	0	1	1	1	1	3	3	0	1
Cervix Uteri	0	0	0	0	2	4	11	11	5	12	4	5	5	3	0	0	0	1
Vulva	0	0	0	0	0	0	0	0	0	1	1	0	1	3	1	0	0	1
Testis	0	0	0	6	17	25	28	15	13	4	5	2	2	0	1	2	0	1
Other Male Genital Organs	0	0	0	0	0	0	0	0	0	0	0	0	0	1	0	0	0	1
Ureter	0	0	0	0	0	0	0	0	0	0	0	3	2	3	3	3	1	1
Other Urinary Organs	0	0	0	0	0	0	0	0	1	0	0	0	0	1	1	1	3	1
Eye and Orbit	0	0	0	0	0	1	1	0	2	0	1	1	1	1	4	0	0	1
Brain and Other Nervous System	0	1	5	1	5	6	8	8	3	5	4	3	8	3	5	3	1	1
Brain	0	1	4	1	5	4	6	6	2	5	4	2	7	3	4	3	1	1
Hodgkin Lymphoma	0	0	3	11	14	14	9	10	6	7	4	2	5	0	1	1	1	1
Hodgkin - Nodal	0	0	3	11	14	14	9	9	6	7	4	2	5	0	1	1	1	1
Chronic Myeloid Leukemia	0	0	0	0	1	1	2	0	1	1	0	0	2	3	2	4	2	1
Floor of Mouth	0	0	0	0	0	1	0	0	2	5	5	12	8	4	5	3	0	0
Oropharynx	0	0	0	0	0	0	0	0	1	1	2	2	4	2	2	3	0	0
Appendix	0	0	0	0	0	0	0	0	0	1	1	1	1	0	1	0	0	0
Rectosigmoid Junction	0	0	0	0	1	1	0	0	2	1	5	10	16	16	17	11	5	0
Intrahepatic Bile Duct	0	0	0	0	0	0	0	0	0	0	0	0	1	0	1	0	0	0
Retroperitoneum	0	0	0	0	0	0	0	0	1	1	1	0	1	0	4	0	1	0
Peritoneum, Omentum and Mesentery	0	0	0	1	0	0	0	0	0	1	0	0	0	0	0	2	0	0
Other Digestive Organs	0	0	0	0	0	0	0	0	0	0	0	1	1	1	0	0	0	0
Nose, Nasal Cavity and Middle Ear	0	0	0	0	0	0	1	3	1	2	1	2	3	3	2	0	1	0
Pleura	0	0	0	0	0	0	0	0	0	0	0	0	0	0	0	0	0	0
Trachea, Mediastinum and Other Respiratory Organs	0	0	0	0	1	0	0	0	1	0	0	1	1	1	0	0	0	0
Soft Tissue including Heart	1	2	0	1	5	1	2	2	4	1	6	6	7	6	4	4	4	0
Uterus, NOS	0	0	0	0	0	0	0	0	0	1	0	0	0	0	0	0	0	0
Vagina	0	0	0	0	0	0	0	0	0	0	0	1	1	1	0	0	0	0
Other Female Genital Organs	0	0	0	0	0	0	1	0	1	0	0	1	1	0	0	1	0	0
Penis	0	0	0	0	0	0	0	0	0	0	2	2	3	1	3	0	0	0
Cranial Nerves Other Nervous System	0	0	1	0	0	2	2	2	1	0	0	1	1	0	1	0	0	0
Other Endocrine including Thymus	0	0	0	0	0	1	1	0	0	1	0	2	0	0	2	1	1	0
Hodgkin - Extranodal	0	0	0	0	0	0	0	1	0	0	0	0	0	0	0	0	0	0
Acute Lymphocytic Leukemia	2	1	2	1	0	1	0	2	0	0	0	0	1	1	0	1	0	0
Other Lymphocytic Leukemia	0	0	0	0	0	0	0	0	0	0	1	1	0	1	0	2	0	0
Acute Monocytic Leukemia	0	1	0	0	0	0	0	0	0	0	0	0	0	0	0	0	0	0
Other Myeloid/Monocytic Leukemia	0	0	0	0	0	0	0	0	0	1	0	0	0	1	1	1	1	0
Other Leukemia	1	0	0	0	0	0	1	0	0	1	0	1	1	1	0	5	2	0
Other Acute Leukemia	1	0	0	0	0	0	0	0	0	0	0	0	0	0	0	2	2	0
Aleukemic, Subleukemic and NOS	0	0	0	0	0	0	1	0	0	1	0	1	1	1	0	3	0	0
Kaposi Sarcoma	0	0	0	0	1	7	28	19	13	11	3	2	1	0	1	0	1	0
~
