# Supplementary material for: Suicide among cancer patients
Source: Nat Commun. 2019 Jan 14;10:207. doi: 10.1038/s41467-018-08170-1 (PMC6331593; doi:10.1038/s41467-018-08170-1)
Supplement: Supplementary file 4 — Supplementary Data Set 3. Suicide standardized mortality ratios after diagnosis [file 41467_2018_8170_MOESM4_ESM.xlsx]

## Sheet: sesseion info
Filename:	SIR suicide Matrix-2
SEER*Stat Version:	8.3.4
Date:	2017-12-24
Session Type: MP-SIR
SUGGESTED CITATION
Software: Surveillance Research Program, National Cancer Institute SEER*Stat software (www.seer.cancer.gov/seerstat) version 8.3.4.
Data: Surveillance, Epidemiology, and End Results (SEER) Program (www.seer.cancer.gov) SEER*Stat Database: Incidence - SEER 9 Regs Research Data,
	Nov 2016 Sub (1973-2014) for SMRs - Linked To County Attributes - Total U.S., 1969-2015 Counties, National Cancer Institute, DCCPS, Surveillance
	Research Program, released April 2017, based on the November 2016 submission.
DATA
Database: Incidence - SEER 9 Regs Research Data, Nov 2016 Sub (1973-2014) for SMRs - Linked To County Attributes - Total U.S., 1969-2015 Counties
RATES
Name: U.S. Mortality 1973-2014 (Nov 2016 sub), Race (WU/B/O), Event: COD rec (HIV grouped w/oth infectious)
	See rate session page(s) below.
SELECTION
Index Record: First Primary Only (Sequence Number 0 or 1)
	Select Only: Malignant Cases, Known Age
	Exclude All Death Certificate and Autopsy Only
PARAMETERS
Exposure Date: Date of diagnosis recode
Latency Exclusion: 2 months
Start Date: Date of diagnosis recode
Cutoff Start: Jan 1973
Cutoff End: Dec 2014
Latency: 1y,5y
EVENTS
Analysis Type: Single Outcome Analysis
Exit Point: Exit at Any Event in Rate File
	Event possible on Index Record
Early Exit: Next Malignant Tumor
Selected Events: COD rec (HIV grouped w/oth infectious) (Event Variable)
	All Causes of Death
	All Malignant Cancers
	Oral Cavity and Pharynx
	Lip
	Tongue
	Salivary Gland
	Floor of Mouth
	Gum and Other Mouth
	Nasopharynx
	Tonsil
	Oropharynx
	Hypopharynx
	Other Oral Cavity and Pharynx
	Digestive System
	Esophagus
	Stomach
	Small Intestine
	Colon and Rectum
	Colon excluding Rectum
	Rectum and Rectosigmoid Junction
	Anus, Anal Canal and Anorectum
	Liver and Intrahepatic Bile Duct
	Liver
	Intrahepatic Bile Duct
	Gallbladder
	Other Biliary
	Pancreas
	Retroperitoneum
	Peritoneum, Omentum and Mesentery
	Other Digestive Organs
	Respiratory System
	Nose, Nasal Cavity and Middle Ear
	Larynx
	Lung and Bronchus
	Pleura
	Trachea, Mediastinum and Other Respiratory Organs
	Bones and Joints
	Soft Tissue including Heart
	Skin excluding Basal and Squamous
	Melanoma of the Skin
	Other Non-Epithelial Skin
	Breast
	Female Genital System
	Cervix Uteri
	Corpus and Uterus, NOS
	Corpus Uteri
	Uterus, NOS
	Ovary
	Vagina
	Vulva
	Other Female Genital Organs
	Male Genital System
	Prostate
	Testis
	Penis
	Other Male Genital Organs
	Urinary System
	Urinary Bladder
	Kidney and Renal Pelvis
	Ureter
	Other Urinary Organs
	Eye and Orbit
	Brain and Other Nervous System
	Endocrine System
	Thyroid
	Other Endocrine including Thymus
	Lymphoma
	Hodgkin Lymphoma
	Non-Hodgkin Lymphoma
	Myeloma
	Leukemia
	Lymphocytic Leukemia
	Acute Lymphocytic Leukemia
	Chronic Lymphocytic Leukemia
	Other Lymphocytic Leukemia
	Myeloid and Monocytic Leukemia
	Acute Myeloid Leukemia
	Acute Monocytic Leukemia
	Chronic Myeloid Leukemia
	Other Myeloid/Monocytic Leukemia
	Other Leukemia
	Other Acute Leukemia
	Aleukemic, Subleukemic and NOS
	Miscellaneous Malignant Cancer
	In situ, benign or unknown behavior neoplasm
	Tuberculosis
	Syphilis
	Septicemia
	Other Infectious and Parasitic Diseases including HIV
	a - Do not use, not compatible with SEER incidence
	b - Do not use, not compatible with SEER incidence
	Diabetes Mellitus
	Alzheimers (ICD-9 and 10 only)
	Diseases of Heart
	Hypertension without Heart Disease
	Cerebrovascular Diseases
	Atherosclerosis
	Aortic Aneurysm and Dissection
	Other Diseases of Arteries, Arterioles, Capillaries
	Pneumonia and Influenza
	Chronic Obstructive Pulmonary Disease and Allied Cond
	Stomach and Duodenal Ulcers
	Chronic Liver Disease and Cirrhosis
	Nephritis, Nephrotic Syndrome and Nephrosis
	Complications of Pregnancy, Childbirth, Puerperium
	Congenital Anomalies
	Certain Conditions Originating in Perinatal Period
	Symptoms, Signs and Ill-Defined Conditions
	Accidents and Adverse Effects
	Suicide and Self-Inflicted Injury
	Homicide and Legal Intervention
	Other Cause of Death
STATISTICS
Table Type: SIR Tables
Include: 95% Confidence Intervals (Exact Method)
TABLE
Page: COD to site recode
Row: Site recode B ICD-O-3/WHO 2008
Column: Latency [*calculated*]
USER DEFINITIONS
	COD rec (HIV grouped w/oth infectious) (Event Variable) [Cause of death recode]
	All Causes of Death = Lip, Tongue, Salivary Gland, Floor of Mouth, Gum and Other Mouth, Nasopharynx, Tonsil, Oropharynx, Hypopharynx, Other Oral
	Cavity and Pharynx, Esophagus, Stomach, Small Intestine, Colon excluding Rectum, Rectum and Rectosigmoid Junction, Anus, Anal Canal and
	Anorectum, Liver, Intrahepatic Bile Duct, Gallbladder, Other Biliary, Pancreas, Retroperitoneum, Peritoneum, Omentum and Mesentery, Other Digestive
	Organs, Nose, Nasal Cavity and Middle Ear, Larynx, Lung and Bronchus, Pleura, Trachea, Mediastinum and Other Respiratory Organs, Bones and Joints,
	Soft Tissue including Heart, Melanoma of the Skin, Non-Melanoma Skin, Breast, Cervix Uteri, Corpus Uteri, Uterus, NOS, Ovary, Vagina, Vulva, Other
	Female Genital Organs, Prostate, Testis, Penis, Other Male Genital Organs, Urinary Bladder, Kidney and Renal Pelvis, Ureter, Other Urinary Organs,
	Eye and Orbit, Brain and Other Nervous System, Thyroid, Other Endocrine including Thymus, Hodgkin Lymphoma, Non-Hodgkin Lymphoma, Myeloma,
	Acute Lymphocytic Leukemia, Chronic Lymphocytic Leukemia, Other Lymphocytic Leukemia, Acute Myeloid Leukemia, Acute Monocytic Leukemia,
	Chronic Myeloid Leukemia, Other Myeloid/Monocytic Leukemia, Other Acute Leukemia, Aleukemic, Subleukemic and NOS, Miscellaneous Malignant
	Cancer, In situ, benign or unknown behavior neoplasm, Tuberculosis, Syphilis, 139, Septicemia, Other Infectious and Parasitic Diseases including HIV,
	Diabetes Mellitus, Alzheimers (ICD-9 and 10 only), Diseases of Heart, Hypertension without Heart Disease, Cerebrovascular Diseases, Atherosclerosis,
	Aortic Aneurysm and Dissection, Other Diseases of Arteries, Arterioles, Capillaries, Pneumonia and Influenza, Chronic Obstructive Pulmonary Disease and
	Allied Cond, Stomach and Duodenal Ulcers, Chronic Liver Disease and Cirrhosis, Nephritis, Nephrotic Syndrome and Nephrosis, Complications of
	Pregnancy, Childbirth, Puerperium, Congenital Anomalies, Certain Conditions Originating in Perinatal Period, Symptoms, Signs and Ill-Defined Conditions,
	Accidents and Adverse Effects, Suicide and Self-Inflicted Injury, Homicide and Legal Intervention, Other Cause of Death
	All Malignant Cancers = Lip, Tongue, Salivary Gland, Floor of Mouth, Gum and Other Mouth, Nasopharynx, Tonsil, Oropharynx, Hypopharynx, Other Oral
	Cavity and Pharynx, Esophagus, Stomach, Small Intestine, Colon excluding Rectum, Rectum and Rectosigmoid Junction, Anus, Anal Canal and
	Anorectum, Liver, Intrahepatic Bile Duct, Gallbladder, Other Biliary, Pancreas, Retroperitoneum, Peritoneum, Omentum and Mesentery, Other Digestive
	Organs, Nose, Nasal Cavity and Middle Ear, Larynx, Lung and Bronchus, Pleura, Trachea, Mediastinum and Other Respiratory Organs, Bones and Joints,
	Soft Tissue including Heart, Melanoma of the Skin, Non-Melanoma Skin, Breast, Cervix Uteri, Corpus Uteri, Uterus, NOS, Ovary, Vagina, Vulva, Other
	Female Genital Organs, Prostate, Testis, Penis, Other Male Genital Organs, Urinary Bladder, Kidney and Renal Pelvis, Ureter, Other Urinary Organs,
	Eye and Orbit, Brain and Other Nervous System, Thyroid, Other Endocrine including Thymus, Hodgkin Lymphoma, Non-Hodgkin Lymphoma, Myeloma,
	Acute Lymphocytic Leukemia, Chronic Lymphocytic Leukemia, Other Lymphocytic Leukemia, Acute Myeloid Leukemia, Acute Monocytic Leukemia,
	Chronic Myeloid Leukemia, Other Myeloid/Monocytic Leukemia, Other Acute Leukemia, Aleukemic, Subleukemic and NOS, Miscellaneous Malignant Cancer
	Oral Cavity and Pharynx = Lip, Tongue, Salivary Gland, Floor of Mouth, Gum and Other Mouth, Nasopharynx, Tonsil, Oropharynx, Hypopharynx, Other
	Oral Cavity and Pharynx
	Lip = Lip
	Tongue = Tongue
	Salivary Gland = Salivary Gland
	Floor of Mouth = Floor of Mouth
	Gum and Other Mouth = Gum and Other Mouth
	Nasopharynx = Nasopharynx
	Tonsil = Tonsil
	Oropharynx = Oropharynx
	Hypopharynx = Hypopharynx
	Other Oral Cavity and Pharynx = Other Oral Cavity and Pharynx
	Digestive System = Esophagus, Stomach, Small Intestine, Colon excluding Rectum, Rectum and Rectosigmoid Junction, Anus, Anal Canal and Anorectum,
	Liver, Intrahepatic Bile Duct, Gallbladder, Other Biliary, Pancreas, Retroperitoneum, Peritoneum, Omentum and Mesentery, Other Digestive Organs
	Esophagus = Esophagus
	Stomach = Stomach
	Small Intestine = Small Intestine
	Colon and Rectum = Colon excluding Rectum, Rectum and Rectosigmoid Junction
	Colon excluding Rectum = Colon excluding Rectum
	Rectum and Rectosigmoid Junction = Rectum and Rectosigmoid Junction
	Anus, Anal Canal and Anorectum = Anus, Anal Canal and Anorectum
	Liver and Intrahepatic Bile Duct = Liver, Intrahepatic Bile Duct
	Liver = Liver
	Intrahepatic Bile Duct = Intrahepatic Bile Duct
	Gallbladder = Gallbladder
	Other Biliary = Other Biliary
	Pancreas = Pancreas
	Retroperitoneum = Retroperitoneum
	Peritoneum, Omentum and Mesentery = Peritoneum, Omentum and Mesentery
	Other Digestive Organs = Other Digestive Organs
	Respiratory System = Nose, Nasal Cavity and Middle Ear, Larynx, Lung and Bronchus, Pleura, Trachea, Mediastinum and Other Respiratory Organs
	Nose, Nasal Cavity and Middle Ear = Nose, Nasal Cavity and Middle Ear
	Larynx = Larynx
	Lung and Bronchus = Lung and Bronchus
	Pleura = Pleura
	Trachea, Mediastinum and Other Respiratory Organs = Trachea, Mediastinum and Other Respiratory Organs
	Bones and Joints = Bones and Joints
	Soft Tissue including Heart = Soft Tissue including Heart
	Skin excluding Basal and Squamous = Melanoma of the Skin, Non-Melanoma Skin
	Melanoma of the Skin = Melanoma of the Skin
	Other Non-Epithelial Skin = Non-Melanoma Skin
	Breast = Breast
	Female Genital System = Cervix Uteri, Corpus Uteri, Uterus, NOS, Ovary, Vagina, Vulva, Other Female Genital Organs
	Cervix Uteri = Cervix Uteri
	Corpus and Uterus, NOS = Corpus Uteri, Uterus, NOS
	Corpus Uteri = Corpus Uteri
	Uterus, NOS = Uterus, NOS
	Ovary = Ovary
	Vagina = Vagina
	Vulva = Vulva
	Other Female Genital Organs = Other Female Genital Organs
	Male Genital System = Prostate, Testis, Penis, Other Male Genital Organs
	Prostate = Prostate
	Testis = Testis
	Penis = Penis
	Other Male Genital Organs = Other Male Genital Organs
	Urinary System = Urinary Bladder, Kidney and Renal Pelvis, Ureter, Other Urinary Organs
	Urinary Bladder = Urinary Bladder
	Kidney and Renal Pelvis = Kidney and Renal Pelvis
	Ureter = Ureter
	Other Urinary Organs = Other Urinary Organs
	Eye and Orbit = Eye and Orbit
	Brain and Other Nervous System = Brain and Other Nervous System
	Endocrine System = Thyroid, Other Endocrine including Thymus
	Thyroid = Thyroid
	Other Endocrine including Thymus = Other Endocrine including Thymus
	Lymphoma = Hodgkin Lymphoma, Non-Hodgkin Lymphoma
	Hodgkin Lymphoma = Hodgkin Lymphoma
	Non-Hodgkin Lymphoma = Non-Hodgkin Lymphoma
	Myeloma = Myeloma
	Leukemia = Acute Lymphocytic Leukemia, Chronic Lymphocytic Leukemia, Other Lymphocytic Leukemia, Acute Myeloid Leukemia, Acute Monocytic
	Leukemia, Chronic Myeloid Leukemia, Other Myeloid/Monocytic Leukemia, Other Acute Leukemia, Aleukemic, Subleukemic and NOS
	Lymphocytic Leukemia = Acute Lymphocytic Leukemia, Chronic Lymphocytic Leukemia, Other Lymphocytic Leukemia
	Acute Lymphocytic Leukemia = Acute Lymphocytic Leukemia
	Chronic Lymphocytic Leukemia = Chronic Lymphocytic Leukemia
	Other Lymphocytic Leukemia = Other Lymphocytic Leukemia
	Myeloid and Monocytic Leukemia = Acute Myeloid Leukemia, Acute Monocytic Leukemia, Chronic Myeloid Leukemia, Other Myeloid/Monocytic Leukemia
	Acute Myeloid Leukemia = Acute Myeloid Leukemia
	Acute Monocytic Leukemia = Acute Monocytic Leukemia
	Chronic Myeloid Leukemia = Chronic Myeloid Leukemia
	Other Myeloid/Monocytic Leukemia = Other Myeloid/Monocytic Leukemia
	Other Leukemia = Other Acute Leukemia, Aleukemic, Subleukemic and NOS
	Other Acute Leukemia = Other Acute Leukemia
	Aleukemic, Subleukemic and NOS = Aleukemic, Subleukemic and NOS
	Miscellaneous Malignant Cancer = Miscellaneous Malignant Cancer
	In situ, benign or unknown behavior neoplasm = In situ, benign or unknown behavior neoplasm
	Tuberculosis = Tuberculosis
	Syphilis = Syphilis
	Septicemia = Septicemia
	Other Infectious and Parasitic Diseases including HIV = 139, Other Infectious and Parasitic Diseases including HIV
	a - Do not use, not compatible with SEER incidence = 139
	b - Do not use, not compatible with SEER incidence = Other Infectious and Parasitic Diseases including HIV
	Diabetes Mellitus = Diabetes Mellitus
	Alzheimers (ICD-9 and 10 only) = Alzheimers (ICD-9 and 10 only)
	Diseases of Heart = Diseases of Heart
	Hypertension without Heart Disease = Hypertension without Heart Disease
	Cerebrovascular Diseases = Cerebrovascular Diseases
	Atherosclerosis = Atherosclerosis
	Aortic Aneurysm and Dissection = Aortic Aneurysm and Dissection
	Other Diseases of Arteries, Arterioles, Capillaries = Other Diseases of Arteries, Arterioles, Capillaries
	Pneumonia and Influenza = Pneumonia and Influenza
	Chronic Obstructive Pulmonary Disease and Allied Cond = Chronic Obstructive Pulmonary Disease and Allied Cond
	Stomach and Duodenal Ulcers = Stomach and Duodenal Ulcers
	Chronic Liver Disease and Cirrhosis = Chronic Liver Disease and Cirrhosis
	Nephritis, Nephrotic Syndrome and Nephrosis = Nephritis, Nephrotic Syndrome and Nephrosis
	Complications of Pregnancy, Childbirth, Puerperium = Complications of Pregnancy, Childbirth, Puerperium
	Congenital Anomalies = Congenital Anomalies
	Certain Conditions Originating in Perinatal Period = Certain Conditions Originating in Perinatal Period
	Symptoms, Signs and Ill-Defined Conditions = Symptoms, Signs and Ill-Defined Conditions
	Accidents and Adverse Effects = Accidents and Adverse Effects
	Suicide and Self-Inflicted Injury = Suicide and Self-Inflicted Injury
	Homicide and Legal Intervention = Homicide and Legal Intervention
	Other Cause of Death = Other Cause of Death
	State DC not available or state DC available but no COD = State DC not available or state DC available but no COD
	All Events (system added) = Lip, Tongue, Salivary Gland, Floor of Mouth, Gum and Other Mouth, Nasopharynx, Tonsil, Oropharynx, Hypopharynx, Other
	Oral Cavity and Pharynx, Esophagus, Stomach, Small Intestine, Colon excluding Rectum, Rectum and Rectosigmoid Junction, Anus, Anal Canal and
	Anorectum, Liver, Intrahepatic Bile Duct, Gallbladder, Other Biliary, Pancreas, Retroperitoneum, Peritoneum, Omentum and Mesentery, Other Digestive
	Organs, Nose, Nasal Cavity and Middle Ear, Larynx, Lung and Bronchus, Pleura, Trachea, Mediastinum and Other Respiratory Organs, Bones and Joints,
	Soft Tissue including Heart, Melanoma of the Skin, Non-Melanoma Skin, Breast, Cervix Uteri, Corpus Uteri, Uterus, NOS, Ovary, Vagina, Vulva, Other
	Female Genital Organs, Prostate, Testis, Penis, Other Male Genital Organs, Urinary Bladder, Kidney and Renal Pelvis, Ureter, Other Urinary Organs,
	Eye and Orbit, Thyroid, Other Endocrine including Thymus, Hodgkin Lymphoma, Non-Hodgkin Lymphoma, Myeloma, Acute Lymphocytic Leukemia,
	Chronic Lymphocytic Leukemia, Other Lymphocytic Leukemia, Acute Myeloid Leukemia, Chronic Myeloid Leukemia, Acute Monocytic Leukemia, Other
	Acute Leukemia, Aleukemic, Subleukemic and NOS, Miscellaneous Malignant Cancer, Other Myeloid/Monocytic Leukemia, Brain and Other Nervous
	System, In situ, benign or unknown behavior neoplasm, Tuberculosis, Syphilis, 139, Septicemia, Other Infectious and Parasitic Diseases including HIV,
	Diabetes Mellitus, Alzheimers (ICD-9 and 10 only), Diseases of Heart, Hypertension without Heart Disease, Cerebrovascular Diseases, Atherosclerosis,
	Aortic Aneurysm and Dissection, Other Diseases of Arteries, Arterioles, Capillaries, Pneumonia and Influenza, Chronic Obstructive Pulmonary Disease and
	Allied Cond, Stomach and Duodenal Ulcers, Chronic Liver Disease and Cirrhosis, Nephritis, Nephrotic Syndrome and Nephrosis, Complications of
	Pregnancy, Childbirth, Puerperium, Congenital Anomalies, Certain Conditions Originating in Perinatal Period, Symptoms, Signs and Ill-Defined Conditions,
	Accidents and Adverse Effects, Suicide and Self-Inflicted Injury, Homicide and Legal Intervention, Other Cause of Death, State DC not available or state DC
	available but no COD
OUTPUT
Precision: 2 decimal places (default)
Historic: Not Selected
Rates: Rate Session
CITATION
Data: Surveillance, Epidemiology, and End Results (SEER) Program (www.seer.cancer.gov) SEER*Stat Database: Mortality - All COD, Aggregated Total U.S.
	(1969-2014) <Katrina/Rita Population Adjustment>, National Cancer Institute, DCCPS, Surveillance Research Program, Surveillance Systems Branch,
	released December 2016. Underlying mortality data provided by NCHS (www.cdc.gov/nchs).
DATA
Database: Mortality - All COD, Aggregated Total U.S. (1969-2014) <Katrina/Rita Population Adjustment>
STATISTIC
Statistic: Crude Rates
SELECTION
Select Only: Known Age
TABLE
Page: COD rec (HIV grouped w/oth infectious) [Cause of death recode]
	Sex M/F [Sex]
	Race (W/Unspec, B, O) [Race recode (White, Black, Other)]
Row: Age recode MPS [Age recode with <1 year olds]
Column: Year of death (1973-2014) [Year of death]
USER DEFINITIONS
	COD rec (HIV grouped w/oth infectious) [Cause of death recode]
	Description: For more information, see http://seer.cancer.gov/codrecode/1969+_d04162012.
	All Causes of Death = Lip, Tongue, Salivary Gland, Floor of Mouth, Gum and Other Mouth, Nasopharynx, Tonsil, Oropharynx, Hypopharynx, Other Oral
	Cavity and Pharynx, Esophagus, Stomach, Small Intestine, Colon excluding Rectum, Rectum and Rectosigmoid Junction, Anus, Anal Canal and
	Anorectum, Liver, Intrahepatic Bile Duct, Gallbladder, Other Biliary, Pancreas, Retroperitoneum, Peritoneum, Omentum and Mesentery, Other Digestive
	Organs, Nose, Nasal Cavity and Middle Ear, Larynx, Lung and Bronchus, Pleura, Trachea, Mediastinum and Other Respiratory Organs, Bones and Joints,
	Soft Tissue including Heart, Melanoma of the Skin, Non-Melanoma Skin, Breast, Cervix Uteri, Corpus Uteri, Uterus, NOS, Ovary, Vagina, Vulva, Other
	Female Genital Organs, Prostate, Testis, Penis, Other Male Genital Organs, Urinary Bladder, Kidney and Renal Pelvis, Ureter, Other Urinary Organs,
	Eye and Orbit, Brain and Other Nervous System, Thyroid, Other Endocrine including Thymus, Hodgkin Lymphoma, Non-Hodgkin Lymphoma, Myeloma,
	Acute Lymphocytic Leukemia, Chronic Lymphocytic Leukemia, Other Lymphocytic Leukemia, Acute Myeloid Leukemia, Acute Monocytic Leukemia,
	Chronic Myeloid Leukemia, Other Myeloid/Monocytic Leukemia, Other Acute Leukemia, Aleukemic, Subleukemic and NOS, Miscellaneous Malignant
	Cancer, In situ, benign or unknown behavior neoplasm, Tuberculosis, Syphilis, Human Immunodeficiency Virus (HIV) (1987+), Septicemia, Other
	Infectious and Parasitic Diseases, Diabetes Mellitus, Alzheimers (ICD-9 and 10 only), Diseases of Heart, Hypertension without Heart Disease,
	Cerebrovascular Diseases, Atherosclerosis, Aortic Aneurysm and Dissection, Other Diseases of Arteries, Arterioles, Capillaries, Pneumonia and Influenza,
	Chronic Obstructive Pulmonary Disease and Allied Cond, Stomach and Duodenal Ulcers, Chronic Liver Disease and Cirrhosis, Nephritis, Nephrotic
	Syndrome and Nephrosis, Complications of Pregnancy, Childbirth, Puerperium, Congenital Anomalies, Certain Conditions Originating in Perinatal Period,
	Symptoms, Signs and Ill-Defined Conditions, Accidents and Adverse Effects, Suicide and Self-Inflicted Injury, Homicide and Legal Intervention, Other
	Cause of Death
	All Malignant Cancers = Lip, Tongue, Salivary Gland, Floor of Mouth, Gum and Other Mouth, Nasopharynx, Tonsil, Oropharynx, Hypopharynx, Other Oral
	Cavity and Pharynx, Esophagus, Stomach, Small Intestine, Colon excluding Rectum, Rectum and Rectosigmoid Junction, Anus, Anal Canal and
	Anorectum, Liver, Intrahepatic Bile Duct, Gallbladder, Other Biliary, Pancreas, Retroperitoneum, Peritoneum, Omentum and Mesentery, Other Digestive
	Organs, Nose, Nasal Cavity and Middle Ear, Larynx, Lung and Bronchus, Pleura, Trachea, Mediastinum and Other Respiratory Organs, Bones and Joints,
	Soft Tissue including Heart, Melanoma of the Skin, Non-Melanoma Skin, Breast, Cervix Uteri, Corpus Uteri, Uterus, NOS, Ovary, Vagina, Vulva, Other
	Female Genital Organs, Prostate, Testis, Penis, Other Male Genital Organs, Urinary Bladder, Kidney and Renal Pelvis, Ureter, Other Urinary Organs,
	Eye and Orbit, Brain and Other Nervous System, Thyroid, Other Endocrine including Thymus, Hodgkin Lymphoma, Non-Hodgkin Lymphoma, Myeloma,
	Acute Lymphocytic Leukemia, Chronic Lymphocytic Leukemia, Other Lymphocytic Leukemia, Acute Myeloid Leukemia, Acute Monocytic Leukemia,
	Chronic Myeloid Leukemia, Other Myeloid/Monocytic Leukemia, Other Acute Leukemia, Aleukemic, Subleukemic and NOS, Miscellaneous Malignant Cancer
	Oral Cavity and Pharynx = Lip, Tongue, Salivary Gland, Floor of Mouth, Gum and Other Mouth, Nasopharynx, Tonsil, Oropharynx, Hypopharynx, Other
	Oral Cavity and Pharynx
	Lip = Lip
	Tongue = Tongue
	Salivary Gland = Salivary Gland
	Floor of Mouth = Floor of Mouth
	Gum and Other Mouth = Gum and Other Mouth
	Nasopharynx = Nasopharynx
	Tonsil = Tonsil
	Oropharynx = Oropharynx
	Hypopharynx = Hypopharynx
	Other Oral Cavity and Pharynx = Other Oral Cavity and Pharynx
	Digestive System = Esophagus, Stomach, Small Intestine, Colon excluding Rectum, Rectum and Rectosigmoid Junction, Anus, Anal Canal and Anorectum,
	Liver, Intrahepatic Bile Duct, Gallbladder, Other Biliary, Pancreas, Retroperitoneum, Peritoneum, Omentum and Mesentery, Other Digestive Organs
	Esophagus = Esophagus
	Stomach = Stomach
	Small Intestine = Small Intestine
	Colon and Rectum = Colon excluding Rectum, Rectum and Rectosigmoid Junction
	Colon excluding Rectum = Colon excluding Rectum
	Rectum and Rectosigmoid Junction = Rectum and Rectosigmoid Junction
	Anus, Anal Canal and Anorectum = Anus, Anal Canal and Anorectum
	Liver and Intrahepatic Bile Duct = Liver, Intrahepatic Bile Duct
	Liver = Liver
	Intrahepatic Bile Duct = Intrahepatic Bile Duct
	Gallbladder = Gallbladder
	Other Biliary = Other Biliary
	Pancreas = Pancreas
	Retroperitoneum = Retroperitoneum
	Peritoneum, Omentum and Mesentery = Peritoneum, Omentum and Mesentery
	Other Digestive Organs = Other Digestive Organs
	Respiratory System = Nose, Nasal Cavity and Middle Ear, Larynx, Lung and Bronchus, Pleura, Trachea, Mediastinum and Other Respiratory Organs
	Nose, Nasal Cavity and Middle Ear = Nose, Nasal Cavity and Middle Ear
	Larynx = Larynx
	Lung and Bronchus = Lung and Bronchus
	Pleura = Pleura
	Trachea, Mediastinum and Other Respiratory Organs = Trachea, Mediastinum and Other Respiratory Organs
	Bones and Joints = Bones and Joints
	Soft Tissue including Heart = Soft Tissue including Heart
	Skin excluding Basal and Squamous = Melanoma of the Skin, Non-Melanoma Skin
	Melanoma of the Skin = Melanoma of the Skin
	Other Non-Epithelial Skin = Non-Melanoma Skin
	Breast = Breast
	Female Genital System = Cervix Uteri, Corpus Uteri, Uterus, NOS, Ovary, Vagina, Vulva, Other Female Genital Organs
	Cervix Uteri = Cervix Uteri
	Corpus and Uterus, NOS = Corpus Uteri, Uterus, NOS
	Corpus Uteri = Corpus Uteri
	Uterus, NOS = Uterus, NOS
	Ovary = Ovary
	Vagina = Vagina
	Vulva = Vulva
	Other Female Genital Organs = Other Female Genital Organs
	Male Genital System = Prostate, Testis, Penis, Other Male Genital Organs
	Prostate = Prostate
	Testis = Testis
	Penis = Penis
	Other Male Genital Organs = Other Male Genital Organs
	Urinary System = Urinary Bladder, Kidney and Renal Pelvis, Ureter, Other Urinary Organs
	Urinary Bladder = Urinary Bladder
	Kidney and Renal Pelvis = Kidney and Renal Pelvis
	Ureter = Ureter
	Other Urinary Organs = Other Urinary Organs
	Eye and Orbit = Eye and Orbit
	Brain and Other Nervous System = Brain and Other Nervous System
	Endocrine System = Thyroid, Other Endocrine including Thymus
	Thyroid = Thyroid
	Other Endocrine including Thymus = Other Endocrine including Thymus
	Lymphoma = Hodgkin Lymphoma, Non-Hodgkin Lymphoma
	Hodgkin Lymphoma = Hodgkin Lymphoma
	Non-Hodgkin Lymphoma = Non-Hodgkin Lymphoma
	Myeloma = Myeloma
	Leukemia = Acute Lymphocytic Leukemia, Chronic Lymphocytic Leukemia, Other Lymphocytic Leukemia, Acute Myeloid Leukemia, Acute Monocytic
	Leukemia, Chronic Myeloid Leukemia, Other Myeloid/Monocytic Leukemia, Other Acute Leukemia, Aleukemic, Subleukemic and NOS
	Lymphocytic Leukemia = Acute Lymphocytic Leukemia, Chronic Lymphocytic Leukemia, Other Lymphocytic Leukemia
	Acute Lymphocytic Leukemia = Acute Lymphocytic Leukemia
	Chronic Lymphocytic Leukemia = Chronic Lymphocytic Leukemia
	Other Lymphocytic Leukemia = Other Lymphocytic Leukemia
	Myeloid and Monocytic Leukemia = Acute Myeloid Leukemia, Acute Monocytic Leukemia, Chronic Myeloid Leukemia, Other Myeloid/Monocytic Leukemia
	Acute Myeloid Leukemia = Acute Myeloid Leukemia
	Acute Monocytic Leukemia = Acute Monocytic Leukemia
	Chronic Myeloid Leukemia = Chronic Myeloid Leukemia
	Other Myeloid/Monocytic Leukemia = Other Myeloid/Monocytic Leukemia
	Other Leukemia = Other Acute Leukemia, Aleukemic, Subleukemic and NOS
	Other Acute Leukemia = Other Acute Leukemia
	Aleukemic, Subleukemic and NOS = Aleukemic, Subleukemic and NOS
	Miscellaneous Malignant Cancer = Miscellaneous Malignant Cancer
	In situ, benign or unknown behavior neoplasm = In situ, benign or unknown behavior neoplasm
	Tuberculosis = Tuberculosis
	Syphilis = Syphilis
	Septicemia = Septicemia
	Other Infectious and Parasitic Diseases including HIV = Human Immunodeficiency Virus (HIV) (1987+), Other Infectious and Parasitic Diseases
	a - Do not use, not compatible with SEER incidence = Human Immunodeficiency Virus (HIV) (1987+)
	b - Do not use, not compatible with SEER incidence = Other Infectious and Parasitic Diseases
	Diabetes Mellitus = Diabetes Mellitus
	Alzheimers (ICD-9 and 10 only) = Alzheimers (ICD-9 and 10 only)
	Diseases of Heart = Diseases of Heart
	Hypertension without Heart Disease = Hypertension without Heart Disease
	Cerebrovascular Diseases = Cerebrovascular Diseases
	Atherosclerosis = Atherosclerosis
	Aortic Aneurysm and Dissection = Aortic Aneurysm and Dissection
	Other Diseases of Arteries, Arterioles, Capillaries = Other Diseases of Arteries, Arterioles, Capillaries
	Pneumonia and Influenza = Pneumonia and Influenza
	Chronic Obstructive Pulmonary Disease and Allied Cond = Chronic Obstructive Pulmonary Disease and Allied Cond
	Stomach and Duodenal Ulcers = Stomach and Duodenal Ulcers
	Chronic Liver Disease and Cirrhosis = Chronic Liver Disease and Cirrhosis
	Nephritis, Nephrotic Syndrome and Nephrosis = Nephritis, Nephrotic Syndrome and Nephrosis
	Complications of Pregnancy, Childbirth, Puerperium = Complications of Pregnancy, Childbirth, Puerperium
	Congenital Anomalies = Congenital Anomalies
	Certain Conditions Originating in Perinatal Period = Certain Conditions Originating in Perinatal Period
	Symptoms, Signs and Ill-Defined Conditions = Symptoms, Signs and Ill-Defined Conditions
	Accidents and Adverse Effects = Accidents and Adverse Effects
	Suicide and Self-Inflicted Injury = Suicide and Self-Inflicted Injury
	Homicide and Legal Intervention = Homicide and Legal Intervention
	Other Cause of Death = Other Cause of Death
	Age recode MPS [Age recode with <1 year olds]
	00-04 years = 00 years, 01-04 years
	05-09 years = 05-09 years
	10-14 years = 10-14 years
	15-19 years = 15-19 years
	20-24 years = 20-24 years
	25-29 years = 25-29 years
	30-34 years = 30-34 years
	35-39 years = 35-39 years
	40-44 years = 40-44 years
	45-49 years = 45-49 years
	50-54 years = 50-54 years
	55-59 years = 55-59 years
	60-64 years = 60-64 years
	65-69 years = 65-69 years
	70-74 years = 70-74 years
	75-79 years = 75-79 years
	80-84 years = 80-84 years
	85+ years = 85+ years
	Sex M/F [Sex]
	Male = Male
	Female = Female
	Race (W/Unspec, B, O) [Race recode (White, Black, Other)]
	Description: Caution should be exercised when using this variable. For more information, see http://seer.cancer.gov/seerstat/variables/seer/race_ethnicity.
	White/Other unsp = White, Other unspecified (1978-1991)
	Black = Black
	Other (American Indian/AK Native, Asian/Pacific Islander) = Other (American Indian/AK Native, Asian/Pacific Islander)
	Year of death (1973-2014) [Year of death]
	1973-1974 = 1973, 1974
	1975-1979 = 1975, 1976, 1977, 1978, 1979
	1980-1984 = 1980, 1981, 1982, 1983, 1984
	1985-1989 = 1985, 1986, 1987, 1988, 1989
	1990-1994 = 1990, 1991, 1992, 1993, 1994
	1995-1999 = 1995, 1996, 1997, 1998, 1999
	2000-2004 = 2000, 2001, 2002, 2003, 2004
	2005-2009 = 2005, 2006, 2007, 2008, 2009
	2010-2014 = 2010, 2011, 2012, 2013, 2014
OUTPUT
Title: U.S. Mortality 1973-2014 (Nov 2016 sub), Race (WU/B/O), Event: COD rec (HIV grouped w/oth infectious)
	These rates are provided for producing "All races combined" statistics.
	Since populations are not available for other unspecified 1978-1991 race, these cases are grouped with whites in the rates.
	There is no Unknown race in the mortality files, so to avoid excluding cases with Unknown race you must pick a race category for them on on the
	MP-SIR Rates tab.
	Therefore, statistics for whites may be misleading.
Display Rates as: Cases per 100,000
Precision: 6 decimal places (default)

## Sheet: SIR latency
Suicide and Self-Inflicted Injury
	2-11 months	2-11 months	2-11 months	2-11 months	2-11 months	2-11 months	2-11 months	2-11 months	2-11 months	2-11 months	2-11 months	2-11 months	2-11 months	12-59 months	12-59 months	12-59 months	12-59 months	12-59 months	12-59 months	12-59 months	12-59 months	12-59 months	12-59 months	12-59 months	12-59 months	12-59 months	60+ months	60+ months	60+ months	60+ months	60+ months	60+ months	60+ months	60+ months	60+ months	60+ months	60+ months	60+ months	60+ months	Total	Total	Total	Total	Total	Total	Total	Total	Total	Total
	Observed	Expected	O/E	CI Lower	CI Upper	Excess Risk	Persons	Person Years at Risk	Mean Person Years at Risk	Mean Age at Exposure	Mean Date of Exposure	Mean Age at Event	Mean Date of Event	Observed	Expected	O/E	CI Lower	CI Upper	Excess Risk	Persons	Person Years at Risk	Mean Person Years at Risk	Mean Age at Exposure	Mean Date of Exposure	Mean Age at Event	Mean Date of Event	Observed	Expected	O/E	CI Lower	CI Upper	Excess Risk	Persons	Person Years at Risk	Mean Person Years at Risk	Mean Age at Exposure	Mean Date of Exposure	Mean Age at Event	Mean Date of Event	Observed	Expected	O/E	CI Lower	CI Upper	Excess Risk	Persons	Person Years at Risk	Mean Person Years at Risk	Mean Age at Exposure
All Sites	1182	141.49	8.35#	7.88	8.84	2220.09	6405	4686.8	0.73	62.15	1991.77	66.62	1994.26	2176	486.21	4.48#	4.29	4.67	1130.46	5154	14947.9	2.9	61.17	1991.29	66.43	1996.07	2481	687.81	3.61#	3.47	3.75	983.65	2762	18229.9	6.6	58.7	1989.57	70.11	2001.42	5839	1315.51	4.44#	4.33	4.55	1194.65	6405	37864.5	5.91	62.15
All Sites excluding Non-Melanoma Skin	1182	141.15	8.37#	7.9	8.87	2227.7	6386	4672.31	0.73	62.18	1991.78	66.62	1994.26	2170	485.41	4.47#	4.28	4.66	1130.82	5137	14897.1	2.9	61.21	1991.29	66.44	1996.06	2472	687.03	3.60#	3.46	3.74	982.68	2752	18164.3	6.6	58.77	1989.59	70.18	2001.44	5824	1313.59	4.43#	4.32	4.55	1195.33	6386	37733.7	5.91	62.18
All Solid Tumors	1047	131.67	7.95#	7.48	8.45	2145.81	5806	4265.65	0.73	62.8	1991.77	66.75	1994.32	1971	455.91	4.32#	4.13	4.52	1113.27	4698	13609.4	2.9	61.96	1991.29	66.9	1996	2261	652.17	3.47#	3.33	3.61	979.36	2526	16427.4	6.5	59.8	1989.66	71.19	2001.41	5279	1239.75	4.26#	4.14	4.37	1177.54	5806	34302.5	5.91	62.8
Oral Cavity and Pharynx	81	6.44	12.57#	9.99	15.63	2535.73	401	294.03	0.73	59.88	1991.09	65.97	1993.89	138	19.75	6.99#	5.87	8.25	1369.2	318	863.63	2.72	58.45	1990.53	62.21	1996.05	116	28.95	4.01#	3.31	4.81	876.65	148	992.99	6.71	56.4	1988.02	67.66	2000.51	335	55.14	6.08#	5.44	6.76	1301.26	401	2150.65	5.36	59.88
Lip	5	1.68	2.98	0.97	6.95	619.91	66	53.59	0.81	60.97	1986.6	68.02	1990.67	20	6.72	2.98#	1.82	4.6	677.43	61	196.02	3.21	60.45	1986.32	66.1	1991.91	32	11.63	2.75#	1.88	3.88	658.56	37	309.32	8.36	57.84	1985.33	71.11	1999.1	57	20.03	2.85#	2.16	3.69	661.47	66	558.93	8.47	60.97
Tongue	21	1.27	16.52#	10.23	25.26	3081.96	89	64.02	0.72	58.99	1992.7	62.39	1996.87	32	3.2	10.01#	6.85	14.13	1670.7	68	172.4	2.54	58.1	1991.57	62.2	1997.16	20	4.66	4.29#	2.62	6.62	843.17	28	181.9	6.5	55.41	1986.7	65.24	1997.89	73	9.13	7.99#	6.27	10.05	1526.83	89	418.31	4.7	58.99
Salivary Gland	5	0.42	11.85#	3.85	27.66	2040.91	31	22.43	0.72	57.06	1992.31	74.07	1999.87	9	1.44	6.23#	2.85	11.83	915.84	26	82.5	3.17	53.85	1990.92	60.72	1994.7	16	2.09	7.67#	4.38	12.45	1367.31	16	101.75	6.36	51.2	1989.98	62.56	2001.34	30	3.95	7.59#	5.12	10.83	1260.2	31	206.69	6.67	57.06
Floor of Mouth, and Gum and Other Mouth	17	1.34	12.66#	7.37	20.26	2669.47	79	58.65	0.74	61.41	1989.89	66.59	1991.89	27	4.78	5.64#	3.72	8.21	1316.52	62	168.74	2.72	60.15	1989.5	61.1	1995.14	17	5.71	2.98#	1.73	4.76	758.27	27	148.85	5.51	62.01	1986.83	74.41	1999.45	61	11.84	5.15#	3.94	6.62	1306.57	79	376.24	4.76	61.41
Floor of Mouth	8	0.51	15.80#	6.82	31.14	2490.47	40	30.09	0.75	57.88	1991.16	65.06	1994.85	15	1.81	8.29#	4.64	13.68	1559.49	32	84.58	2.64	56.23	1990.39	54.55	1998.52	8	1.5	5.35#	2.31	10.53	1408.96	13	46.16	3.55	60.75	1987.04	72.73	1997.79	31	3.81	8.13#	5.53	11.54	1690.46	40	160.83	4.02	57.88
Gum and Other Mouth	9	0.84	10.75#	4.92	20.41	2858.04	39	28.56	0.73	65.03	1988.59	67.95	1989.26	12	2.98	4.03#	2.08	7.04	1072.32	30	84.16	2.81	64.32	1988.55	69.29	1990.91	9	4.22	2.13	0.98	4.05	465.79	14	102.69	7.34	63.18	1986.63	75.91	2000.94	30	8.03	3.74#	2.52	5.33	1019.95	39	215.41	5.52	65.03
Tonsil	9	0.44	20.52#	9.39	38.96	2912.11	41	29.4	0.72	56.84	1994.63	61.56	1993.68	14	1.05	13.27#	7.25	22.27	1726.33	32	74.99	2.34	55.65	1995.03	59.08	2001.68	9	1.2	7.51#	3.43	14.26	1031.13	11	75.66	6.88	48.6	1995.17	57.9	2009.02	32	2.69	11.89#	8.13	16.78	1627.81	41	180.05	4.39	56.84
Pharynx	23	1.12	20.46#	12.97	30.7	3825.73	84	57.18	0.68	61.11	1991.6	68.35	1992.94	31	2.08	14.93#	10.14	21.19	2073.55	59	139.49	2.36	58.44	1991.4	61.94	1995.3	18	2.88	6.26#	3.71	9.89	1033.54	24	146.34	6.1	56.3	1989.88	67.38	2002.03	72	6.08	11.85#	9.27	14.92	1921.94	84	343.01	4.08	61.11
Nasopharynx	6	0.26	22.67#	8.32	49.34	2648.94	31	21.65	0.7	56.94	1994.13	71.55	1994.17	8	0.81	9.82#	4.24	19.34	993.14	24	72.35	3.01	53.65	1994.88	51.01	2006.18	11	2.07	5.32#	2.65	9.51	728.98	15	122.5	8.17	54.94	1989.7	68.35	2002.22	25	3.15	7.94#	5.14	11.72	1009.26	31	216.5	6.98	56.94
Oropharynx	4	0.14	28.64#	7.8	73.34	5373.34	11	7.18	0.65	61.44	1993.64	66.96	2002.81	6	0.11	52.52#	19.27	114.31	5399.97	7	10.9	1.56	58.56	1988.68	60.21	1989.6	1	0.03	30.75	0.78	171.31	4157.22	1	2.33	2.33	61.59	1996.04	68.92	2003.37	11	0.29	38.41#	19.17	68.72	5248.9	11	20.41	1.86	61.44
Hypopharynx	13	0.72	18.06#	9.62	30.89	4332.36	42	28.35	0.67	64.1	1989.2	67.3	1989.33	17	1.15	14.82#	8.63	23.72	2818.66	28	56.24	2.01	62.5	1989.1	67.7	1992.19	6	0.77	7.76#	2.85	16.9	2430.16	8	21.51	2.69	58.2	1989.45	65.33	2001.47	36	2.64	13.64#	9.55	18.88	3144.31	42	106.1	2.53	64.1
Other Oral Cavity and Pharynx	1	0.17	6.03	0.15	33.59	952.07	11	8.76	0.8	59.47	1993.09	64.41	1975.2	5	0.47	10.57#	3.43	24.67	1534.82	10	29.5	2.95	59.03	1994.94	65.7	2001.89	4	0.78	5.10#	1.39	13.06	1102.66	5	29.16	5.83	55.25	1990.89	67.19	2000.2	10	1.42	7.03#	3.37	12.92	1272.15	11	67.42	6.13	59.47
Digestive System	237	24.08	9.84#	8.63	11.18	3059.69	997	695.89	0.7	65.44	1991.57	66.85	1994.07	373	76.51	4.88#	4.39	5.4	1505.48	748	1969.41	2.63	65.1	1990.89	68.05	1995.28	294	102	2.88#	2.56	3.23	922.99	339	2080.19	6.14	64.08	1988.78	75.26	2000.15	904	202.59	4.46#	4.18	4.76	1478.06	997	4745.5	4.76	65.44
Esophagus	40	0.98	40.69#	29.07	55.4	11229.8	67	34.74	0.52	66.69	1994.9	70.43	1995.72	21	0.89	23.59#	14.6	36.06	3982.73	27	50.49	1.87	61.84	1994.38	66.27	1997.71	6	0.59	10.22#	3.75	22.24	1584.14	6	34.17	5.69	54.26	1990.61	64.95	2001.3	67	2.46	27.23#	21.1	34.58	5405.07	67	119.41	1.78	66.69
Stomach	42	1.55	27.16#	19.57	36.71	7123.72	98	56.79	0.58	64.33	1990.35	65.46	1992.29	39	3.65	10.68#	7.6	14.6	3036.02	56	116.43	2.08	63.78	1989.21	67.45	1994.05	14	3.16	4.43#	2.42	7.44	1367.96	16	79.26	4.95	60.54	1983.52	70.48	1994.17	95	8.35	11.37#	9.2	13.9	3431.75	98	252.48	2.58	64.33
Small Intestine	3	0.48	6.22#	1.28	18.17	2053.81	17	12.26	0.72	67.7	1995.42	80.86	1999.37	8	1.03	7.78#	3.36	15.33	2715.88	14	25.67	1.83	64.96	1994.66	62.52	2000.58	2	0.62	3.22	0.39	11.62	1053.76	4	13.08	3.27	68.69	1988.35	76.84	1998.12	13	2.13	6.10#	3.25	10.43	2130.53	17	51.01	3	67.7
Colon, Rectum and Anus	88	19.39	4.54#	3.64	5.59	1289.04	698	532.27	0.76	65.78	1990.49	67.68	1992.09	266	67.91	3.92#	3.46	4.42	1175.35	600	1685.4	2.81	65.54	1990.28	68.93	1994.44	262	94.73	2.77#	2.44	3.12	882.01	301	1896.42	6.3	64.38	1988.78	75.85	2000.3	616	182.03	3.38#	3.12	3.66	1054.84	698	4114.09	5.89	65.78
Colon and Rectum	85	18.75	4.53#	3.62	5.6	1287.09	675	514.7	0.76	65.86	1990.21	67.66	1991.49	258	66.49	3.88#	3.42	4.38	1168.96	582	1638.32	2.81	65.62	1990.09	68.92	1994.21	258	93.63	2.76#	2.43	3.11	885.81	293	1855.59	6.33	64.55	1988.61	75.94	2000.24	601	178.87	3.36#	3.1	3.64	1053.05	675	4008.61	5.94	65.86
Colon excluding Rectum	57	13.56	4.21#	3.18	5.45	1260.66	452	344.62	0.76	66.46	1990.33	68.19	1991.12	163	48.24	3.38#	2.88	3.94	1025.17	388	1119.41	2.89	66.22	1990.27	70.07	1994.71	174	63.43	2.74#	2.35	3.18	916.22	204	1206.83	5.92	65.01	1988.68	75.86	1999.78	394	125.22	3.15#	2.84	3.47	1006.33	452	2670.86	5.91	66.46
Cecum	11	3.23	3.40#	1.7	6.09	1096.86	94	70.82	0.75	67.21	1991.26	64.08	1989.17	38	10.35	3.67#	2.6	5.04	1228.98	80	224.99	2.81	67.4	1991.74	72.98	1995.71	35	12.7	2.76#	1.92	3.83	1020.11	39	218.65	5.61	64.51	1989.8	74.64	2000.04	84	26.28	3.20#	2.55	3.96	1122.02	94	514.46	5.47	67.21
Appendix	0	0.09	0	0	41.7	-212.73	5	4.16	0.83	59.72	1994.35			2	0.36	5.48	0.66	19.81	1509.43	5	10.83	2.17	59.72	1994.35	53.17	2004.37	1	0.74	1.35	0.03	7.55	224.2	2	11.67	5.83	67.13	1990.79	85.25	1989.87	3	1.19	2.52	0.52	7.36	678.29	5	26.66	5.33	59.72
Ascending Colon	9	2.06	4.38#	2	8.31	1649.64	54	42.09	0.78	69.33	1993.36	74.79	2003.5	22	5.51	3.99#	2.5	6.05	1537.55	44	107.25	2.44	68.19	1991.3	73.13	1994.87	15	4.81	3.12#	1.75	5.14	994.05	17	102.52	6.03	63.02	1989.25	75.26	2000.63	46	12.38	3.72#	2.72	4.96	1335.05	54	251.86	4.66	69.33
Hepatic Flexure	1	0.56	1.78	0.05	9.91	526.03	11	8.32	0.76	71.59	1990.29	68.09	1979.45	2	2.58	0.77	0.09	2.8	-180.75	10	32.33	3.23	71.96	1991.39	64.62	1997.83	7	2.05	3.41#	1.37	7.03	2274.53	7	21.75	3.11	74.24	1990.56	82.35	1998.67	10	5.2	1.92	0.92	3.54	769.29	11	62.4	5.67	71.59
Transverse Colon	6	0.98	6.10#	2.24	13.27	1828.47	36	27.43	0.76	65.86	1988.36	67.72	1984.47	9	4.13	2.18	1	4.14	472.14	30	103.25	3.44	65.6	1989.25	69.85	1993.31	20	5.48	3.65#	2.23	5.63	1213.45	21	119.64	5.7	65.13	1988.85	75.62	1999.22	35	10.59	3.30#	2.3	4.6	975.08	36	250.33	6.95	65.86
Splenic Flexure	0	0.49	0	0	7.54	-391.66	15	12.49	0.83	69.33	1991.65			6	2.03	2.95#	1.08	6.42	924.26	15	42.91	2.86	69.33	1991.65	77.09	1998.25	6	3.3	1.82	0.67	3.96	440.88	8	61.32	7.67	65.62	1990.08	76.63	2006.42	12	5.82	2.06#	1.07	3.6	529.48	15	116.73	7.78	69.33
Descending Colon	6	1.31	4.57#	1.68	9.94	1406.15	45	33.33	0.74	67.18	1988.35	70.93	1981.61	16	4.62	3.46#	1.98	5.62	1056.64	38	107.67	2.83	66.84	1989.41	70.44	1994.05	16	6.02	2.66#	1.52	4.32	848.42	21	117.68	5.6	66.22	1987.52	76.4	1998.32	38	11.95	3.18#	2.25	4.36	1006.94	45	258.67	5.75	67.18
Sigmoid Colon	23	4.53	5.07#	3.22	7.61	1327.07	183	139.14	0.76	64.89	1989.52	66.91	1991.48	62	17.77	3.49#	2.68	4.47	941.76	158	469.66	2.97	64.69	1989.26	67.11	1993.49	72	27.84	2.59#	2.02	3.26	817.62	87	540.1	6.21	64.7	1988.05	75.97	1999.72	157	50.14	3.13#	2.66	3.66	930.07	183	1148.91	6.28	64.89
Large Intestine, NOS	1	0.29	3.4	0.09	18.97	1033.93	9	6.83	0.76	64.86	1992.43	70.09	2001.45	6	0.88	6.79#	2.49	14.79	2495.23	8	20.51	2.56	64.25	1991.35	70.69	1996.44	2	0.5	4.03	0.49	14.54	1113.45	2	13.5	6.75	54.17	1985.33	65.92	1997.08	9	1.67	5.38#	2.46	10.21	1794.01	9	40.84	4.54	64.86
Rectum and Rectosigmoid Junction	28	5.2	5.39#	3.58	7.78	1340.63	223	170.08	0.76	64.64	1989.97	66.58	1992.25	95	18.25	5.21#	4.21	6.36	1479.14	194	518.91	2.67	64.41	1989.71	66.96	1993.34	84	30.2	2.78#	2.22	3.44	829.23	89	648.76	7.29	63.49	1988.45	76.12	2001.19	207	53.65	3.86#	3.35	4.42	1146.34	223	1337.76	6	64.64
Rectosigmoid Junction	5	1.61	3.10#	1.01	7.23	650.86	66	52.01	0.79	64.64	1988.93	67.05	1988.1	33	6.27	5.26#	3.62	7.39	1681.05	60	159.01	2.65	64.43	1989.03	67.93	1991.56	21	7.19	2.92#	1.81	4.46	861.5	23	160.25	6.97	62.3	1989.27	74.95	2002.12	59	15.08	3.91#	2.98	5.05	1183	66	371.27	5.63	64.64
Rectum	23	3.58	6.42#	4.07	9.63	1644.47	157	118.07	0.75	64.64	1990.41	66.48	1993.15	62	11.98	5.18#	3.97	6.64	1389.93	134	359.9	2.69	64.4	1990.02	66.44	1994.29	63	23.01	2.74#	2.1	3.5	818.64	66	488.52	7.4	63.91	1988.17	76.51	2000.88	148	38.57	3.84#	3.24	4.51	1132.26	157	966.49	6.16	64.64
Anus, Anal Canal and Anorectum	3	0.63	4.73	0.98	13.83	1346.2	23	17.57	0.76	63.52	1998.48	68.26	2009.09	8	1.42	5.64#	2.43	11.1	1397.85	18	47.08	2.62	63.19	1996.49	69.26	2002.05	4	1.1	3.63	0.99	9.28	709.43	8	40.83	5.1	58.34	1995.08	69.71	2004.26	15	3.16	4.75#	2.66	7.84	1122.77	23	105.48	4.59	63.52
Rectum, Rectosig Junct, Anus, Anal Canal and Anorectum	31	5.83	5.32#	3.61	7.54	1341.15	246	187.66	0.76	64.53	1990.77	66.74	1993.88	103	19.67	5.24#	4.28	6.35	1472.38	212	565.99	2.67	64.3	1990.29	67.14	1994.01	88	31.31	2.81#	2.25	3.46	822.13	97	689.59	7.11	63.07	1989	75.83	2001.33	222	56.8	3.91#	3.41	4.46	1144.62	246	1443.24	5.87	64.53
Liver, Gallbladder, Intrahep Bile Duct and Other Biliary	20	0.69	29.05#	17.74	44.86	6980.09	48	27.67	0.58	64.85	1999.79	64.87	2000.59	20	1.94	10.31#	6.3	15.92	3323.38	27	54.34	2.01	64.39	1999.67	64.95	2003.01	5	2.44	2.05	0.67	4.79	824.56	7	31.09	4.44	69.42	1996.77	76.83	2005.79	45	5.07	8.88#	6.48	11.89	3531.01	48	113.1	2.36	64.85
Liver	11	0.36	30.39#	15.17	54.38	6934.63	27	15.34	0.57	63.96	2004.19	62.07	2004.5	12	0.99	12.08#	6.24	21.11	3906.89	15	28.17	1.88	64.22	2004.86	65.14	2008.41	1	0.93	1.08	0.03	6	56.17	3	12.83	4.28	69.94	2000.06	69.84	2013.45	24	2.28	10.51#	6.74	15.64	3854.22	27	56.35	2.09	63.96
Gallbladder	4	0.09	45.22#	12.32	115.78	17422.7	6	2.25	0.37	69.02	1987.48	68.81	1988.74	1	0.26	3.9	0.1	21.74	1393.79	2	5.34	2.67	70.04	1985.58	70.76	1984.96	1	1.32	0.76	0.02	4.22	-261.75	1	12.25	12.25	71.66	1988.54	88.92	2005.79	6	1.67	3.60#	1.32	7.84	2185.5	6	19.83	3.31	69.02
Intrahep and Extrahep Bile Ducts, and Other Biliary	5	0.24	21.00#	6.82	49	4723.63	15	10.08	0.67	64.8	1996.79	67.87	2001.47	7	0.69	10.13#	4.07	20.88	3028.53	10	20.83	2.08	63.53	1994.71	63.81	1996.32	3	0.19	15.96#	3.29	46.66	4683.51	3	6	2	68.14	1996.23	75.14	2003.23	15	1.12	13.43#	7.52	22.15	3760.56	15	36.92	2.46	64.8
Intrahepatic Bile Duct	1	0.02	66.08#	1.67	368.16	10737.8	2	0.92	0.46	68.84	2004.12	75.09	2002.7	1	0.02	51.12#	1.29	284.8	6926.45	1	1.42	1.42	62.83	2005.79	65.25	2008.2	0	0	0	0	0	0	0	0	0					2	0.03	57.64#	6.98	208.22	8425.03	2	2.33	1.17	68.84
Other Biliary	4	0.22	17.94#	4.89	45.93	4121.68	13	9.16	0.7	64.18	1995.66	66.06	2001.16	6	0.67	8.94#	3.28	19.46	2744.37	9	19.42	2.16	63.6	1993.48	63.57	1994.34	3	0.19	15.96#	3.29	46.66	4683.51	3	6	2	68.14	1996.23	75.14	2003.23	13	1.08	12.01#	6.4	20.54	3445.95	13	34.59	2.66	64.18
Pancreas	39	0.74	52.85#	37.58	72.24	16456.6	54	23.25	0.43	62.67	1995.19	63.28	1995.83	14	0.29	48.85#	26.71	81.97	9737.03	15	14.08	0.94	62.22	1994.68	64.59	1995.87	1	0.04	25.49	0.65	142	2563.27	1	3.75	3.75	53.02	2002.04	61.77	2010.79	54	1.06	50.76#	38.13	66.23	12885.4	54	41.08	0.76	62.67
Retroperitoneum	2	0.19	10.76#	1.3	38.86	2984.63	9	6.08	0.68	63.71	1991.44	72.87	1984.37	2	0.74	2.72	0.33	9.81	604.23	6	20.91	3.49	63.11	1992.41	75.38	2000.54	4	0.43	9.39#	2.56	24.05	1594.54	4	22.42	5.6	58.71	1990.08	69.31	2000.68	8	1.35	5.93#	2.56	11.69	1346.34	9	49.41	5.49	63.71
Peritoneum, Omentum and Mesentery	1	0.03	31.99	0.81	178.25	5519.9	3	1.75	0.58	47.14	1995.65	47.08	1999.45	2	0.07	28.91#	3.5	104.43	9279.16	2	2.08	1.04	47.29	1993.87	49.34	1995.91	0	0	0	0	0	0	0	0	0					3	0.1	29.87#	6.16	87.29	7559.19	3	3.84	1.28	47.14
Other Digestive Organs	2	0.03	58.36#	7.07	210.83	18176.4	3	1.08	0.36	63.06	1988.54	60	1984.45	1	0	0	0	0	0	1	0	0	69.75	1997.28	70.75	1998.28	0	0	0	0	0	0	0	0	0					3	0.03	87.55#	18.05	255.84	27423.1	3	1.08	0.36	63.06
Respiratory System	314	14.51	21.65#	19.32	24.18	6239.85	784	479.97	0.61	65.1	1990.94	68.09	1993.47	263	31.29	8.41#	7.42	9.49	2259.2	462	1025.64	2.22	63.38	1989.51	67.58	1993.38	138	37.4	3.69#	3.1	4.36	967.42	168	1039.91	6.19	59.61	1986.74	70.82	1997.91	715	83.19	8.59#	7.98	9.25	2482.04	784	2545.52	3.25	65.1
Nose, Nasal Cavity and Middle Ear	4	0.28	14.35#	3.91	36.75	3146.28	16	11.83	0.74	57.12	1986.72	60.04	1999.66	4	0.73	5.49#	1.5	14.06	928.04	12	35.25	2.94	56.35	1982.62	58	1983.95	6	1.08	5.53#	2.03	12.05	1130.03	6	43.5	7.25	57.32	1981.44	69.57	1993.69	14	2.09	6.69#	3.66	11.23	1314.68	16	90.58	5.66	57.12
Larynx	27	3.04	8.87#	5.85	12.91	2167.31	151	110.53	0.73	62.62	1988.97	67.48	1996.05	38	10.73	3.54#	2.51	4.86	756.54	121	360.44	2.98	61.54	1987.59	65.92	1993.23	53	17.65	3.00#	2.25	3.93	697.81	72	506.52	7.03	60.05	1986.04	72.86	1997.83	118	31.43	3.75#	3.11	4.5	885.64	151	977.5	6.47	62.62
Pleura	0	0	0	0	0	0	0	0	0					0	0	0	0	0	0	0	0	0					0	0	0	0	0	0	0	0	0					0	0	0	0	0	0	0	0	0
Lung, Bronchus, Trachea, Mediastinum and Other Resp Org	283	11.18	25.30#	22.44	28.43	7600.97	617	357.61	0.58	65.92	1991.53	68.26	1993.14	221	19.83	11.15#	9.73	12.72	3193.49	329	629.95	1.91	64.31	1990.47	68.04	1993.57	79	18.66	4.23#	3.35	5.28	1231.75	90	489.89	5.44	59.41	1987.65	69.54	1998.29	583	49.67	11.74#	10.8	12.73	3609.82	617	1477.44	2.39	65.92
Lung and Bronchus	282	11.15	25.28#	22.42	28.41	7643.24	613	354.36	0.58	66.05	1991.57	68.28	1993.18	219	19.82	11.05#	9.64	12.62	3182.93	326	625.78	1.92	64.54	1990.51	68.2	1993.6	78	18.66	4.18#	3.3	5.22	1213.84	89	488.89	5.49	59.85	1987.72	70.1	1998.43	579	49.63	11.67#	10.74	12.66	3603.54	613	1469.03	2.4	66.05
Trachea	1	0.02	65.24#	1.65	363.51	13173.8	1	0.75	0.75	63.92	1980.54	64.83	1981.45	0	0	0	0	0	0	0	0	0					0	0	0	0	0	0	0	0	0					1	0.02	65.24#	1.65	363.51	13173.8	1	0.75	0.75	63.92
Mediastinum and Other Respiratory Organs	0	0.01	0	0	260.71	-56.6	3	2.5	0.83	39.56	1986.79			2	0.01	232.13#	28.11	838.52	4778.83	3	4.17	1.39	39.56	1986.79	50.21	1990.7	1	0	634.60#	16.07	3535.79	9990.88	1	1	1	20.42	1981.12	26.42	1987.12	3	0.02	123.25#	25.42	360.18	3881.56	3	7.67	2.56	39.56
Bones and Joints	2	0.12	16.46#	1.99	59.46	1212.21	20	15.5	0.77	37.2	1987.82	69.58	1982.5	7	0.26	26.98#	10.85	55.58	1216.3	18	55.42	3.08	33.65	1988.46	45.22	1988.66	10	0.44	22.86#	10.96	42.04	874.41	11	109.36	9.94	27.96	1990.01	39.91	2005.26	19	0.82	23.22#	13.98	36.26	1008.55	20	180.27	9.01	37.2
Soft Tissue including Heart	7	0.53	13.28#	5.34	27.37	1966.75	45	32.91	0.73	49.79	1989.84	65	1994.95	10	2.04	4.89#	2.35	9	640.36	37	124.26	3.36	46.76	1989.03	60.89	1995.23	23	3.68	6.25#	3.96	9.37	673.51	26	286.83	11.03	41.15	1987.9	55.81	2004.36	40	6.25	6.40#	4.57	8.71	760.1	45	444	9.87	49.79
Skin excluding Basal and Squamous	29	4.8	6.04#	4.05	8.68	1059.22	295	228.47	0.77	54.98	1993.61	64.82	2003.48	84	17.5	4.80#	3.83	5.94	786.64	262	845.39	3.23	53.78	1992.53	62.73	1998.67	153	26.97	5.67#	4.81	6.65	932.47	169	1351.59	8	50.16	1990.64	62.76	2003.94	266	49.27	5.40#	4.77	6.09	893.58	295	2425.45	8.22	54.98
Melanoma of the Skin	29	4.46	6.50#	4.35	9.33	1146.76	276	213.98	0.78	55.24	1993.82	64.82	2003.48	78	16.7	4.67#	3.69	5.83	771.45	245	794.63	3.24	54.08	1992.68	62.76	1998.64	144	26.19	5.50#	4.64	6.47	916.11	159	1286.01	8.09	50.72	1990.95	63.51	2004.4	251	47.35	5.30#	4.67	6	887.52	276	2294.61	8.31	55.24
Other Non-Epithelial Skin	0	0.34	0	0	10.91	-233.33	19	14.49	0.76	51.14	1990.59			6	0.8	7.49#	2.75	16.31	1024.32	17	50.76	2.99	49.52	1990.34	62.39	1999.02	9	0.78	11.53#	5.27	21.89	1253.25	10	65.59	6.56	41.39	1985.68	50.87	1996.7	15	1.92	7.82#	4.37	12.89	999.78	19	130.84	6.89	51.14
Breast	53	4.92	10.78#	8.07	14.1	1275.33	482	377.02	0.78	56	1991.03	56.99	1994.69	165	17.74	9.30#	7.94	10.83	1151.75	424	1278.58	3.02	55.92	1990.64	60.97	1996.25	216	35.43	6.10#	5.31	6.97	1131.23	241	1596.21	6.62	54.15	1988.61	65.46	2000.08	434	58.09	7.47#	6.78	8.21	1156.01	482	3251.81	6.75	56
Female Breast	51	4.16	12.25#	9.12	16.11	1297.05	462	361.11	0.78	55.57	1991.16	56.92	1994.54	161	15.27	10.54#	8.98	12.3	1186	406	1228.75	3.03	55.44	1990.8	60.52	1996.43	208	30.6	6.80#	5.9	7.79	1168.01	231	1518.79	6.57	53.69	1988.87	65.05	2000.26	420	50.04	8.39#	7.61	9.24	1190.11	462	3108.64	6.73	55.57
Male Breast	2	0.75	2.65	0.32	9.57	782.59	20	15.91	0.8	65.76	1988.17	58.71	1998.5	4	2.47	1.62	0.44	4.15	307.33	18	49.83	2.77	66.61	1987.09	79.17	1989.02	8	4.83	1.66	0.72	3.26	409.66	10	77.42	7.74	64.84	1982.72	76.1	1995.27	14	8.05	1.74	0.95	2.92	415.5	20	143.16	7.16	65.76
Female Genital System	22	1.63	13.49#	8.45	20.42	1367.67	192	148.93	0.78	53.7	1987.96	56.61	1991.77	66	5.67	11.64#	9	14.81	1186.75	168	508.36	3.03	53.36	1987.65	59.72	1995.19	92	16.04	5.74#	4.62	7.04	907.84	100	836.75	8.37	50.76	1984.53	63.28	1998.23	180	23.34	7.71#	6.63	8.93	1048.58	192	1494.05	7.78	53.7
Cervix Uteri	8	0.14	56.30#	24.31	110.93	1827.35	56	43	0.77	42.74	1988.03	44.4	1989.65	15	0.63	23.77#	13.31	39.21	953.66	48	150.67	3.14	42.55	1987.85	44.18	1995.9	30	2.38	12.59#	8.5	17.98	979.11	32	282.07	8.81	42.34	1985.47	55.4	1999.71	53	3.16	16.80#	12.58	21.97	1047.72	56	475.74	8.5	42.74
Corpus and Uterus, NOS	8	0.96	8.37#	3.62	16.5	1094.71	82	64.35	0.78	59.99	1986.79	64.66	1993.69	22	3.46	6.36#	3.98	9.62	805.1	72	230.27	3.2	59.64	1986.35	64.29	1995.48	44	11.97	3.67#	2.67	4.93	836.7	49	382.76	7.81	58.71	1983.46	71.29	1996.76	74	16.39	4.51#	3.55	5.67	850.47	82	677.38	8.26	59.99
Corpus Uteri	8	0.96	8.37#	3.62	16.5	1094.71	82	64.35	0.78	59.99	1986.79	64.66	1993.69	22	3.46	6.36#	3.98	9.62	805.1	72	230.27	3.2	59.64	1986.35	64.29	1995.48	44	11.97	3.67#	2.67	4.93	836.7	49	382.76	7.81	58.71	1983.46	71.29	1996.76	74	16.39	4.51#	3.55	5.67	850.47	82	677.38	8.26	59.99
Uterus, NOS	0	0	0	0	0	0	0	0	0					0	0	0	0	0	0	0	0	0					0	0	0	0	0	0	0	0	0					0	0	0	0	0	0	0	0	0
Ovary	5	0.35	14.31#	4.65	33.39	1300.71	46	35.75	0.78	54.87	1988.12	62.49	1987.84	24	0.84	28.63#	18.34	42.6	2131.43	41	108.67	2.65	54	1988.21	64.21	1992.04	16	1.13	14.11#	8.06	22.91	1091.73	17	136.17	8.01	43.39	1986.61	54.39	1999.1	45	2.32	19.38#	14.14	25.94	1521.01	46	280.59	6.1	54.87
Vagina	0	0	0	0	809.3	-54.94	1	0.83	0.83	58.08	2002.95			1	0.02	60.61#	1.53	337.7	4216.16	1	2.33	2.33	58.08	2002.95	61.41	2006.28	0	0	0	0	0	0	0	0	0					1	0.02	47.49#	1.2	264.6	3095.69	1	3.16	3.16	58.08
Vulva	0	0.15	0	0	25.18	-585.99	3	2.5	0.83	68.97	1996.76			2	0.69	2.92	0.35	10.54	1159.79	3	11.33	3.78	68.97	1996.76	71.17	2010.66	1	0.41	2.41	0.06	13.45	924.73	1	6.34	6.34	73.92	1978.28	85.25	1989.62	3	1.25	2.41	0.5	7.04	869.6	3	20.17	6.72	68.97
Other Female Genital Organs	1	0.03	30.38	0.77	169.29	3873.04	4	2.5	0.62	52.42	1998.66	60.59	2013.04	2	0.04	52.45#	6.35	189.46	3858.68	3	5.08	1.69	49.75	1993.92	59.79	2003.24	1	0.13	7.62	0.19	42.46	295.28	1	29.42	29.42	32.75	1978.37	67.17	2012.79	4	0.2	19.78#	5.39	50.63	1026.33	4	37	9.25	52.42
Male Genital System	162	57.63	2.81#	2.4	3.28	752.49	1771	1387.06	0.78	67.39	1992.97	71.84	1995.02	586	227.48	2.58#	2.37	2.79	718.55	1592	4989.46	3.13	66.95	1992.82	72.32	1997.34	899	305.71	2.94#	2.75	3.14	1077.57	963	5505.77	5.72	65.33	1991.73	76.12	2002.66	1647	590.82	2.79#	2.65	2.93	888.87	1771	11882.3	6.71	67.39
Prostate	158	56.89	2.78#	2.36	3.25	786.67	1646	1285.29	0.78	69.68	1993.15	72.45	1994.97	556	224.5	2.48#	2.27	2.69	724.71	1472	4574.2	3.11	69.42	1993.03	73.97	1997.31	818	300.49	2.72#	2.54	2.92	1114.64	877	4642.84	5.29	68.24	1992.04	78.67	2002.51	1532	581.88	2.63#	2.5	2.77	904.68	1646	10502.3	6.38	69.68
Testis	3	0.48	6.31#	1.3	18.43	269.22	115	93.76	0.82	34.83	1990.51	45.89	1991.17	26	2.24	11.63#	7.59	17.03	610.74	111	389.09	3.51	34.19	1990.39	37.22	1997.49	77	4.36	17.66#	13.94	22.07	862.6	82	842.1	10.27	34.23	1988.89	49.17	2004.78	106	7.07	14.99#	12.27	18.13	746.65	115	1324.96	11.52	34.83
Penis	1	0.13	7.63	0.19	42.52	1370.96	8	6.34	0.79	61.4	1990.65	53.68	2014.79	3	0.57	5.30#	1.09	15.5	1123.61	7	21.67	3.1	62.6	1987.3	66.39	2000.06	3	0.81	3.72	0.77	10.86	1134.33	3	19.33	6.44	63.14	1979.87	74.59	1991.31	7	1.5	4.65#	1.87	9.59	1161.11	8	47.34	5.92	61.4
Other Male Genital Organs	0	0.13	0	0	28.79	-767.19	2	1.67	0.84	75.63	1993.95			1	0.18	5.6	0.14	31.23	1826.37	2	4.5	2.25	75.63	1993.95	87.16	1999.28	1	0.06	17.54	0.44	97.73	6296.52	1	1.5	1.5	65.59	1990.12	72.09	1996.62	2	0.36	5.5	0.67	19.87	2134.62	2	7.67	3.83	75.63
Urinary System	88	15.54	5.66#	4.54	6.98	1649.19	589	439.36	0.75	65.12	1991.21	70.22	1995.3	190	52.99	3.59#	3.09	4.13	934.28	489	1466.47	3	64.15	1990.41	70.06	1996.12	236	86.86	2.72#	2.38	3.09	845.45	271	1764.06	6.51	61.49	1988.4	72.63	1999.94	514	155.39	3.31#	3.03	3.61	977.17	589	3669.88	6.23	65.12
Urinary Bladder	58	12.85	4.51#	3.43	5.84	1400.29	428	322.46	0.75	67.12	1990.64	72.5	1995.21	129	43.67	2.95#	2.47	3.51	777.67	359	1097.29	3.06	66.21	1989.76	73.72	1995.09	184	75.74	2.43#	2.09	2.81	803.42	210	1347.47	6.42	62.85	1988.25	73.88	1999.84	371	132.25	2.81#	2.53	3.11	862.76	428	2767.22	6.47	67.12
Kidney and Renal Pelvis	30	2.44	12.31#	8.31	17.57	2539.38	151	108.54	0.72	59.4	1992.7	65.81	1995.46	57	8.46	6.74#	5.11	8.73	1409.72	120	344.35	2.87	57.84	1992.1	61.61	1998.17	49	10.85	4.52#	3.34	5.97	959.81	58	397.51	6.85	56.65	1988.75	68.06	2000.13	136	21.74	6.26#	5.25	7.4	1343.6	151	850.4	5.63	59.4
Renal Pelvis, Ureter and Other Urinary Organs	6	0.59	10.14#	3.72	22.08	2720.95	28	19.88	0.71	64.08	1989.72	67.07	1987.7	7	2.12	3.30#	1.33	6.79	782.58	22	62.32	2.83	63.38	1990.38	70.96	1998.32	10	1.44	6.96#	3.34	12.81	1566.78	11	54.66	4.97	58.67	1986.61	70.58	1997.21	23	4.15	5.54#	3.51	8.31	1377.33	28	136.85	4.89	64.08
Kidney	24	2.1	11.41#	7.31	16.98	2256.85	133	97.02	0.73	58.91	1993.37	65.5	1997.4	54	7.2	7.50#	5.63	9.78	1525.1	108	306.86	2.84	57.46	1992.56	61.19	1998.29	42	9.68	4.34#	3.13	5.86	892.96	50	361.93	7.24	56.38	1989.43	67.66	2001.07	120	18.99	6.32#	5.24	7.56	1319.05	133	765.81	5.76	58.91
Renal Pelvis	6	0.33	17.97#	6.6	39.12	4919.25	18	11.52	0.64	63.06	1987.75	67.07	1987.7	3	1.25	2.39	0.49	6.99	465.44	12	37.5	3.12	61.25	1987.99	69.17	1996.12	7	1.17	6.01#	2.41	12.38	1639.75	8	35.58	4.45	58.34	1984.47	70.45	1994.44	16	2.75	5.81#	3.32	9.43	1565.79	18	84.6	4.7	63.06
Ureter	0	0.24	0	0	15.42	-357.65	8	6.69	0.84	68.4	1991.59			3	0.81	3.7	0.76	10.83	1153.2	8	18.99	2.37	68.4	1991.59	72.78	1996.12	2	0.16	12.80#	1.55	46.25	3516.58	2	5.24	2.62	67.29	1992.95	74.92	2000.58	5	1.21	4.15#	1.35	9.68	1227.11	8	30.92	3.87	68.4
Other Urinary Organs	0	0.02	0	0	199.7	-110.6	2	1.67	0.84	56.05	1999.87			1	0.06	17.06	0.43	95.06	1615	2	5.83	2.91	56.05	1999.87	70.91	2011.53	1	0.11	8.75	0.22	48.73	640.17	1	13.83	13.83	44.02	1991.04	62.85	2009.87	2	0.19	10.45#	1.27	37.74	847.75	2	21.33	10.67	56.05
Eye and Orbit	0	0.31	0	0	11.83	-340.32	11	9.16	0.83	58.24	1986.96			3	0.78	3.87	0.8	11.3	668.89	11	33.25	3.02	58.24	1986.96	79.7	1999.7	6	1.93	3.11#	1.14	6.76	538.84	7	75.5	10.79	48.68	1983.63	66.4	2000.3	9	3.02	2.98#	1.36	5.66	507.21	11	117.92	10.72	58.24
Eye and Orbit - Non-Melanoma	0	0.04	0	0	101.8	-216.96	2	1.67	0.84	57.21	1993.71			1	0.15	6.65	0.17	37.04	1171.82	2	7.25	3.62	57.21	1993.71	75.34	1996.54	1	0.08	12.89	0.33	71.82	814.18	1	11.33	11.33	43.34	1995.12	59.67	2011.45	2	0.26	7.57	0.92	27.34	857.18	2	20.25	10.12	57.21
Eye and Orbit - Melanoma	0	0.28	0	0	13.39	-367.82	9	7.49	0.83	58.46	1985.46			2	0.63	3.2	0.39	11.55	528.66	9	26	2.89	58.46	1985.46	81.88	2001.29	5	1.85	2.7	0.88	6.29	490.23	6	64.17	10.7	49.57	1981.72	67.75	1998.07	7	2.75	2.54#	1.02	5.24	434.65	9	97.67	10.85	58.46
Brain and Other Nervous System	12	0.25	48.20#	24.9	84.19	3158.88	54	37.2	0.69	38.96	1993.02	58.42	1999.31	15	0.65	23.14#	12.95	38.16	1085.34	42	132.23	3.15	33.5	1991.32	45.82	1994.06	27	1.2	22.48#	14.82	32.71	1231.56	27	209.48	7.76	28.11	1991.25	40.87	2004.01	54	2.1	25.74#	19.33	33.58	1369.75	54	378.92	7.02	38.96
Brain	11	0.22	50.74#	25.33	90.78	3543.39	45	30.43	0.68	39.33	1993.79	61.07	1998.56	12	0.54	22.10#	11.42	38.61	1060.12	34	108.07	3.18	32.42	1992.37	43.77	1994.58	22	1.13	19.41#	12.16	29.39	1114	22	187.31	8.51	27.68	1992.62	41.2	2006.13	45	1.89	23.77#	17.34	31.8	1323.04	45	325.82	7.24	39.33
Cranial Nerves Other Nervous System	1	0.03	31.09	0.79	173.22	1429.99	9	6.77	0.75	37.11	1989.15	29.33	2007.62	3	0.11	28.47#	5.87	83.21	1198.14	8	24.16	3.02	38.11	1986.87	54.03	1991.98	5	0.07	74.07#	24.05	172.86	2224.7	5	22.17	4.43	30	1985.24	39.43	1994.67	9	0.21	43.90#	20.07	83.33	1656.33	9	53.1	5.9	37.11
Endocrine System	11	0.8	13.71#	6.84	24.52	1413.33	93	72.15	0.78	47.72	1992.02	58.9	1995.07	25	3.35	7.47#	4.83	11.03	820.98	82	263.75	3.22	46.29	1991.68	56.08	2001.95	50	6.18	8.09#	6	10.67	738.09	56	593.69	10.6	42.81	1987.99	57.92	2003.66	86	10.33	8.33#	6.66	10.28	814.02	93	929.59	10	47.72
Thyroid	11	0.76	14.45#	7.21	25.85	1524.86	87	67.14	0.77	47.36	1991.63	58.9	1995.07	21	3.27	6.41#	3.97	9.8	700.14	76	253.17	3.33	45.76	1991.21	55.59	2002.23	50	6.12	8.17#	6.06	10.77	758.21	55	578.69	10.52	43	1987.98	57.92	2003.66	82	10.16	8.07#	6.42	10.02	799.12	87	899.01	10.33	47.36
Thymus, Adrenal Gland and Other Endocrine	0	0.04	0	0	89.78	-82.05	6	5.01	0.83	52.88	1997.75			4	0.07	55.45#	15.11	141.96	3712.79	6	10.58	1.76	52.88	1997.75	58.64	2000.45	0	0.06	0	0	64.68	-38.02	1	15	15	32.67	1988.54			4	0.17	23.49#	6.4	60.15	1252.04	6	30.59	5.1	52.88
Thymus	0	0.02	0	0	154.89	-57.04	5	4.18	0.84	47.95	1995.95			3	0.02	138.77#	28.62	405.54	3472.17	5	8.58	1.72	47.95	1995.95	51.33	1997.37	0	0.06	0	0	64.68	-38.02	1	15	15	32.67	1988.54			3	0.1	29.28#	6.04	85.56	1044	5	27.75	5.55	47.95
Adrenal Gland	0	0	0	0	0	0	0	0	0					0	0	0	0	0	0	0	0	0					0	0	0	0	0	0	0	0	0					0	0	0	0	0	0	0	0	0
Other Endocrine	0	0.02	0	0	213.58	-207.51	1	0.83	0.83	77.58	2006.7			1	0.05	19.79	0.5	110.28	4744.03	1	2	2	77.58	2006.7	80.58	2009.7	0	0	0	0	0	0	0	0	0					1	0.07	14.75	0.37	82.18	3289.67	1	2.83	2.83	77.58
All Lymphatic and Hematopoietic Diseases	101	8.18	12.35#	10.06	15	2568.52	500	361.38	0.72	54.9	1992.02	65.05	1995.5	171	26.12	6.55#	5.6	7.61	1235.18	393	1172.97	2.98	52.31	1991.16	61.44	1996.85	196	31.89	6.15#	5.32	7.07	1010.5	210	1624.04	7.73	46.67	1988.53	58.87	2001.46	468	66.19	7.07#	6.44	7.74	1272.21	500	3158.38	6.32	54.9
Lymphoma	53	4.27	12.40#	9.29	16.22	2069.99	317	235.39	0.74	51.26	1991.53	64.42	1995.24	105	13.57	7.74#	6.33	9.37	1120.33	260	816.14	3.14	48.62	1990.78	58.28	1996.83	138	18.22	7.57#	6.36	8.95	1032.03	150	1160.63	7.74	43.67	1988.42	55.62	2001.41	296	36.06	8.21#	7.3	9.2	1175.05	317	2212.16	6.98	51.26
Hodgkin Lymphoma	10	0.38	26.29#	12.61	48.35	1485.69	83	64.75	0.78	34.92	1987.53	56.72	1989.81	18	1.09	16.47#	9.76	26.02	655.93	73	257.75	3.53	32.01	1987.3	38.41	1994.7	52	2.78	18.67#	13.95	24.49	940.65	55	523.21	9.51	30.92	1985.89	44.31	2000.88	80	4.26	18.79#	14.9	23.38	895.6	83	845.71	10.19	34.92
Hodgkin - Nodal	10	0.38	26.46#	12.69	48.65	1505.41	82	63.92	0.78	34.86	1987.7	56.72	1989.81	18	1.08	16.67#	9.88	26.35	666.81	72	253.75	3.52	31.91	1987.48	38.41	1994.7	52	2.78	18.72#	13.98	24.55	943.64	54	521.62	9.66	30.77	1986.11	44.31	2000.88	80	4.24	18.89#	14.98	23.51	902.72	82	839.29	10.24	34.86
Hodgkin - Extranodal	0	0	0	0	1545.82	-28.67	1	0.83	0.83	39.25	1973.79			0	0.01	0	0	269.61	-34.2	1	4	4	39.25	1973.79			0	0.01	0	0	526.26	-44.29	1	1.58	1.58	39.25	1973.79			0	0.02	0	0	159.84	-35.98	1	6.41	6.41	39.25
Non-Hodgkin Lymphoma	43	3.89	11.04#	7.99	14.87	2291.7	234	170.64	0.73	57.06	1992.95	66.22	1996.51	87	12.47	6.98#	5.59	8.6	1334.69	187	558.39	2.99	55.11	1992.14	62.39	1997.27	86	15.44	5.57#	4.46	6.88	1107.03	95	637.42	6.71	51.04	1989.89	62.46	2001.73	216	31.8	6.79#	5.92	7.76	1348	234	1366.45	5.84	57.06
NHL - Nodal	35	2.58	13.55#	9.44	18.84	2705.46	167	119.82	0.72	57.12	1993.01	65.37	1996.34	58	9.08	6.39#	4.85	8.26	1253.5	129	390.29	3.03	55.09	1992.04	62.57	1996.31	61	9.93	6.14#	4.7	7.89	1282.54	67	398.17	5.94	51.06	1990.72	61.23	2001.8	154	21.59	7.13#	6.05	8.35	1457.77	167	908.27	5.44	57.12
NHL - Extranodal	8	1.31	6.10#	2.63	12.02	1316.2	67	50.82	0.76	56.89	1992.81	69.91	1997.25	29	3.39	8.54#	5.72	12.27	1523.19	58	168.1	2.9	55.14	1992.36	62.03	1999.19	25	5.5	4.54#	2.94	6.71	814.95	28	239.26	8.54	51	1987.91	65.45	2001.58	62	10.21	6.07#	4.66	7.79	1130.39	67	458.18	6.84	56.89
Myeloma	19	1.31	14.55#	8.76	22.72	4075.59	64	43.41	0.68	63.71	1992.37	64.9	1995.06	30	3.14	9.56#	6.45	13.64	2616.22	45	102.67	2.28	63.41	1991.44	67.28	1995.48	14	3.44	4.07#	2.22	6.83	1352.65	14	78.06	5.58	60.54	1987.05	71.11	1997.63	63	7.89	7.99#	6.14	10.22	2458.83	64	224.15	3.5	63.71
Leukemia	29	2.6	11.16#	7.47	16.02	3197.27	119	82.57	0.69	59.86	1993.11	66.3	1996.25	36	9.41	3.82#	2.68	5.3	1046.12	88	254.16	2.89	57.55	1992.12	65.8	1998.05	44	10.23	4.30#	3.13	5.77	876.36	46	385.34	8.38	52.25	1989.35	65.18	2002.83	109	22.24	4.90#	4.02	5.91	1201.52	119	722.07	6.07	59.86
Lymphocytic Leukemia	13	2.01	6.47#	3.45	11.07	1957.76	76	56.15	0.74	62.19	1991.77	64.01	1997.66	23	7.59	3.03#	1.92	4.54	843.31	61	182.68	2.99	61.5	1990.42	69.55	1997.05	30	9.06	3.31#	2.23	4.72	766.82	32	273.01	8.53	57.23	1987.14	70.46	2000.68	66	18.67	3.54#	2.73	4.5	924.76	76	511.83	6.73	62.19
Acute Lymphocytic Leukemia	3	0.05	62.63#	12.91	183.02	3505.3	11	8.42	0.77	26.27	1986.04	27.75	1993.26	2	0.21	9.52#	1.15	34.4	679.74	8	26.33	3.29	25.99	1983.61	53.42	1992.83	6	0.95	6.33#	2.32	13.77	395.39	6	127.76	21.29	17.57	1981.26	43.86	2007.55	11	1.21	9.12#	4.55	16.31	602.62	11	162.51	14.77	26.27
Chronic Lymphocytic Leukemia	9	1.87	4.81#	2.2	9.14	1594.19	61	44.72	0.73	68.4	1992.6	74.61	2000.51	21	6.93	3.03#	1.87	4.63	974.49	50	144.34	2.89	67.1	1991.04	71.09	1997.45	21	7.53	2.79#	1.73	4.26	977.45	23	137.76	5.99	66.85	1987.23	78.07	1997.99	51	16.34	3.12#	2.32	4.1	1060.54	61	326.83	5.36	68.4
Other Lymphocytic Leukemia	1	0.09	11.14	0.28	62.06	3033.3	4	3	0.75	66.29	1994.79	77.33	1985.2	0	0.45	0	0	8.18	-375.68	3	12	4	62.84	1998.2			3	0.58	5.16#	1.06	15.07	3228.27	3	7.49	2.5	62.84	1998.2	70.34	2005.7	4	1.12	3.56	0.97	9.13	1279.42	4	22.49	5.62	66.29
Non-Lymphocytic Leukemia	16	0.59	27.05#	15.46	43.93	5830.78	43	26.43	0.61	55.73	1995.49	68.17	1995.11	13	1.82	7.15#	3.81	12.23	1564.41	27	71.48	2.65	48.61	1995.96	59.16	1999.82	14	1.17	12.02#	6.57	20.16	1142.57	14	112.33	8.02	40.85	1994.41	53.87	2007.43	43	3.57	12.03#	8.71	16.21	1875.28	43	210.24	4.89	55.73
Acute Non-Lymphocytic Leukemia (ANLL)	10	0.23	44.36#	21.27	81.58	7861.9	22	12.43	0.57	52.85	1992.65	63.19	1995.74	6	0.82	7.29#	2.68	15.87	1648.79	12	31.4	2.62	44.57	1990.41	63.58	1995.37	6	0.59	10.16#	3.73	22.12	836.53	6	64.67	10.78	27.79	1987.69	43.57	2003.46	22	1.64	13.42#	8.41	20.32	1876.64	22	108.5	4.93	52.85
Myeloid and Monocytic Leukemia	14	0.49	28.55#	15.61	47.91	5915.02	37	22.84	0.62	56.45	1995.48	67.99	1994.48	11	1.2	9.14#	4.56	16.35	1637.72	23	59.82	2.6	49.69	1996.35	57.33	1998.86	12	1.12	10.76#	5.56	18.79	1482.5	12	73.42	6.12	44.58	1995.95	55.7	2007.06	37	2.81	13.17#	9.27	18.15	2190.63	37	156.07	4.22	56.45
Acute Myeloid Leukemia	10	0.15	68.74#	32.96	126.41	9923.6	19	9.93	0.52	56.14	1993.47	63.19	1995.74	5	0.21	23.54#	7.64	54.93	2415.9	9	19.82	2.2	48.76	1991.41	58.63	1994.12	4	0.56	7.17#	1.95	18.36	1019.92	4	33.75	8.44	38.63	1990.22	52.06	2003.66	19	0.92	20.75#	12.49	32.4	2848.04	19	63.5	3.34	56.14
Acute Monocytic Leukemia	0	0	0	0	16988.8	-2.61	1	0.83	0.83	7.75	1986.37			0	0	0	0	3121.74	-2.95	1	4	4	7.75	1986.37			1	0	681.29#	17.25	3795.89	3327.61	1	3	3	7.75	1986.37	15.75	1994.37	1	0	348.84#	8.83	1943.63	1272.97	1	7.83	7.83	7.75
Chronic Myeloid Leukemia	3	0.31	9.56#	1.97	27.95	2389	15	11.24	0.75	58.23	2000.99	81.89	1994.62	5	0.96	5.23#	1.7	12.21	1155.69	12	35	2.92	52.47	2002.73	53.77	2008.14	7	0.56	12.58#	5.06	25.93	1757.27	7	36.67	5.24	53.25	2000.58	63.49	2010.82	15	1.83	8.22#	4.6	13.55	1589.02	15	82.91	5.53	58.23
Other Myeloid/Monocytic Leukemia	1	0.03	32.31	0.82	180.03	11642.7	2	0.83	0.42	70.35	1977.78	74.19	1981.53	1	0.03	28.71	0.73	159.95	9631.7	1	1	1	66.67	1974.2	68.67	1976.2	0	0	0	0	0	0	0	0	0					2	0.07	30.40#	3.68	109.83	10544.2	2	1.83	0.92	70.35
Other Leukemia	2	0.1	19.78#	2.4	71.46	5294.35	6	3.59	0.6	51.32	1995.56	69.45	1999.5	2	0.61	3.26	0.39	11.78	1188.52	4	11.67	2.92	42.4	1993.74	69.22	2005.12	2	0.05	40.28#	4.88	145.52	501.2	2	38.91	19.46	18.42	1985.2	42.88	2009.66	6	0.76	7.85#	2.88	17.09	966.61	6	54.17	9.03	51.32
Other Acute Leukemia	0	0.08	0	0	46.27	-477.4	2	1.67	0.84	44.13	1987.95			1	0.61	1.64	0.04	9.14	515.14	2	7.58	3.79	44.13	1987.95	88.34	2001.62	1	0.03	32.05	0.81	178.56	347.04	1	27.92	27.92	4.5	1978.87	37.42	2011.79	2	0.72	2.78	0.34	10.03	344.29	2	37.17	18.58	44.13
Aleukemic, Subleukemic and NOS	2	0.02	93.60#	11.34	338.13	10324	4	1.92	0.48	54.92	1999.37	69.45	1999.5	1	0	250.90#	6.35	1397.95	2438.25	2	4.08	2.04	40.68	1999.53	50.11	2008.62	1	0.02	54.22#	1.37	302.1	892.47	1	11	11	32.33	1991.53	48.34	2007.53	4	0.04	91.34#	24.89	233.85	2327.23	4	17	4.25	54.92
Mesothelioma	10	0.2	50.33#	24.14	92.57	12391.4	16	7.91	0.49	62.62	1990.65	62.18	1990.3	6	0.22	27.39#	10.05	59.62	7226.05	6	8	1.33	64.11	1991.99	66.44	1994.33	0	0	0	0	0	0	0	0	0					16	0.42	38.30#	21.89	62.2	9794.04	16	15.91	0.99	62.62
Kaposi Sarcoma	19	0.26	73.12#	44.02	114.19	3433.68	75	54.58	0.73	38.7	1991.72	41.8	1990.38	46	0.49	94.21#	68.97	125.66	4725.34	56	96.31	1.72	37.84	1992.37	40.8	1993.61	10	0.17	60.44#	28.98	111.15	1940.88	10	50.67	5.07	34.47	1996.9	44.54	2006.96	75	0.91	82.09#	64.57	102.91	3675.61	75	201.56	2.69	38.7
Miscellaneous	34	1.3	26.24#	18.17	36.66	7221.84	80	45.28	0.57	62.78	1990.75	67.3	1988.67	28	3.38	8.28#	5.5	11.96	2145.57	46	114.73	2.49	59.71	1992.56	64.8	1995.33	15	2.97	5.05#	2.83	8.34	1066.45	16	112.83	7.05	53.46	1992.2	65.98	2005.38	77	7.65	10.07#	7.95	12.59	2541.86	80	272.85	3.41	62.78
	Excess risk is per 10,000.
	Confidence intervals are 95%.
#	P < 0.05
[truncated: 3 more columns]

## Sheet: session info by sex
Filename:	MP-SIR Session-1 Matrix-1
SEER*Stat Version:	8.3.4
Date:	2018-01-19
Session Type: MP-SIR
SUGGESTED CITATION
Software: Surveillance Research Program, National Cancer Institute SEER*Stat software (www.seer.cancer.gov/seerstat) version 8.3.4.
Data: Surveillance, Epidemiology, and End Results (SEER) Program (www.seer.cancer.gov) SEER*Stat Database: Incidence - SEER 9 Regs Research
	Data, Nov 2016 Sub (1973-2014) for SMRs - Linked To County Attributes - Total U.S., 1969-2015 Counties, National Cancer Institute, DCCPS,
	Surveillance Research Program, released April 2017, based on the November 2016 submission.
DATA
Database: Incidence - SEER 9 Regs Research Data, Nov 2016 Sub (1973-2014) for SMRs - Linked To County Attributes - Total U.S., 1969-2015 Counties
RATES
Name: U.S. Mortality 1973-2014 (Nov 2016 sub), Race (WU/B/O), Event: COD rec (HIV grouped w/oth infectious)
	See rate session page(s) below.
SELECTION
Index Record: First Primary Only (Sequence Number 0 or 1)
	Select Only: Malignant Cases, Known Age
	Exclude All Death Certificate and Autopsy Only
PARAMETERS
Exposure Date: Date of diagnosis recode
Latency Exclusion: 2 months
Start Date: Date of diagnosis recode
Cutoff Start: Jan 1973
Cutoff End: Dec 2014
Latency: 1y,5y
EVENTS
Analysis Type: Single Outcome Analysis
Exit Point: Exit at Any Event in Rate File
	Event possible on Index Record
Early Exit: Next Malignant Tumor
Selected Events: COD rec (HIV grouped w/oth infectious) (Event Variable)
	All Causes of Death
	All Malignant Cancers
	Oral Cavity and Pharynx
	Lip
	Tongue
	Salivary Gland
	Floor of Mouth
	Gum and Other Mouth
	Nasopharynx
	Tonsil
	Oropharynx
	Hypopharynx
	Other Oral Cavity and Pharynx
	Digestive System
	Esophagus
	Stomach
	Small Intestine
	Colon and Rectum
	Colon excluding Rectum
	Rectum and Rectosigmoid Junction
	Anus, Anal Canal and Anorectum
	Liver and Intrahepatic Bile Duct
	Liver
	Intrahepatic Bile Duct
	Gallbladder
	Other Biliary
	Pancreas
	Retroperitoneum
	Peritoneum, Omentum and Mesentery
	Other Digestive Organs
	Respiratory System
	Nose, Nasal Cavity and Middle Ear
	Larynx
	Lung and Bronchus
	Pleura
	Trachea, Mediastinum and Other Respiratory Organs
	Bones and Joints
	Soft Tissue including Heart
	Skin excluding Basal and Squamous
	Melanoma of the Skin
	Other Non-Epithelial Skin
	Breast
	Female Genital System
	Cervix Uteri
	Corpus and Uterus, NOS
	Corpus Uteri
	Uterus, NOS
	Ovary
	Vagina
	Vulva
	Other Female Genital Organs
	Male Genital System
	Prostate
	Testis
	Penis
	Other Male Genital Organs
	Urinary System
	Urinary Bladder
	Kidney and Renal Pelvis
	Ureter
	Other Urinary Organs
	Eye and Orbit
	Brain and Other Nervous System
	Endocrine System
	Thyroid
	Other Endocrine including Thymus
	Lymphoma
	Hodgkin Lymphoma
	Non-Hodgkin Lymphoma
	Myeloma
	Leukemia
	Lymphocytic Leukemia
	Acute Lymphocytic Leukemia
	Chronic Lymphocytic Leukemia
	Other Lymphocytic Leukemia
	Myeloid and Monocytic Leukemia
	Acute Myeloid Leukemia
	Acute Monocytic Leukemia
	Chronic Myeloid Leukemia
	Other Myeloid/Monocytic Leukemia
	Other Leukemia
	Other Acute Leukemia
	Aleukemic, Subleukemic and NOS
	Miscellaneous Malignant Cancer
	In situ, benign or unknown behavior neoplasm
	Tuberculosis
	Syphilis
	Septicemia
	Other Infectious and Parasitic Diseases including HIV
	a - Do not use, not compatible with SEER incidence
	b - Do not use, not compatible with SEER incidence
	Diabetes Mellitus
	Alzheimers (ICD-9 and 10 only)
	Diseases of Heart
	Hypertension without Heart Disease
	Cerebrovascular Diseases
	Atherosclerosis
	Aortic Aneurysm and Dissection
	Other Diseases of Arteries, Arterioles, Capillaries
	Pneumonia and Influenza
	Chronic Obstructive Pulmonary Disease and Allied Cond
	Stomach and Duodenal Ulcers
	Chronic Liver Disease and Cirrhosis
	Nephritis, Nephrotic Syndrome and Nephrosis
	Complications of Pregnancy, Childbirth, Puerperium
	Congenital Anomalies
	Certain Conditions Originating in Perinatal Period
	Symptoms, Signs and Ill-Defined Conditions
	Accidents and Adverse Effects
	Suicide and Self-Inflicted Injury
	Homicide and Legal Intervention
	Other Cause of Death
	State DC not available or state DC available but no COD
	All Events (system added)
STATISTICS
Table Type: SIR Tables
Include: 95% Confidence Intervals (Exact Method)
TABLE
Page: COD to site recode
Row: Site recode B ICD-O-3/WHO 2008
	Sex
Column: Latency [*calculated*]
USER DEFINITIONS
	COD rec (HIV grouped w/oth infectious) (Event Variable) [Cause of death recode]
	All Causes of Death = Lip, Tongue, Salivary Gland, Floor of Mouth, Gum and Other Mouth, Nasopharynx, Tonsil, Oropharynx, Hypopharynx, Other
	Oral Cavity and Pharynx, Esophagus, Stomach, Small Intestine, Colon excluding Rectum, Rectum and Rectosigmoid Junction, Anus, Anal Canal and
	Anorectum, Liver, Intrahepatic Bile Duct, Gallbladder, Other Biliary, Pancreas, Retroperitoneum, Peritoneum, Omentum and Mesentery, Other
	Digestive Organs, Nose, Nasal Cavity and Middle Ear, Larynx, Lung and Bronchus, Pleura, Trachea, Mediastinum and Other Respiratory Organs,
	Bones and Joints, Soft Tissue including Heart, Melanoma of the Skin, Non-Melanoma Skin, Breast, Cervix Uteri, Corpus Uteri, Uterus, NOS, Ovary,
	Vagina, Vulva, Other Female Genital Organs, Prostate, Testis, Penis, Other Male Genital Organs, Urinary Bladder, Kidney and Renal Pelvis, Ureter,
	Other Urinary Organs, Eye and Orbit, Brain and Other Nervous System, Thyroid, Other Endocrine including Thymus, Hodgkin Lymphoma,
	Non-Hodgkin Lymphoma, Myeloma, Acute Lymphocytic Leukemia, Chronic Lymphocytic Leukemia, Other Lymphocytic Leukemia, Acute Myeloid
	Leukemia, Acute Monocytic Leukemia, Chronic Myeloid Leukemia, Other Myeloid/Monocytic Leukemia, Other Acute Leukemia, Aleukemic,
	Subleukemic and NOS, Miscellaneous Malignant Cancer, In situ, benign or unknown behavior neoplasm, Tuberculosis, Syphilis, 139, Septicemia,
	Other Infectious and Parasitic Diseases including HIV, Diabetes Mellitus, Alzheimers (ICD-9 and 10 only), Diseases of Heart, Hypertension without
	Heart Disease, Cerebrovascular Diseases, Atherosclerosis, Aortic Aneurysm and Dissection, Other Diseases of Arteries, Arterioles, Capillaries,
	Pneumonia and Influenza, Chronic Obstructive Pulmonary Disease and Allied Cond, Stomach and Duodenal Ulcers, Chronic Liver Disease and
	Cirrhosis, Nephritis, Nephrotic Syndrome and Nephrosis, Complications of Pregnancy, Childbirth, Puerperium, Congenital Anomalies, Certain
	Conditions Originating in Perinatal Period, Symptoms, Signs and Ill-Defined Conditions, Accidents and Adverse Effects, Suicide and Self-Inflicted Injury,
	Homicide and Legal Intervention, Other Cause of Death
	All Malignant Cancers = Lip, Tongue, Salivary Gland, Floor of Mouth, Gum and Other Mouth, Nasopharynx, Tonsil, Oropharynx, Hypopharynx, Other
	Oral Cavity and Pharynx, Esophagus, Stomach, Small Intestine, Colon excluding Rectum, Rectum and Rectosigmoid Junction, Anus, Anal Canal and
	Anorectum, Liver, Intrahepatic Bile Duct, Gallbladder, Other Biliary, Pancreas, Retroperitoneum, Peritoneum, Omentum and Mesentery, Other
	Digestive Organs, Nose, Nasal Cavity and Middle Ear, Larynx, Lung and Bronchus, Pleura, Trachea, Mediastinum and Other Respiratory Organs,
	Bones and Joints, Soft Tissue including Heart, Melanoma of the Skin, Non-Melanoma Skin, Breast, Cervix Uteri, Corpus Uteri, Uterus, NOS, Ovary,
	Vagina, Vulva, Other Female Genital Organs, Prostate, Testis, Penis, Other Male Genital Organs, Urinary Bladder, Kidney and Renal Pelvis, Ureter,
	Other Urinary Organs, Eye and Orbit, Brain and Other Nervous System, Thyroid, Other Endocrine including Thymus, Hodgkin Lymphoma,
	Non-Hodgkin Lymphoma, Myeloma, Acute Lymphocytic Leukemia, Chronic Lymphocytic Leukemia, Other Lymphocytic Leukemia, Acute Myeloid
	Leukemia, Acute Monocytic Leukemia, Chronic Myeloid Leukemia, Other Myeloid/Monocytic Leukemia, Other Acute Leukemia, Aleukemic,
	Subleukemic and NOS, Miscellaneous Malignant Cancer
	Oral Cavity and Pharynx = Lip, Tongue, Salivary Gland, Floor of Mouth, Gum and Other Mouth, Nasopharynx, Tonsil, Oropharynx, Hypopharynx, Other
	Oral Cavity and Pharynx
	Lip = Lip
	Tongue = Tongue
	Salivary Gland = Salivary Gland
	Floor of Mouth = Floor of Mouth
	Gum and Other Mouth = Gum and Other Mouth
	Nasopharynx = Nasopharynx
	Tonsil = Tonsil
	Oropharynx = Oropharynx
	Hypopharynx = Hypopharynx
	Other Oral Cavity and Pharynx = Other Oral Cavity and Pharynx
	Digestive System = Esophagus, Stomach, Small Intestine, Colon excluding Rectum, Rectum and Rectosigmoid Junction, Anus, Anal Canal and
	Anorectum, Liver, Intrahepatic Bile Duct, Gallbladder, Other Biliary, Pancreas, Retroperitoneum, Peritoneum, Omentum and Mesentery, Other
	Digestive Organs
	Esophagus = Esophagus
	Stomach = Stomach
	Small Intestine = Small Intestine
	Colon and Rectum = Colon excluding Rectum, Rectum and Rectosigmoid Junction
	Colon excluding Rectum = Colon excluding Rectum
	Rectum and Rectosigmoid Junction = Rectum and Rectosigmoid Junction
	Anus, Anal Canal and Anorectum = Anus, Anal Canal and Anorectum
	Liver and Intrahepatic Bile Duct = Liver, Intrahepatic Bile Duct
	Liver = Liver
	Intrahepatic Bile Duct = Intrahepatic Bile Duct
	Gallbladder = Gallbladder
	Other Biliary = Other Biliary
	Pancreas = Pancreas
	Retroperitoneum = Retroperitoneum
	Peritoneum, Omentum and Mesentery = Peritoneum, Omentum and Mesentery
	Other Digestive Organs = Other Digestive Organs
	Respiratory System = Nose, Nasal Cavity and Middle Ear, Larynx, Lung and Bronchus, Pleura, Trachea, Mediastinum and Other Respiratory Organs
	Nose, Nasal Cavity and Middle Ear = Nose, Nasal Cavity and Middle Ear
	Larynx = Larynx
	Lung and Bronchus = Lung and Bronchus
	Pleura = Pleura
	Trachea, Mediastinum and Other Respiratory Organs = Trachea, Mediastinum and Other Respiratory Organs
	Bones and Joints = Bones and Joints
	Soft Tissue including Heart = Soft Tissue including Heart
	Skin excluding Basal and Squamous = Melanoma of the Skin, Non-Melanoma Skin
	Melanoma of the Skin = Melanoma of the Skin
	Other Non-Epithelial Skin = Non-Melanoma Skin
	Breast = Breast
	Female Genital System = Cervix Uteri, Corpus Uteri, Uterus, NOS, Ovary, Vagina, Vulva, Other Female Genital Organs
	Cervix Uteri = Cervix Uteri
	Corpus and Uterus, NOS = Corpus Uteri, Uterus, NOS
	Corpus Uteri = Corpus Uteri
	Uterus, NOS = Uterus, NOS
	Ovary = Ovary
	Vagina = Vagina
	Vulva = Vulva
	Other Female Genital Organs = Other Female Genital Organs
	Male Genital System = Prostate, Testis, Penis, Other Male Genital Organs
	Prostate = Prostate
	Testis = Testis
	Penis = Penis
	Other Male Genital Organs = Other Male Genital Organs
	Urinary System = Urinary Bladder, Kidney and Renal Pelvis, Ureter, Other Urinary Organs
	Urinary Bladder = Urinary Bladder
	Kidney and Renal Pelvis = Kidney and Renal Pelvis
	Ureter = Ureter
	Other Urinary Organs = Other Urinary Organs
	Eye and Orbit = Eye and Orbit
	Brain and Other Nervous System = Brain and Other Nervous System
	Endocrine System = Thyroid, Other Endocrine including Thymus
	Thyroid = Thyroid
	Other Endocrine including Thymus = Other Endocrine including Thymus
	Lymphoma = Hodgkin Lymphoma, Non-Hodgkin Lymphoma
	Hodgkin Lymphoma = Hodgkin Lymphoma
	Non-Hodgkin Lymphoma = Non-Hodgkin Lymphoma
	Myeloma = Myeloma
	Leukemia = Acute Lymphocytic Leukemia, Chronic Lymphocytic Leukemia, Other Lymphocytic Leukemia, Acute Myeloid Leukemia, Acute Monocytic
	Leukemia, Chronic Myeloid Leukemia, Other Myeloid/Monocytic Leukemia, Other Acute Leukemia, Aleukemic, Subleukemic and NOS
	Lymphocytic Leukemia = Acute Lymphocytic Leukemia, Chronic Lymphocytic Leukemia, Other Lymphocytic Leukemia
	Acute Lymphocytic Leukemia = Acute Lymphocytic Leukemia
	Chronic Lymphocytic Leukemia = Chronic Lymphocytic Leukemia
	Other Lymphocytic Leukemia = Other Lymphocytic Leukemia
	Myeloid and Monocytic Leukemia = Acute Myeloid Leukemia, Acute Monocytic Leukemia, Chronic Myeloid Leukemia, Other Myeloid/Monocytic Leukemia
	Acute Myeloid Leukemia = Acute Myeloid Leukemia
	Acute Monocytic Leukemia = Acute Monocytic Leukemia
	Chronic Myeloid Leukemia = Chronic Myeloid Leukemia
	Other Myeloid/Monocytic Leukemia = Other Myeloid/Monocytic Leukemia
	Other Leukemia = Other Acute Leukemia, Aleukemic, Subleukemic and NOS
	Other Acute Leukemia = Other Acute Leukemia
	Aleukemic, Subleukemic and NOS = Aleukemic, Subleukemic and NOS
	Miscellaneous Malignant Cancer = Miscellaneous Malignant Cancer
	In situ, benign or unknown behavior neoplasm = In situ, benign or unknown behavior neoplasm
	Tuberculosis = Tuberculosis
	Syphilis = Syphilis
	Septicemia = Septicemia
	Other Infectious and Parasitic Diseases including HIV = 139, Other Infectious and Parasitic Diseases including HIV
	a - Do not use, not compatible with SEER incidence = 139
	b - Do not use, not compatible with SEER incidence = Other Infectious and Parasitic Diseases including HIV
	Diabetes Mellitus = Diabetes Mellitus
	Alzheimers (ICD-9 and 10 only) = Alzheimers (ICD-9 and 10 only)
	Diseases of Heart = Diseases of Heart
	Hypertension without Heart Disease = Hypertension without Heart Disease
	Cerebrovascular Diseases = Cerebrovascular Diseases
	Atherosclerosis = Atherosclerosis
	Aortic Aneurysm and Dissection = Aortic Aneurysm and Dissection
	Other Diseases of Arteries, Arterioles, Capillaries = Other Diseases of Arteries, Arterioles, Capillaries
	Pneumonia and Influenza = Pneumonia and Influenza
	Chronic Obstructive Pulmonary Disease and Allied Cond = Chronic Obstructive Pulmonary Disease and Allied Cond
	Stomach and Duodenal Ulcers = Stomach and Duodenal Ulcers
	Chronic Liver Disease and Cirrhosis = Chronic Liver Disease and Cirrhosis
	Nephritis, Nephrotic Syndrome and Nephrosis = Nephritis, Nephrotic Syndrome and Nephrosis
	Complications of Pregnancy, Childbirth, Puerperium = Complications of Pregnancy, Childbirth, Puerperium
	Congenital Anomalies = Congenital Anomalies
	Certain Conditions Originating in Perinatal Period = Certain Conditions Originating in Perinatal Period
	Symptoms, Signs and Ill-Defined Conditions = Symptoms, Signs and Ill-Defined Conditions
	Accidents and Adverse Effects = Accidents and Adverse Effects
	Suicide and Self-Inflicted Injury = Suicide and Self-Inflicted Injury
	Homicide and Legal Intervention = Homicide and Legal Intervention
	Other Cause of Death = Other Cause of Death
	State DC not available or state DC available but no COD = State DC not available or state DC available but no COD
	All Events (system added) = Lip, Tongue, Salivary Gland, Floor of Mouth, Gum and Other Mouth, Nasopharynx, Tonsil, Oropharynx, Hypopharynx,
	Other Oral Cavity and Pharynx, Esophagus, Stomach, Small Intestine, Colon excluding Rectum, Rectum and Rectosigmoid Junction, Anus, Anal
	Canal and Anorectum, Liver, Intrahepatic Bile Duct, Gallbladder, Other Biliary, Pancreas, Retroperitoneum, Peritoneum, Omentum and Mesentery,
	Other Digestive Organs, Nose, Nasal Cavity and Middle Ear, Larynx, Lung and Bronchus, Pleura, Trachea, Mediastinum and Other Respiratory Organs,
	Bones and Joints, Soft Tissue including Heart, Melanoma of the Skin, Non-Melanoma Skin, Breast, Cervix Uteri, Corpus Uteri, Uterus, NOS, Ovary,
	Vagina, Vulva, Other Female Genital Organs, Prostate, Testis, Penis, Other Male Genital Organs, Urinary Bladder, Kidney and Renal Pelvis, Ureter,
	Other Urinary Organs, Eye and Orbit, Thyroid, Other Endocrine including Thymus, Hodgkin Lymphoma, Non-Hodgkin Lymphoma, Myeloma, Acute
	Lymphocytic Leukemia, Chronic Lymphocytic Leukemia, Other Lymphocytic Leukemia, Acute Myeloid Leukemia, Chronic Myeloid Leukemia, Acute
	Monocytic Leukemia, Other Acute Leukemia, Aleukemic, Subleukemic and NOS, Miscellaneous Malignant Cancer, Other Myeloid/Monocytic Leukemia,
	Brain and Other Nervous System, In situ, benign or unknown behavior neoplasm, Tuberculosis, Syphilis, 139, Septicemia, Other Infectious and
	Parasitic Diseases including HIV, Diabetes Mellitus, Alzheimers (ICD-9 and 10 only), Diseases of Heart, Hypertension without Heart Disease,
	Cerebrovascular Diseases, Atherosclerosis, Aortic Aneurysm and Dissection, Other Diseases of Arteries, Arterioles, Capillaries, Pneumonia and
	Influenza, Chronic Obstructive Pulmonary Disease and Allied Cond, Stomach and Duodenal Ulcers, Chronic Liver Disease and Cirrhosis, Nephritis,
	Nephrotic Syndrome and Nephrosis, Complications of Pregnancy, Childbirth, Puerperium, Congenital Anomalies, Certain Conditions Originating in
	Perinatal Period, Symptoms, Signs and Ill-Defined Conditions, Accidents and Adverse Effects, Suicide and Self-Inflicted Injury, Homicide and Legal
	Intervention, Other Cause of Death, State DC not available or state DC available but no COD
OUTPUT
Precision: 2 decimal places (default)
Historic: Not Selected
Rates: Rate Session
CITATION
Data: Surveillance, Epidemiology, and End Results (SEER) Program (www.seer.cancer.gov) SEER*Stat Database: Mortality - All COD, Aggregated Total
	U.S. (1969-2014) <Katrina/Rita Population Adjustment>, National Cancer Institute, DCCPS, Surveillance Research Program, Surveillance Systems
	Branch, released December 2016. Underlying mortality data provided by NCHS (www.cdc.gov/nchs).
DATA
Database: Mortality - All COD, Aggregated Total U.S. (1969-2014) <Katrina/Rita Population Adjustment>
STATISTIC
Statistic: Crude Rates
SELECTION
Select Only: Known Age
TABLE
Page: COD rec (HIV grouped w/oth infectious) [Cause of death recode]
	Sex M/F [Sex]
	Race (W/Unspec, B, O) [Race recode (White, Black, Other)]
Row: Age recode MPS [Age recode with <1 year olds]
Column: Year of death (1973-2014) [Year of death]
USER DEFINITIONS
	COD rec (HIV grouped w/oth infectious) [Cause of death recode]
	Description: For more information, see http://seer.cancer.gov/codrecode/1969+_d04162012.
	All Causes of Death = Lip, Tongue, Salivary Gland, Floor of Mouth, Gum and Other Mouth, Nasopharynx, Tonsil, Oropharynx, Hypopharynx, Other
	Oral Cavity and Pharynx, Esophagus, Stomach, Small Intestine, Colon excluding Rectum, Rectum and Rectosigmoid Junction, Anus, Anal Canal and
	Anorectum, Liver, Intrahepatic Bile Duct, Gallbladder, Other Biliary, Pancreas, Retroperitoneum, Peritoneum, Omentum and Mesentery, Other
	Digestive Organs, Nose, Nasal Cavity and Middle Ear, Larynx, Lung and Bronchus, Pleura, Trachea, Mediastinum and Other Respiratory Organs,
	Bones and Joints, Soft Tissue including Heart, Melanoma of the Skin, Non-Melanoma Skin, Breast, Cervix Uteri, Corpus Uteri, Uterus, NOS, Ovary,
	Vagina, Vulva, Other Female Genital Organs, Prostate, Testis, Penis, Other Male Genital Organs, Urinary Bladder, Kidney and Renal Pelvis, Ureter,
	Other Urinary Organs, Eye and Orbit, Brain and Other Nervous System, Thyroid, Other Endocrine including Thymus, Hodgkin Lymphoma,
	Non-Hodgkin Lymphoma, Myeloma, Acute Lymphocytic Leukemia, Chronic Lymphocytic Leukemia, Other Lymphocytic Leukemia, Acute Myeloid
	Leukemia, Acute Monocytic Leukemia, Chronic Myeloid Leukemia, Other Myeloid/Monocytic Leukemia, Other Acute Leukemia, Aleukemic,
	Subleukemic and NOS, Miscellaneous Malignant Cancer, In situ, benign or unknown behavior neoplasm, Tuberculosis, Syphilis, Human
	Immunodeficiency Virus (HIV) (1987+), Septicemia, Other Infectious and Parasitic Diseases, Diabetes Mellitus, Alzheimers (ICD-9 and 10 only),
	Diseases of Heart, Hypertension without Heart Disease, Cerebrovascular Diseases, Atherosclerosis, Aortic Aneurysm and Dissection, Other Diseases
	of Arteries, Arterioles, Capillaries, Pneumonia and Influenza, Chronic Obstructive Pulmonary Disease and Allied Cond, Stomach and Duodenal Ulcers,
	Chronic Liver Disease and Cirrhosis, Nephritis, Nephrotic Syndrome and Nephrosis, Complications of Pregnancy, Childbirth, Puerperium, Congenital
	Anomalies, Certain Conditions Originating in Perinatal Period, Symptoms, Signs and Ill-Defined Conditions, Accidents and Adverse Effects, Suicide and
	Self-Inflicted Injury, Homicide and Legal Intervention, Other Cause of Death
	All Malignant Cancers = Lip, Tongue, Salivary Gland, Floor of Mouth, Gum and Other Mouth, Nasopharynx, Tonsil, Oropharynx, Hypopharynx, Other
	Oral Cavity and Pharynx, Esophagus, Stomach, Small Intestine, Colon excluding Rectum, Rectum and Rectosigmoid Junction, Anus, Anal Canal and
	Anorectum, Liver, Intrahepatic Bile Duct, Gallbladder, Other Biliary, Pancreas, Retroperitoneum, Peritoneum, Omentum and Mesentery, Other
	Digestive Organs, Nose, Nasal Cavity and Middle Ear, Larynx, Lung and Bronchus, Pleura, Trachea, Mediastinum and Other Respiratory Organs,
	Bones and Joints, Soft Tissue including Heart, Melanoma of the Skin, Non-Melanoma Skin, Breast, Cervix Uteri, Corpus Uteri, Uterus, NOS, Ovary,
	Vagina, Vulva, Other Female Genital Organs, Prostate, Testis, Penis, Other Male Genital Organs, Urinary Bladder, Kidney and Renal Pelvis, Ureter,
	Other Urinary Organs, Eye and Orbit, Brain and Other Nervous System, Thyroid, Other Endocrine including Thymus, Hodgkin Lymphoma,
	Non-Hodgkin Lymphoma, Myeloma, Acute Lymphocytic Leukemia, Chronic Lymphocytic Leukemia, Other Lymphocytic Leukemia, Acute Myeloid
	Leukemia, Acute Monocytic Leukemia, Chronic Myeloid Leukemia, Other Myeloid/Monocytic Leukemia, Other Acute Leukemia, Aleukemic,
	Subleukemic and NOS, Miscellaneous Malignant Cancer
	Oral Cavity and Pharynx = Lip, Tongue, Salivary Gland, Floor of Mouth, Gum and Other Mouth, Nasopharynx, Tonsil, Oropharynx, Hypopharynx, Other
	Oral Cavity and Pharynx
	Lip = Lip
	Tongue = Tongue
	Salivary Gland = Salivary Gland
	Floor of Mouth = Floor of Mouth
	Gum and Other Mouth = Gum and Other Mouth
	Nasopharynx = Nasopharynx
	Tonsil = Tonsil
	Oropharynx = Oropharynx
	Hypopharynx = Hypopharynx
	Other Oral Cavity and Pharynx = Other Oral Cavity and Pharynx
	Digestive System = Esophagus, Stomach, Small Intestine, Colon excluding Rectum, Rectum and Rectosigmoid Junction, Anus, Anal Canal and
	Anorectum, Liver, Intrahepatic Bile Duct, Gallbladder, Other Biliary, Pancreas, Retroperitoneum, Peritoneum, Omentum and Mesentery, Other
	Digestive Organs
	Esophagus = Esophagus
	Stomach = Stomach
	Small Intestine = Small Intestine
	Colon and Rectum = Colon excluding Rectum, Rectum and Rectosigmoid Junction
	Colon excluding Rectum = Colon excluding Rectum
	Rectum and Rectosigmoid Junction = Rectum and Rectosigmoid Junction
	Anus, Anal Canal and Anorectum = Anus, Anal Canal and Anorectum
	Liver and Intrahepatic Bile Duct = Liver, Intrahepatic Bile Duct
	Liver = Liver
	Intrahepatic Bile Duct = Intrahepatic Bile Duct
	Gallbladder = Gallbladder
	Other Biliary = Other Biliary
	Pancreas = Pancreas
	Retroperitoneum = Retroperitoneum
	Peritoneum, Omentum and Mesentery = Peritoneum, Omentum and Mesentery
	Other Digestive Organs = Other Digestive Organs
	Respiratory System = Nose, Nasal Cavity and Middle Ear, Larynx, Lung and Bronchus, Pleura, Trachea, Mediastinum and Other Respiratory Organs
	Nose, Nasal Cavity and Middle Ear = Nose, Nasal Cavity and Middle Ear
	Larynx = Larynx
	Lung and Bronchus = Lung and Bronchus
	Pleura = Pleura
	Trachea, Mediastinum and Other Respiratory Organs = Trachea, Mediastinum and Other Respiratory Organs
	Bones and Joints = Bones and Joints
	Soft Tissue including Heart = Soft Tissue including Heart
	Skin excluding Basal and Squamous = Melanoma of the Skin, Non-Melanoma Skin
	Melanoma of the Skin = Melanoma of the Skin
	Other Non-Epithelial Skin = Non-Melanoma Skin
	Breast = Breast
	Female Genital System = Cervix Uteri, Corpus Uteri, Uterus, NOS, Ovary, Vagina, Vulva, Other Female Genital Organs
	Cervix Uteri = Cervix Uteri
	Corpus and Uterus, NOS = Corpus Uteri, Uterus, NOS
	Corpus Uteri = Corpus Uteri
	Uterus, NOS = Uterus, NOS
	Ovary = Ovary
	Vagina = Vagina
	Vulva = Vulva
	Other Female Genital Organs = Other Female Genital Organs
	Male Genital System = Prostate, Testis, Penis, Other Male Genital Organs
	Prostate = Prostate
	Testis = Testis
	Penis = Penis
	Other Male Genital Organs = Other Male Genital Organs
	Urinary System = Urinary Bladder, Kidney and Renal Pelvis, Ureter, Other Urinary Organs
	Urinary Bladder = Urinary Bladder
	Kidney and Renal Pelvis = Kidney and Renal Pelvis
	Ureter = Ureter
	Other Urinary Organs = Other Urinary Organs
	Eye and Orbit = Eye and Orbit
	Brain and Other Nervous System = Brain and Other Nervous System
	Endocrine System = Thyroid, Other Endocrine including Thymus
	Thyroid = Thyroid
	Other Endocrine including Thymus = Other Endocrine including Thymus
	Lymphoma = Hodgkin Lymphoma, Non-Hodgkin Lymphoma
	Hodgkin Lymphoma = Hodgkin Lymphoma
	Non-Hodgkin Lymphoma = Non-Hodgkin Lymphoma
	Myeloma = Myeloma
	Leukemia = Acute Lymphocytic Leukemia, Chronic Lymphocytic Leukemia, Other Lymphocytic Leukemia, Acute Myeloid Leukemia, Acute Monocytic
	Leukemia, Chronic Myeloid Leukemia, Other Myeloid/Monocytic Leukemia, Other Acute Leukemia, Aleukemic, Subleukemic and NOS
	Lymphocytic Leukemia = Acute Lymphocytic Leukemia, Chronic Lymphocytic Leukemia, Other Lymphocytic Leukemia
	Acute Lymphocytic Leukemia = Acute Lymphocytic Leukemia
	Chronic Lymphocytic Leukemia = Chronic Lymphocytic Leukemia
	Other Lymphocytic Leukemia = Other Lymphocytic Leukemia
	Myeloid and Monocytic Leukemia = Acute Myeloid Leukemia, Acute Monocytic Leukemia, Chronic Myeloid Leukemia, Other Myeloid/Monocytic Leukemia
	Acute Myeloid Leukemia = Acute Myeloid Leukemia
	Acute Monocytic Leukemia = Acute Monocytic Leukemia
	Chronic Myeloid Leukemia = Chronic Myeloid Leukemia
	Other Myeloid/Monocytic Leukemia = Other Myeloid/Monocytic Leukemia
	Other Leukemia = Other Acute Leukemia, Aleukemic, Subleukemic and NOS
	Other Acute Leukemia = Other Acute Leukemia
	Aleukemic, Subleukemic and NOS = Aleukemic, Subleukemic and NOS
	Miscellaneous Malignant Cancer = Miscellaneous Malignant Cancer
	In situ, benign or unknown behavior neoplasm = In situ, benign or unknown behavior neoplasm
	Tuberculosis = Tuberculosis
	Syphilis = Syphilis
	Septicemia = Septicemia
	Other Infectious and Parasitic Diseases including HIV = Human Immunodeficiency Virus (HIV) (1987+), Other Infectious and Parasitic Diseases
	a - Do not use, not compatible with SEER incidence = Human Immunodeficiency Virus (HIV) (1987+)
	b - Do not use, not compatible with SEER incidence = Other Infectious and Parasitic Diseases
	Diabetes Mellitus = Diabetes Mellitus
	Alzheimers (ICD-9 and 10 only) = Alzheimers (ICD-9 and 10 only)
	Diseases of Heart = Diseases of Heart
	Hypertension without Heart Disease = Hypertension without Heart Disease
	Cerebrovascular Diseases = Cerebrovascular Diseases
	Atherosclerosis = Atherosclerosis
	Aortic Aneurysm and Dissection = Aortic Aneurysm and Dissection
	Other Diseases of Arteries, Arterioles, Capillaries = Other Diseases of Arteries, Arterioles, Capillaries
	Pneumonia and Influenza = Pneumonia and Influenza
	Chronic Obstructive Pulmonary Disease and Allied Cond = Chronic Obstructive Pulmonary Disease and Allied Cond
	Stomach and Duodenal Ulcers = Stomach and Duodenal Ulcers
	Chronic Liver Disease and Cirrhosis = Chronic Liver Disease and Cirrhosis
	Nephritis, Nephrotic Syndrome and Nephrosis = Nephritis, Nephrotic Syndrome and Nephrosis
	Complications of Pregnancy, Childbirth, Puerperium = Complications of Pregnancy, Childbirth, Puerperium
	Congenital Anomalies = Congenital Anomalies
	Certain Conditions Originating in Perinatal Period = Certain Conditions Originating in Perinatal Period
	Symptoms, Signs and Ill-Defined Conditions = Symptoms, Signs and Ill-Defined Conditions
	Accidents and Adverse Effects = Accidents and Adverse Effects
	Suicide and Self-Inflicted Injury = Suicide and Self-Inflicted Injury
	Homicide and Legal Intervention = Homicide and Legal Intervention
	Other Cause of Death = Other Cause of Death
	Age recode MPS [Age recode with <1 year olds]
	00-04 years = 00 years, 01-04 years
	05-09 years = 05-09 years
	10-14 years = 10-14 years
	15-19 years = 15-19 years
	20-24 years = 20-24 years
	25-29 years = 25-29 years
	30-34 years = 30-34 years
	35-39 years = 35-39 years
	40-44 years = 40-44 years
	45-49 years = 45-49 years
	50-54 years = 50-54 years
	55-59 years = 55-59 years
	60-64 years = 60-64 years
	65-69 years = 65-69 years
	70-74 years = 70-74 years
	75-79 years = 75-79 years
	80-84 years = 80-84 years
	85+ years = 85+ years
USER DEFS. (CONT'D)	Sex M/F [Sex]
	Male = Male
	Female = Female
	Race (W/Unspec, B, O) [Race recode (White, Black, Other)]
	Description: Caution should be exercised when using this variable. For more information, see http://seer.cancer.gov/seerstat/variables/seer/race_ethnicity.
	White/Other unsp = White, Other unspecified (1978-1991)
	Black = Black
	Other (American Indian/AK Native, Asian/Pacific Islander) = Other (American Indian/AK Native, Asian/Pacific Islander)
	Year of death (1973-2014) [Year of death]
	1973-1974 = 1973, 1974
	1975-1979 = 1975, 1976, 1977, 1978, 1979
	1980-1984 = 1980, 1981, 1982, 1983, 1984
	1985-1989 = 1985, 1986, 1987, 1988, 1989
	1990-1994 = 1990, 1991, 1992, 1993, 1994
	1995-1999 = 1995, 1996, 1997, 1998, 1999
	2000-2004 = 2000, 2001, 2002, 2003, 2004
	2005-2009 = 2005, 2006, 2007, 2008, 2009
	2010-2014 = 2010, 2011, 2012, 2013, 2014
OUTPUT
Title: U.S. Mortality 1973-2014 (Nov 2016 sub), Race (WU/B/O), Event: COD rec (HIV grouped w/oth infectious)
	These rates are provided for producing "All races combined" statistics.
	Since populations are not available for other unspecified 1978-1991 race, these cases are grouped with whites in the rates.
	There is no Unknown race in the mortality files, so to avoid excluding cases with Unknown race you must pick a race category for them on on the
	MP-SIR Rates tab.
	Therefore, statistics for whites may be misleading.
Display Rates as: Cases per 100,000
Precision: 6 decimal places (default)

## Sheet: SIR latency gender
Suicide and Self-Inflicted Injury
		2-11 months	2-11 months	2-11 months	2-11 months	2-11 months	2-11 months	2-11 months	2-11 months	2-11 months	2-11 months	2-11 months	2-11 months	2-11 months	12-59 months	12-59 months	12-59 months	12-59 months	12-59 months	12-59 months	12-59 months	12-59 months	12-59 months	12-59 months	12-59 months	12-59 months	12-59 months	60+ months	60+ months	60+ months	60+ months	60+ months	60+ months	60+ months	60+ months	60+ months	60+ months	60+ months	60+ months	60+ months	Total	Total	Total	Total	Total	Total	Total	Total	Total
		Observed	Expected	O/E	CI Lower	CI Upper	Excess Risk	Persons	Person Years at Risk	Mean Person Years at Risk	Mean Age at Exposure	Mean Date of Exposure	Mean Age at Event	Mean Date of Event	Observed	Expected	O/E	CI Lower	CI Upper	Excess Risk	Persons	Person Years at Risk	Mean Person Years at Risk	Mean Age at Exposure	Mean Date of Exposure	Mean Age at Event	Mean Date of Event	Observed	Expected	O/E	CI Lower	CI Upper	Excess Risk	Persons	Person Years at Risk	Mean Person Years at Risk	Mean Age at Exposure	Mean Date of Exposure	Mean Age at Event	Mean Date of Event	Observed	Expected	O/E	CI Lower	CI Upper	Excess Risk	Persons	Person Years at Risk	Mean Person Years at Risk
All Sites	Male and female	1182	141.49	8.35	7.88	8.84	2220.09	6405	4686.8	0.73	62.15	1991.77	66.62	1994.26	2176	486.21	4.48	4.29	4.67	1130.46	5154	14947.9	2.9	61.17	1991.29	66.43	1996.07	2481	687.81	3.61	3.47	3.75	983.65	2762	18229.9	6.6	58.7	1989.57	70.11	2001.42	5839	1315.51	4.44	4.33	4.55	1194.65	6405	37864.5	5.91
All Sites	Male	999	130.46	7.66	7.19	8.15	2278.23	5243	3812.36	0.73	63.56	1992.06	67.72	1994.39	1779	447.96	3.97	3.79	4.16	1105.62	4185	12038.9	2.88	62.62	1991.59	67.46	1996.18	1986	618.06	3.21	3.07	3.36	964.46	2217	14183.5	6.4	60.46	1990	71.71	2001.67	4764	1196.47	3.98	3.87	4.1	1187.8	5243	30034.7	5.73
All Sites	Female	183	11.03	16.59	14.27	19.18	1966.61	1162	874.45	0.75	55.77	1990.47	60.61	1993.55	397	38.25	10.38	9.38	11.45	1233.25	969	2908.95	3	54.9	1989.98	61.81	1995.55	495	69.75	7.1	6.48	7.75	1050.92	545	4046.42	7.42	51.56	1987.85	63.67	2000.43	1075	119.04	9.03	8.5	9.59	1220.93	1162	7829.81	6.74
All Sites excluding Non-Melanoma Skin	Male and female	1182	141.15	8.37	7.9	8.87	2227.7	6386	4672.31	0.73	62.18	1991.78	66.62	1994.26	2170	485.41	4.47	4.28	4.66	1130.82	5137	14897.1	2.9	61.21	1991.29	66.44	1996.06	2472	687.03	3.6	3.46	3.74	982.68	2752	18164.3	6.6	58.77	1989.59	70.18	2001.44	5824	1313.59	4.43	4.32	4.55	1195.33	6386	37733.7	5.91
All Sites excluding Non-Melanoma Skin	Male	999	130.15	7.68	7.21	8.17	2286.22	5227	3800.37	0.73	63.6	1992.06	67.72	1994.39	1774	447.29	3.97	3.78	4.16	1105.84	4171	11997.3	2.88	62.66	1991.59	67.48	1996.17	1979	617.52	3.2	3.07	3.35	962.39	2209	14146.9	6.4	60.53	1990.01	71.8	2001.69	4752	1194.96	3.98	3.86	4.09	1187.87	5227	29944.7	5.73
All Sites excluding Non-Melanoma Skin	Female	183	11	16.64	14.32	19.24	1972.65	1159	871.94	0.75	55.77	1990.49	60.61	1993.55	396	38.12	10.39	9.39	11.46	1234.17	966	2899.77	3	54.91	1990	61.79	1995.54	493	69.51	7.09	6.48	7.75	1054.15	543	4017.34	7.4	51.58	1987.88	63.67	2000.44	1072	118.63	9.04	8.5	9.59	1223.99	1159	7789.06	6.72
All Solid Tumors	Male and female	1047	131.67	7.95	7.48	8.45	2145.81	5806	4265.65	0.73	62.8	1991.77	66.75	1994.32	1971	455.91	4.32	4.13	4.52	1113.27	4698	13609.4	2.9	61.96	1991.29	66.9	1996	2261	652.17	3.47	3.33	3.61	979.36	2526	16427.4	6.5	59.8	1989.66	71.19	2001.41	5279	1239.75	4.26	4.14	4.37	1177.54	5806	34302.5	5.91
All Solid Tumors	Male	888	121.3	7.32	6.85	7.82	2219.49	4737	3454.4	0.73	64.35	1992.06	67.88	1994.39	1605	420.19	3.82	3.64	4.01	1086.22	3797	10907.6	2.87	63.57	1991.6	68.04	1996.11	1800	584.98	3.08	2.94	3.22	955.66	2018	12713.9	6.3	61.77	1990.1	73.03	2001.68	4293	1126.48	3.81	3.7	3.93	1169.5	4737	27075.9	5.72
All Solid Tumors	Female	159	10.37	15.33	13.04	17.9	1832.06	1069	811.25	0.76	55.92	1990.5	60.44	1993.96	366	35.71	10.25	9.22	11.35	1222.48	901	2701.77	3	55.18	1990	61.9	1995.51	461	67.19	6.86	6.25	7.52	1060.46	508	3713.57	7.31	51.99	1987.91	63.99	2000.38	986	113.28	8.7	8.17	9.26	1207.65	1069	7226.59	6.76
Oral Cavity and Pharynx	Male and female	81	6.44	12.57	9.99	15.63	2535.73	401	294.03	0.73	59.88	1991.09	65.97	1993.89	138	19.75	6.99	5.87	8.25	1369.2	318	863.63	2.72	58.45	1990.53	62.21	1996.05	116	28.95	4.01	3.31	4.81	876.65	148	992.99	6.71	56.4	1988.02	67.66	2000.51	335	55.14	6.08	5.44	6.76	1301.26	401	2150.65	5.36
Oral Cavity and Pharynx	Male	74	6.08	12.17	9.56	15.28	2516.87	368	269.86	0.73	59.92	1991.28	66.12	1994.7	130	18.45	7.05	5.89	8.37	1421.12	292	784.97	2.69	58.46	1990.57	62.2	1996.16	103	26.86	3.83	3.13	4.65	836.47	133	910.24	6.84	56.45	1987.97	67.7	2000.55	307	51.39	5.97	5.32	6.68	1300.78	368	1965.07	5.34
Oral Cavity and Pharynx	Female	7	0.36	19.32	7.77	39.81	2746.23	33	24.17	0.73	59.44	1988.96	64.33	1985.32	8	1.31	6.13	2.65	12.07	851.01	26	78.66	3.03	58.27	1990.08	62.31	1994.39	13	2.09	6.22	3.31	10.64	1318.61	15	82.75	5.52	55.96	1988.54	67.35	2000.18	28	3.76	7.45	4.95	10.77	1306.34	33	185.58	5.62
Lip	Male and female	5	1.68	2.98	0.97	6.95	619.91	66	53.59	0.81	60.97	1986.6	68.02	1990.67	20	6.72	2.98	1.82	4.6	677.43	61	196.02	3.21	60.45	1986.32	66.1	1991.91	32	11.63	2.75	1.88	3.88	658.56	37	309.32	8.36	57.84	1985.33	71.11	1999.1	57	20.03	2.85	2.16	3.69	661.47	66	558.93	8.47
Lip	Male	5	1.6	3.12	1.01	7.28	664.88	63	51.09	0.81	60.63	1986.55	68.02	1990.67	19	6.27	3.03	1.82	4.73	681.63	58	186.77	3.22	60.06	1986.26	66.84	1991.05	31	11.43	2.71	1.84	3.85	638.73	36	306.41	8.51	57.32	1985.55	70.68	1999.54	55	19.3	2.85	2.15	3.71	655.91	63	544.27	8.64
Lip	Female	0	0.07	0	0	49.45	-298.08	3	2.5	0.83	68.05	1987.48			1	0.45	2.21	0.06	12.32	592.55	3	9.25	3.08	68.05	1987.48	52.08	2008.2	1	0.2	4.99	0.13	27.82	2742.55	1	2.92	2.92	76.41	1977.45	84.33	1985.37	2	0.73	2.75	0.33	9.94	868.07	3	14.66	4.89
Tongue	Male and female	21	1.27	16.52	10.23	25.26	3081.96	89	64.02	0.72	58.99	1992.7	62.39	1996.87	32	3.2	10.01	6.85	14.13	1670.7	68	172.4	2.54	58.1	1991.57	62.2	1997.16	20	4.66	4.29	2.62	6.62	843.17	28	181.9	6.5	55.41	1986.7	65.24	1997.89	73	9.13	7.99	6.27	10.05	1526.83	89	418.31	4.7
Tongue	Male	17	1.23	13.81	8.04	22.11	2679.32	80	58.85	0.74	59.14	1992.87	61.95	1998.49	30	3.07	9.78	6.6	13.96	1729.36	63	155.73	2.47	58.53	1991.5	62.88	1996.59	17	4.05	4.2	2.45	6.73	861.29	25	150.4	6.02	55.43	1986.82	64.27	1997.3	64	8.35	7.67	5.91	9.79	1524.84	80	364.98	4.56
Tongue	Female	4	0.04	100.7	27.44	257.84	7673.54	9	5.16	0.57	57.61	1991.15	64.27	1990	2	0.13	15.47	1.87	55.88	1122.49	5	16.67	3.33	52.62	1992.4	52.05	2005.74	3	0.62	4.86	1	14.21	756.66	3	31.5	10.5	55.22	1985.73	70.72	2001.23	9	0.79	11.45	5.24	21.74	1540.45	9	53.32	5.92
Salivary Gland	Male and female	5	0.42	11.85	3.85	27.66	2040.91	31	22.43	0.72	57.06	1992.31	74.07	1999.87	9	1.44	6.23	2.85	11.83	915.84	26	82.5	3.17	53.85	1990.92	60.72	1994.7	16	2.09	7.67	4.38	12.45	1367.31	16	101.75	6.36	51.2	1989.98	62.56	2001.34	30	3.95	7.59	5.12	10.83	1260.2	31	206.69	6.67
Salivary Gland	Male	4	0.39	10.37	2.82	26.54	1837.23	27	19.67	0.73	57.8	1991.62	78.55	2003.22	8	1.31	6.11	2.64	12.03	938.89	23	71.26	3.1	54.25	1989.65	58.29	1994.88	14	2.08	6.73	3.68	11.29	1212.15	14	98.34	7.02	53.05	1987.63	65.07	1999.66	26	3.78	6.89	4.5	10.09	1174.24	27	189.27	7.01
Salivary Gland	Female	1	0.04	27.72	0.7	154.46	3492.73	4	2.76	0.69	52.06	1996.98	56.17	1986.45	1	0.13	7.46	0.19	41.54	769.85	3	11.25	3.75	50.83	2000.62	80.16	1993.28	2	0.01	272.35	32.98	983.83	5836.43	2	3.41	1.71	38.29	2006.41	45	2013.12	4	0.18	22.53	6.14	57.68	2194.13	4	17.42	4.36
Floor of Mouth, and Gum and Other Mouth	Male and female	17	1.34	12.66	7.37	20.26	2669.47	79	58.65	0.74	61.41	1989.89	66.59	1991.89	27	4.78	5.64	3.72	8.21	1316.52	62	168.74	2.72	60.15	1989.5	61.1	1995.14	17	5.71	2.98	1.73	4.76	758.27	27	148.85	5.51	62.01	1986.83	74.41	1999.45	61	11.84	5.15	3.94	6.62	1306.57	79	376.24	4.76
Floor of Mouth, and Gum and Other Mouth	Male	16	1.24	12.9	7.37	20.94	2776.42	72	53.16	0.74	61.2	1990.14	65.5	1992.93	26	4.42	5.88	3.84	8.62	1415.78	56	152.41	2.72	60.14	1989.51	61.35	1995.51	14	4.67	3	1.64	5.03	743.59	23	125.51	5.46	61.9	1987.11	73.42	2000.3	56	10.33	5.42	4.1	7.04	1379.42	72	331.08	4.6
Floor of Mouth, and Gum and Other Mouth	Female	1	0.1	9.76	0.25	54.39	1634.24	7	5.49	0.78	63.55	1987.33	84.08	1975.28	1	0.36	2.76	0.07	15.36	390.24	6	16.33	2.72	60.24	1989.45	54.67	1985.53	3	1.05	2.87	0.59	8.38	837.21	4	23.34	5.83	62.67	1985.18	79.06	1995.48	5	1.51	3.31	1.07	7.72	772.5	7	45.16	6.45
Floor of Mouth	Male and female	8	0.51	15.8	6.82	31.14	2490.47	40	30.09	0.75	57.88	1991.16	65.06	1994.85	15	1.81	8.29	4.64	13.68	1559.49	32	84.58	2.64	56.23	1990.39	54.55	1998.52	8	1.5	5.35	2.31	10.53	1408.96	13	46.16	3.55	60.75	1987.04	72.73	1997.79	31	3.81	8.13	5.53	11.54	1690.46	40	160.83	4.02
Floor of Mouth	Male	8	0.5	16.04	6.92	31.6	2638.96	38	28.42	0.75	58.13	1991.28	65.06	1994.85	15	1.76	8.52	4.77	14.06	1728.79	30	76.58	2.55	56.44	1990.49	54.55	1998.52	7	1.43	4.88	1.96	10.06	1430.66	11	38.91	3.54	62.15	1986.7	73.62	1997.83	30	3.69	8.12	5.48	11.6	1827.96	38	143.92	3.79
Floor of Mouth	Female	0	0.01	0	0	491.01	-45.13	2	1.66	0.83	53.04	1988.91			0	0.05	0	0	75.36	-61.18	2	8	4	53.04	1988.91			1	0.06	15.98	0.4	89.06	1292.54	2	7.25	3.63	53.04	1988.91	66.5	1997.45	1	0.12	8.4	0.21	46.81	520.75	2	16.92	8.46
Gum and Other Mouth	Male and female	9	0.84	10.75	4.92	20.41	2858.04	39	28.56	0.73	65.03	1988.59	67.95	1989.26	12	2.98	4.03	2.08	7.04	1072.32	30	84.16	2.81	64.32	1988.55	69.29	1990.91	9	4.22	2.13	0.98	4.05	465.79	14	102.69	7.34	63.18	1986.63	75.91	2000.94	30	8.03	3.74	2.52	5.33	1019.95	39	215.41	5.52
Gum and Other Mouth	Male	8	0.74	10.78	4.65	21.24	2934.4	34	24.73	0.73	64.63	1988.86	65.93	1991.01	11	2.66	4.13	2.06	7.39	1099.63	26	75.83	2.92	64.39	1988.37	70.62	1991.4	7	3.23	2.17	0.87	4.46	434.95	12	86.61	7.22	61.66	1987.49	73.22	2002.78	26	6.64	3.92	2.56	5.74	1034.53	34	187.17	5.5
Gum and Other Mouth	Female	1	0.09	10.53	0.27	58.7	2364.61	5	3.83	0.77	67.75	1986.7	84.08	1975.28	1	0.31	3.19	0.08	17.76	823.71	4	8.33	2.08	63.83	1989.72	54.67	1985.53	2	0.98	2.03	0.25	7.34	631.87	2	16.08	8.04	72.29	1981.45	85.33	1994.5	4	1.39	2.87	0.78	7.36	923.3	5	28.24	5.65
Tonsil	Male and female	9	0.44	20.52	9.39	38.96	2912.11	41	29.4	0.72	56.84	1994.63	61.56	1993.68	14	1.05	13.27	7.25	22.27	1726.33	32	74.99	2.34	55.65	1995.03	59.08	2001.68	9	1.2	7.51	3.43	14.26	1031.13	11	75.66	6.88	48.6	1995.17	57.9	2009.02	32	2.69	11.89	8.13	16.78	1627.81	41	180.05	4.39
Tonsil	Male	8	0.42	19.07	8.23	37.58	2898.6	37	26.15	0.71	57.13	1995.62	62.64	1995.95	14	1	14.02	7.67	23.53	1960.6	29	66.31	2.29	55.73	1995.64	59.08	2001.68	8	1.16	6.89	2.98	13.58	1019.6	9	67.08	7.45	48.18	1996.63	58.28	2008.89	30	2.58	11.63	7.85	16.61	1718.74	37	159.54	4.31
Tonsil	Female	1	0.02	52.46	1.33	292.28	3020.91	4	3.25	0.81	54.17	1985.51	52.93	1975.53	0	0.06	0	0	65.11	-65.34	3	8.67	2.89	54.89	1989.15			1	0.04	26.77	0.68	149.17	1121.18	2	8.59	4.29	50.5	1988.62	54.84	2010.04	2	0.11	17.69	2.14	63.89	920.26	4	20.5	5.13
Pharynx	Male and female	23	1.12	20.46	12.97	30.7	3825.73	84	57.18	0.68	61.11	1991.6	68.35	1992.94	31	2.08	14.93	10.14	21.19	2073.55	59	139.49	2.36	58.44	1991.4	61.94	1995.3	18	2.88	6.26	3.71	9.89	1033.54	24	146.34	6.1	56.3	1989.88	67.38	2002.03	72	6.08	11.85	9.27	14.92	1921.94	84	343.01	4.08
Pharynx	Male	23	1.09	21.08	13.36	31.63	4133.3	79	53.01	0.67	61.32	1991.96	68.35	1992.94	29	1.94	14.95	10.01	21.47	2191.29	54	123.49	2.29	58.5	1991.91	61.89	1995.91	15	2.69	5.57	3.12	9.18	922.85	21	133.34	6.35	56.3	1990.21	67.71	2003.06	67	5.73	11.7	9.07	14.86	1977.65	79	309.83	3.92
Pharynx	Female	0	0.03	0	0	111.95	-78.92	5	4.18	0.84	57.7	1985.89			2	0.14	14.68	1.78	53.04	1164.84	5	16	3.2	57.7	1985.89	62.71	1986.41	3	0.18	16.64	3.43	48.62	2168.6	3	13	4.33	56.36	1987.54	65.7	1996.87	5	0.35	14.31	4.65	33.39	1401.69	5	33.18	6.64
Nasopharynx	Male and female	6	0.26	22.67	8.32	49.34	2648.94	31	21.65	0.7	56.94	1994.13	71.55	1994.17	8	0.81	9.82	4.24	19.34	993.14	24	72.35	3.01	53.65	1994.88	51.01	2006.18	11	2.07	5.32	2.65	9.51	728.98	15	122.5	8.17	54.94	1989.7	68.35	2002.22	25	3.15	7.94	5.14	11.72	1009.26	31	216.5	6.98
Nasopharynx	Male	6	0.26	23.12	8.48	50.32	2757.32	30	20.82	0.69	56.9	1994.2	71.55	1994.17	8	0.78	10.27	4.43	20.24	1056.55	23	68.35	2.97	53.45	1995.01	51.01	2006.18	10	1.93	5.18	2.48	9.53	712	14	113.34	8.1	54.71	1989.54	67.95	2001.83	24	2.97	8.08	5.18	12.03	1038.57	30	202.5	6.75
Nasopharynx	Female	0	0.01	0	0	715.45	-61.95	1	0.83	0.83	58.25	1991.95			0	0.04	0	0	102.16	-90.27	1	4	4	58.25	1991.95			1	0.14	7.19	0.18	40.04	938.86	1	9.17	9.17	58.25	1991.95	72.42	2006.12	1	0.18	5.54	0.14	30.88	585.36	1	14	14
Oropharynx	Male and female	4	0.14	28.64	7.8	73.34	5373.34	11	7.18	0.65	61.44	1993.64	66.96	2002.81	6	0.11	52.52	19.27	114.31	5399.97	7	10.9	1.56	58.56	1988.68	60.21	1989.6	1	0.03	30.75	0.78	171.31	4157.22	1	2.33	2.33	61.59	1996.04	68.92	2003.37	11	0.29	38.41	19.17	68.72	5248.9	11	20.41	1.86
Oropharynx	Male	4	0.13	31.33	8.54	80.22	7026.02	9	5.51	0.61	62.32	1995.36	66.96	2002.81	5	0.05	103	33.44	240.37	12691.1	5	3.9	0.78	59.01	1989.8	60.79	1991.58	0	0	0	0	0	0	0	0	0					9	0.18	51.07	23.35	96.95	9374.11	9	9.41	1.05
Oropharynx	Female	0	0.01	0	0	308.05	-71.58	2	1.67	0.84	57.46	1985.87			1	0.07	15.22	0.39	84.81	1335.08	2	7	3.5	57.46	1985.87	57.34	1979.7	1	0.03	30.75	0.78	171.31	4157.22	1	2.33	2.33	61.59	1996.04	68.92	2003.37	2	0.11	18.15	2.2	65.56	1718.29	2	11	5.5
Hypopharynx	Male and female	13	0.72	18.06	9.62	30.89	4332.36	42	28.35	0.67	64.1	1989.2	67.3	1989.33	17	1.15	14.82	8.63	23.72	2818.66	28	56.24	2.01	62.5	1989.1	67.7	1992.19	6	0.77	7.76	2.85	16.9	2430.16	8	21.51	2.69	58.2	1989.45	65.33	2001.47	36	2.64	13.64	9.55	18.88	3144.31	42	106.1	2.53
Hypopharynx	Male	13	0.7	18.47	9.83	31.58	4609.53	40	26.68	0.67	64.42	1989.52	67.3	1989.33	16	1.11	14.38	8.22	23.35	2905.37	26	51.24	1.97	62.88	1989.58	67.68	1992.13	5	0.76	6.54	2.12	15.27	2117.51	7	20	2.86	59.48	1991.57	67.25	2005.54	34	2.58	13.17	9.12	18.41	3208.68	40	97.92	2.45
Hypopharynx	Female	0	0.02	0	0	233.18	-94.72	2	1.67	0.84	57.67	1982.87			1	0.03	29.06	0.74	161.94	1930.36	2	5	2.5	57.67	1982.87	68.09	1993.12	1	0.01	115.51	2.92	643.59	6583.28	1	1.51	1.51	49.25	1974.62	55.76	1981.12	2	0.06	33.97	4.11	122.7	2373.55	2	8.18	4.09
Other Oral Cavity and Pharynx	Male and female	1	0.17	6.03	0.15	33.59	952.07	11	8.76	0.8	59.47	1993.09	64.41	1975.2	5	0.47	10.57	3.43	24.67	1534.82	10	29.5	2.95	59.03	1994.94	65.7	2001.89	4	0.78	5.1	1.39	13.06	1102.66	5	29.16	5.83	55.25	1990.89	67.19	2000.2	10	1.42	7.03	3.37	12.92	1272.15	11	67.42	6.13
Other Oral Cavity and Pharynx	Male	1	0.11	9.23	0.23	51.4	1124.49	10	7.93	0.79	57.35	1994.17	64.41	1975.2	4	0.44	9.12	2.49	23.36	1228.38	9	28.99	3.22	56.63	1996.34	61.61	2006.41	4	0.78	5.1	1.39	13.06	1102.66	5	29.16	5.83	55.25	1990.89	67.19	2000.2	9	1.33	6.76	3.09	12.84	1160.44	10	66.09	6.61
Other Oral Cavity and Pharynx	Female	0	0.06	0	0	64.19	-690.41	1	0.83	0.83	80.58	1982.28			1	0.03	28.91	0.73	161.07	19268.2	1	0.5	0.5	80.58	1982.28	82.08	1983.79	0	0	0	0	0	0	0	0	0					1	0.09	10.86	0.28	60.52	6809.43	1	1.33	1.33
Digestive System	Male and female	237	24.08	9.84	8.63	11.18	3059.69	997	695.89	0.7	65.44	1991.57	66.85	1994.07	373	76.51	4.88	4.39	5.4	1505.48	748	1969.41	2.63	65.1	1990.89	68.05	1995.28	294	102	2.88	2.56	3.23	922.99	339	2080.19	6.14	64.08	1988.78	75.26	2000.15	904	202.59	4.46	4.18	4.76	1478.06	997	4745.5	4.76
Digestive System	Male	213	21.76	9.79	8.52	11.19	3233.84	854	591.37	0.69	65.62	1991.79	67.47	1994.02	322	67.66	4.76	4.25	5.31	1559.14	631	1631.26	2.59	65.1	1991.15	67.7	1995.61	238	90.18	2.64	2.31	3	864.79	278	1709.29	6.15	64.42	1988.91	75.49	2000.29	773	179.61	4.3	4.01	4.62	1509.17	854	3931.93	4.6
Digestive System	Female	24	2.32	10.36	6.64	15.41	2074.4	143	104.53	0.73	64.35	1990.27	61.36	1994.48	51	8.85	5.77	4.29	7.58	1246.64	117	338.15	2.89	65.05	1989.48	70.27	1993.19	56	11.82	4.74	3.58	6.15	1191.2	61	370.9	6.08	62.53	1988.19	74.25	1999.53	131	22.98	5.7	4.77	6.76	1327.72	143	813.57	5.69
Esophagus	Male and female	40	0.98	40.69	29.07	55.4	11229.8	67	34.74	0.52	66.69	1994.9	70.43	1995.72	21	0.89	23.59	14.6	36.06	3982.73	27	50.49	1.87	61.84	1994.38	66.27	1997.71	6	0.59	10.22	3.75	22.24	1584.14	6	34.17	5.69	54.26	1990.61	64.95	2001.3	67	2.46	27.23	21.1	34.58	5405.07	67	119.41	1.78
Esophagus	Male	39	0.95	41.05	29.19	56.11	12115.3	62	31.41	0.51	67.31	1995	70.64	1995.31	18	0.71	25.38	15.04	40.11	4511.27	23	38.33	1.67	62.47	1995.28	66.91	1998.13	5	0.56	8.91	2.89	20.8	1401.55	5	31.67	6.33	53.76	1992.3	65.09	2003.64	62	2.22	27.92	21.41	35.8	5895.04	62	101.41	1.64
Esophagus	Female	1	0.03	30.32	0.77	168.91	2897.42	5	3.34	0.67	59.02	1993.66	62.33	2011.79	3	0.18	16.57	3.42	48.44	2317.4	4	12.16	3.04	58.23	1989.16	62.45	1995.23	1	0.03	38.27	0.97	213.24	3900.21	1	2.5	2.5	56.76	1982.12	64.25	1989.62	5	0.24	20.82	6.76	48.6	2644.53	5	18	3.6
Stomach	Male and female	42	1.55	27.16	19.57	36.71	7123.72	98	56.79	0.58	64.33	1990.35	65.46	1992.29	39	3.65	10.68	7.6	14.6	3036.02	56	116.43	2.08	63.78	1989.21	67.45	1994.05	14	3.16	4.43	2.42	7.44	1367.96	16	79.26	4.95	60.54	1983.52	70.48	1994.17	95	8.35	11.37	9.2	13.9	3431.75	98	252.48	2.58
Stomach	Male	37	1.35	27.37	19.27	37.72	7553.17	83	47.2	0.57	65.01	1990.65	66.58	1992.49	33	2.83	11.67	8.03	16.39	3357.97	46	89.85	1.95	64.08	1989.49	67.27	1995.19	10	1.86	5.39	2.58	9.91	1720.17	12	47.34	3.95	61.57	1980.63	70.5	1989.77	80	6.04	13.25	10.51	16.49	4011.27	83	184.39	2.22
Stomach	Female	5	0.19	25.7	8.35	59.99	5010.46	15	9.59	0.64	60.53	1988.73	57.23	1990.82	6	0.82	7.29	2.67	15.87	1947.68	10	26.58	2.66	62.39	1987.89	68.44	1987.77	4	1.3	3.08	0.84	7.87	845.6	4	31.92	7.98	57.46	1992.2	70.44	2005.18	15	2.32	6.47	3.62	10.67	1862.43	15	68.09	4.54
Small Intestine	Male and female	3	0.48	6.22	1.28	18.17	2053.81	17	12.26	0.72	67.7	1995.42	80.86	1999.37	8	1.03	7.78	3.36	15.33	2715.88	14	25.67	1.83	64.96	1994.66	62.52	2000.58	2	0.62	3.22	0.39	11.62	1053.76	4	13.08	3.27	68.69	1988.35	76.84	1998.12	13	2.13	6.1	3.25	10.43	2130.53	17	51.01	3
Small Intestine	Male	3	0.35	8.51	1.76	24.88	2500.1	15	10.59	0.71	66.94	1996.4	80.86	1999.37	8	0.79	10.11	4.37	19.92	3545.13	12	20.33	1.69	63.56	1995.75	62.52	2000.58	2	0.54	3.68	0.45	13.28	1783.5	3	8.16	2.72	71.56	1990.87	76.84	1998.12	13	1.69	7.7	4.1	13.17	2894.06	15	39.09	2.61
Small Intestine	Female	0	0.13	0	0	28.34	-780.74	2	1.67	0.83	73.37	1988.08			0	0.24	0	0	15.57	-444.12	2	5.34	2.67	73.37	1988.08			0	0.08	0	0	47.52	-157.86	1	4.92	4.92	60.08	1980.79			0	0.44	0	0	8.29	-373.12	2	11.92	5.96
Colon, Rectum and Anus	Male and female	88	19.39	4.54	3.64	5.59	1289.04	698	532.27	0.76	65.78	1990.49	67.68	1992.09	266	67.91	3.92	3.46	4.42	1175.35	600	1685.4	2.81	65.54	1990.28	68.93	1994.44	262	94.73	2.77	2.44	3.12	882.01	301	1896.42	6.3	64.38	1988.78	75.85	2000.3	616	182.03	3.38	3.12	3.66	1054.84	698	4114.09	5.89
Colon, Rectum and Anus	Male	77	17.55	4.39	3.46	5.48	1319.88	591	450.43	0.76	65.83	1990.66	67.55	1991.77	230	60.65	3.79	3.32	4.32	1206.37	506	1403.82	2.77	65.6	1990.52	68.54	1994.76	212	84.47	2.51	2.18	2.87	813.26	247	1568.11	6.35	64.72	1988.96	76.14	2000.57	519	162.67	3.19	2.92	3.48	1041.19	591	3422.36	5.79
Colon, Rectum and Anus	Female	11	1.84	5.98	2.99	10.7	1119.34	107	81.84	0.76	65.54	1989.5	68.57	1994.33	36	7.26	4.96	3.47	6.87	1020.7	94	281.57	3	65.26	1988.95	71.43	1992.43	50	10.26	4.87	3.62	6.42	1210.37	54	328.32	6.08	62.86	1987.98	74.61	1999.16	97	19.36	5.01	4.06	6.11	1122.39	107	691.73	6.46
Colon and Rectum	Male and female	85	18.75	4.53	3.62	5.6	1287.09	675	514.7	0.76	65.86	1990.21	67.66	1991.49	258	66.49	3.88	3.42	4.38	1168.96	582	1638.32	2.81	65.62	1990.09	68.92	1994.21	258	93.63	2.76	2.43	3.11	885.81	293	1855.59	6.33	64.55	1988.61	75.94	2000.24	601	178.87	3.36	3.1	3.64	1053.05	675	4008.61	5.94
Colon and Rectum	Male	76	16.93	4.49	3.54	5.62	1355.3	573	435.86	0.76	65.85	1990.45	67.47	1991.53	223	59.28	3.76	3.28	4.29	1198.2	491	1366.41	2.78	65.61	1990.34	68.43	1994.58	208	83.47	2.49	2.16	2.85	808.38	241	1540.45	6.39	64.85	1988.76	76.26	2000.5	507	159.68	3.18	2.9	3.46	1039.04	573	3342.71	5.83
Colon and Rectum	Female	9	1.83	4.93	2.25	9.36	909.99	102	78.84	0.77	65.93	1988.91	69.25	1991.17	35	7.21	4.85	3.38	6.75	1021.98	91	271.91	2.99	65.67	1988.69	72.03	1991.8	50	10.16	4.92	3.65	6.49	1264.28	52	315.15	6.06	63.16	1987.92	74.61	1999.16	94	19.19	4.9	3.96	5.99	1123.39	102	665.9	6.53
Colon excluding Rectum	Male and female	57	13.56	4.21	3.18	5.45	1260.66	452	344.62	0.76	66.46	1990.33	68.19	1991.12	163	48.24	3.38	2.88	3.94	1025.17	388	1119.41	2.89	66.22	1990.27	70.07	1994.71	174	63.43	2.74	2.35	3.18	916.22	204	1206.83	5.92	65.01	1988.68	75.86	1999.78	394	125.22	3.15	2.84	3.47	1006.33	452	2670.86	5.91
Colon excluding Rectum	Male	51	12.2	4.18	3.11	5.5	1346.89	379	288.11	0.76	66.43	1990.68	67.89	1991.6	140	42.67	3.28	2.76	3.87	1063.48	323	915.24	2.83	66.2	1990.61	69.65	1995.15	135	55.9	2.41	2.02	2.86	794.67	164	995.35	6.07	65.1	1988.83	76.05	2000.11	326	110.76	2.94	2.63	3.28	978.93	379	2198.7	5.8
Colon excluding Rectum	Female	6	1.36	4.41	1.62	9.6	821.08	73	56.51	0.77	66.61	1988.52	70.77	1987.06	23	5.58	4.13	2.62	6.19	853.44	65	204.17	3.14	66.33	1988.62	72.6	1992.01	39	7.53	5.18	3.69	7.08	1488.29	40	211.48	5.29	64.64	1988.05	75.2	1998.63	68	14.46	4.7	3.65	5.96	1133.92	73	472.16	6.47
Cecum	Male and female	11	3.23	3.4	1.7	6.09	1096.86	94	70.82	0.75	67.21	1991.26	64.08	1989.17	38	10.35	3.67	2.6	5.04	1228.98	80	224.99	2.81	67.4	1991.74	72.98	1995.71	35	12.7	2.76	1.92	3.83	1020.11	39	218.65	5.61	64.51	1989.8	74.64	2000.04	84	26.28	3.2	2.55	3.96	1122.02	94	514.46	5.47
Cecum	Male	7	2.93	2.39	0.96	4.92	714.18	74	56.96	0.77	67.49	1992.88	61.83	1991.49	32	9.08	3.52	2.41	4.97	1325.47	65	172.91	2.66	67.81	1993.12	72.7	1996.71	26	10.97	2.37	1.55	3.47	900.03	30	166.98	5.57	65.2	1991.21	75.22	2001.49	65	22.98	2.83	2.18	3.6	1058.72	74	396.86	5.36
Cecum	Female	4	0.3	13.34	3.63	34.15	2669.76	20	13.86	0.69	66.18	1985.25	68.02	1985.12	6	1.27	4.73	1.74	10.3	908.6	15	52.08	3.47	65.64	1985.76	74.48	1990.41	9	1.72	5.22	2.39	9.91	1408.19	9	51.66	5.74	62.21	1985.11	72.95	1995.85	19	3.29	5.77	3.47	9.01	1335.64	20	117.6	5.88
Appendix	Male and female	0	0.09	0	0	41.7	-212.73	5	4.16	0.83	59.72	1994.35			2	0.36	5.48	0.66	19.81	1509.43	5	10.83	2.17	59.72	1994.35	53.17	2004.37	1	0.74	1.35	0.03	7.55	224.2	2	11.67	5.83	67.13	1990.79	85.25	1989.87	3	1.19	2.52	0.52	7.36	678.29	5	26.66	5.33
Appendix	Male	0	0.09	0	0	41.7	-212.73	5	4.16	0.83	59.72	1994.35			2	0.36	5.48	0.66	19.81	1509.43	5	10.83	2.17	59.72	1994.35	53.17	2004.37	1	0.74	1.35	0.03	7.55	224.2	2	11.67	5.83	67.13	1990.79	85.25	1989.87	3	1.19	2.52	0.52	7.36	678.29	5	26.66	5.33
Appendix	Female	0	0	0	0	0	0	0	0	0					0	0	0	0	0	0	0	0	0					0	0	0	0	0	0	0	0	0					0	0	0	0	0	0	0	0	0
Ascending Colon	Male and female	9	2.06	4.38	2	8.31	1649.64	54	42.09	0.78	69.33	1993.36	74.79	2003.5	22	5.51	3.99	2.5	6.05	1537.55	44	107.25	2.44	68.19	1991.3	73.13	1994.87	15	4.81	3.12	1.75	5.14	994.05	17	102.52	6.03	63.02	1989.25	75.26	2000.63	46	12.38	3.72	2.72	4.96	1335.05	54	251.86	4.66
Ascending Colon	Male	8	1.78	4.5	1.94	8.86	1636.76	49	38.01	0.78	68.34	1993.46	73.4	2002.98	19	4.74	4.01	2.41	6.26	1456.47	40	97.92	2.45	67.25	1991.55	72.35	1995.31	14	4.62	3.03	1.66	5.08	927.01	16	101.18	6.32	61.7	1989.37	74.17	2001.12	41	11.14	3.68	2.64	4.99	1259.44	49	237.11	4.84
Ascending Colon	Female	1	0.28	3.59	0.09	20	1769.76	5	4.08	0.82	79.02	1992.4	85.93	2007.62	3	0.77	3.89	0.8	11.37	2388.16	4	9.33	2.33	77.53	1988.83	78.06	1992.09	1	0.19	5.3	0.13	29.51	6071.36	1	1.34	1.34	84.25	1987.37	90.58	1993.7	5	1.24	4.04	1.31	9.42	2550.92	5	14.75	2.95
Hepatic Flexure	Male and female	1	0.56	1.78	0.05	9.91	526.03	11	8.32	0.76	71.59	1990.29	68.09	1979.45	2	2.58	0.77	0.09	2.8	-180.75	10	32.33	3.23	71.96	1991.39	64.62	1997.83	7	2.05	3.41	1.37	7.03	2274.53	7	21.75	3.11	74.24	1990.56	82.35	1998.67	10	5.2	1.92	0.92	3.54	769.29	11	62.4	5.67
Hepatic Flexure	Male	1	0.56	1.78	0.05	9.91	526.03	11	8.32	0.76	71.59	1990.29	68.09	1979.45	2	2.58	0.77	0.09	2.8	-180.75	10	32.33	3.23	71.96	1991.39	64.62	1997.83	7	2.05	3.41	1.37	7.03	2274.53	7	21.75	3.11	74.24	1990.56	82.35	1998.67	10	5.2	1.92	0.92	3.54	769.29	11	62.4	5.67
Hepatic Flexure	Female	0	0	0	0	0	0	0	0	0					0	0	0	0	0	0	0	0	0					0	0	0	0	0	0	0	0	0					0	0	0	0	0	0	0	0	0
Transverse Colon	Male and female	6	0.98	6.1	2.24	13.27	1828.47	36	27.43	0.76	65.86	1988.36	67.72	1984.47	9	4.13	2.18	1	4.14	472.14	30	103.25	3.44	65.6	1989.25	69.85	1993.31	20	5.48	3.65	2.23	5.63	1213.45	21	119.64	5.7	65.13	1988.85	75.62	1999.22	35	10.59	3.3	2.3	4.6	975.08	36	250.33	6.95
Transverse Colon	Male	6	0.88	6.81	2.5	14.83	2370.4	29	21.6	0.74	65.78	1988.73	67.72	1984.47	7	3.55	1.97	0.79	4.06	444.27	23	77.58	3.37	65.42	1989.99	71.36	1995.22	15	4.18	3.59	2.01	5.91	1277.88	16	84.65	5.29	64.12	1989	74.03	1998.82	28	8.62	3.25	2.16	4.7	1054.41	29	183.83	6.34
Transverse Colon	Female	0	0.1	0	0	35.61	-177.54	7	5.83	0.83	66.2	1986.81			2	0.57	3.5	0.42	12.63	556.39	7	25.67	3.67	66.2	1986.81	64.55	1986.66	5	1.3	3.85	1.25	8.98	1057.61	5	35	7	68.39	1988.4	80.39	2000.4	7	1.97	3.55	1.43	7.31	755.77	7	66.5	9.5
Splenic Flexure	Male and female	0	0.49	0	0	7.54	-391.66	15	12.49	0.83	69.33	1991.65			6	2.03	2.95	1.08	6.42	924.26	15	42.91	2.86	69.33	1991.65	77.09	1998.25	6	3.3	1.82	0.67	3.96	440.88	8	61.32	7.67	65.62	1990.08	76.63	2006.42	12	5.82	2.06	1.07	3.6	529.48	15	116.73	7.78
Splenic Flexure	Male	0	0.38	0	0	9.62	-511.12	9	7.5	0.83	70.8	1989.91			3	1.66	1.81	0.37	5.29	495.6	9	27.08	3.01	70.8	1989.91	77.61	2001.73	3	2.9	1.03	0.21	3.02	26.87	5	37.41	7.48	69.02	1986.49	80.33	2003.81	6	4.94	1.21	0.45	2.64	147.14	9	72	8
Splenic Flexure	Female	0	0.11	0	0	34.84	-212.12	6	4.99	0.83	67.12	1994.27			3	0.38	7.98	1.65	23.32	1657.6	6	15.83	2.64	67.12	1994.27	76.56	1994.76	3	0.4	7.56	1.56	22.09	1088.59	3	23.91	7.97	59.96	1996.07	72.93	2009.04	6	0.88	6.83	2.51	14.86	1144.83	6	44.73	7.46
Descending Colon	Male and female	6	1.31	4.57	1.68	9.94	1406.15	45	33.33	0.74	67.18	1988.35	70.93	1981.61	16	4.62	3.46	1.98	5.62	1056.64	38	107.67	2.83	66.84	1989.41	70.44	1994.05	16	6.02	2.66	1.52	4.32	848.42	21	117.68	5.6	66.22	1987.52	76.4	1998.32	38	11.95	3.18	2.25	4.36	1006.94	45	258.67	5.75
Descending Colon	Male	6	1.09	5.48	2.01	11.93	1784.51	38	27.49	0.72	66.74	1987.71	70.93	1981.61	13	3.71	3.5	1.87	5.99	1087.49	31	85.41	2.76	66.22	1988.86	71.05	1994.41	12	5.39	2.23	1.15	3.89	653.54	17	101.1	5.95	64.57	1986.08	74.4	1996.84	31	10.2	3.04	2.07	4.31	972.01	38	214	5.63
Descending Colon	Female	0	0.22	0	0	16.82	-375.62	7	5.84	0.83	69.57	1991.83			3	0.91	3.29	0.68	9.61	938.25	7	22.25	3.18	69.57	1991.83	67.75	1992.51	4	0.62	6.42	1.75	16.44	2036.68	4	16.58	4.15	73.25	1993.64	82.39	2002.79	7	1.75	3.99	1.6	8.22	1174.27	7	44.67	6.38
Sigmoid Colon	Male and female	23	4.53	5.07	3.22	7.61	1327.07	183	139.14	0.76	64.89	1989.52	66.91	1991.48	62	17.77	3.49	2.68	4.47	941.76	158	469.66	2.97	64.69	1989.26	67.11	1993.49	72	27.84	2.59	2.02	3.26	817.62	87	540.1	6.21	64.7	1988.05	75.97	1999.72	157	50.14	3.13	2.66	3.66	930.07	183	1148.91	6.28
Sigmoid Colon	Male	22	4.19	5.25	3.29	7.95	1497.88	157	118.89	0.76	64.93	1989.74	66.92	1992.26	57	16.12	3.54	2.68	4.58	1034.29	134	395.24	2.95	64.68	1989.45	66.65	1993.54	56	24.56	2.28	1.72	2.96	684.21	70	459.45	6.56	64.98	1988.37	76.57	2000.48	135	44.88	3.01	2.52	3.56	925.7	157	973.58	6.2
Sigmoid Colon	Female	1	0.34	2.91	0.07	16.22	324.2	26	20.25	0.78	64.67	1988.18	66.58	1974.28	5	1.65	3.03	0.98	7.08	450.34	24	74.42	3.1	64.77	1988.19	72.41	1992.92	16	3.28	4.88	2.79	7.93	1577.54	17	80.65	4.74	63.54	1986.72	73.86	1997.06	22	5.27	4.18	2.62	6.32	954.32	26	175.32	6.74
Large Intestine, NOS	Male and female	1	0.29	3.4	0.09	18.97	1033.93	9	6.83	0.76	64.86	1992.43	70.09	2001.45	6	0.88	6.79	2.49	14.79	2495.23	8	20.51	2.56	64.25	1991.35	70.69	1996.44	2	0.5	4.03	0.49	14.54	1113.45	2	13.5	6.75	54.17	1985.33	65.92	1997.08	9	1.67	5.38	2.46	10.21	1794.01	9	40.84	4.54
Large Intestine, NOS	Male	1	0.28	3.52	0.09	19.6	1384.54	7	5.17	0.74	67.77	1992.31	70.09	2001.45	5	0.86	5.85	1.9	13.64	2603.29	6	15.92	2.65	67.43	1990.84	71.92	1996.17	1	0.48	2.08	0.05	11.61	465.79	1	11.16	11.16	61.93	1981.12	78.09	1997.28	7	1.62	4.32	1.74	8.9	1668.18	7	32.25	4.61
Large Intestine, NOS	Female	0	0.01	0	0	392.19	-56.6	2	1.66	0.83	54.7	1992.87			1	0.03	36.06	0.91	200.94	2120.09	2	4.59	2.29	54.7	1992.87	64.57	1997.79	1	0.02	59.85	1.52	333.46	4205.38	1	2.34	2.34	46.41	1989.53	53.75	1996.87	2	0.05	37.15	4.5	134.18	2266.64	2	8.59	4.29
Rectum and Rectosigmoid Junction	Male and female	28	5.2	5.39	3.58	7.78	1340.63	223	170.08	0.76	64.64	1989.97	66.58	1992.25	95	18.25	5.21	4.21	6.36	1479.14	194	518.91	2.67	64.41	1989.71	66.96	1993.34	84	30.2	2.78	2.22	3.44	829.23	89	648.76	7.29	63.49	1988.45	76.12	2001.19	207	53.65	3.86	3.35	4.42	1146.34	223	1337.76	6
Rectum and Rectosigmoid Junction	Male	25	4.73	5.28	3.42	7.8	1371.72	194	147.75	0.76	64.7	1989.98	66.62	1991.39	83	16.61	5	3.98	6.19	1471.51	168	451.17	2.69	64.47	1989.84	66.38	1993.62	73	27.57	2.65	2.08	3.33	833.4	77	545.1	7.08	64.31	1988.6	76.67	2001.21	181	48.91	3.7	3.18	4.28	1154.58	194	1144.02	5.9
Rectum and Rectosigmoid Junction	Female	3	0.47	6.45	1.33	18.84	1134.95	29	22.33	0.77	64.2	1989.91	66.23	1999.4	12	1.64	7.34	3.79	12.81	1529.94	26	67.74	2.61	64.01	1988.86	70.95	1991.38	11	2.63	4.18	2.09	7.48	807.28	12	103.67	8.64	58.23	1987.49	72.51	2001.07	26	4.73	5.49	3.59	8.05	1097.73	29	193.74	6.68
Rectosigmoid Junction	Male and female	5	1.61	3.1	1.01	7.23	650.86	66	52.01	0.79	64.64	1988.93	67.05	1988.1	33	6.27	5.26	3.62	7.39	1681.05	60	159.01	2.65	64.43	1989.03	67.93	1991.56	21	7.19	2.92	1.81	4.46	861.5	23	160.25	6.97	62.3	1989.27	74.95	2002.12	59	15.08	3.91	2.98	5.05	1183	66	371.27	5.63
Rectosigmoid Junction	Male	5	1.48	3.38	1.1	7.88	775.97	58	45.35	0.78	65.53	1988.76	67.05	1988.1	29	5.72	5.07	3.39	7.28	1666.42	52	139.68	2.69	65.39	1988.85	67.49	1991.27	19	7.04	2.7	1.63	4.22	896.5	20	133.42	6.67	65.35	1989.87	77.43	2002.55	53	14.24	3.72	2.79	4.87	1217.04	58	318.44	5.49
Rectosigmoid Junction	Female	0	0.13	0	0	27.57	-200.85	8	6.66	0.83	58.16	1990.16			4	0.55	7.33	2	18.78	1786.73	8	19.34	2.42	58.16	1990.16	71.12	1993.66	2	0.16	12.88	1.56	46.52	687.51	3	26.83	8.94	41.95	1985.29	51.43	1997.95	6	0.83	7.19	2.64	15.65	977.81	8	52.83	6.6
Rectum	Male and female	23	3.58	6.42	4.07	9.63	1644.47	157	118.07	0.75	64.64	1990.41	66.48	1993.15	62	11.98	5.18	3.97	6.64	1389.93	134	359.9	2.69	64.4	1990.02	66.44	1994.29	63	23.01	2.74	2.1	3.5	818.64	66	488.52	7.4	63.91	1988.17	76.51	2000.88	148	38.57	3.84	3.24	4.51	1132.26	157	966.49	6.16
Rectum	Male	20	3.25	6.15	3.76	9.5	1635.55	136	102.4	0.75	64.35	1990.5	66.52	1992.21	54	10.89	4.96	3.73	6.47	1384.11	116	311.49	2.69	64.06	1990.28	65.79	1994.88	54	20.53	2.63	1.98	3.43	812.95	57	411.68	7.22	63.95	1988.16	76.4	2000.74	128	34.67	3.69	3.08	4.39	1130.48	136	825.58	6.07
Rectum	Female	3	0.33	9.05	1.87	26.45	1702.74	21	15.67	0.75	66.5	1989.81	66.23	1999.4	8	1.09	7.34	3.17	14.45	1427.37	18	48.41	2.69	66.61	1988.28	70.87	1990.24	9	2.48	3.63	1.66	6.9	849.11	9	76.83	8.54	63.66	1988.22	77.19	2001.76	20	3.9	5.13	3.13	7.92	1142.69	21	140.91	6.71
Anus, Anal Canal and Anorectum	Male and female	3	0.63	4.73	0.98	13.83	1346.2	23	17.57	0.76	63.52	1998.48	68.26	2009.09	8	1.42	5.64	2.43	11.1	1397.85	18	47.08	2.62	63.19	1996.49	69.26	2002.05	4	1.1	3.63	0.99	9.28	709.43	8	40.83	5.1	58.34	1995.08	69.71	2004.26	15	3.16	4.75	2.66	7.84	1122.77	23	105.48	4.59
Anus, Anal Canal and Anorectum	Male	1	0.62	1.61	0.04	8.98	260.34	18	14.57	0.81	65.14	1997.65	73.75	2010.2	7	1.37	5.1	2.05	10.52	1504.59	15	37.41	2.49	65.28	1996.38	71.95	2000.27	4	1	4.01	1.09	10.26	1085.13	6	27.66	4.61	59.38	1996.88	69.71	2004.26	12	2.99	4.01	2.07	7.01	1131.23	18	79.65	4.42
Anus, Anal Canal and Anorectum	Female	2	0.01	147.87	17.91	534.17	6619.94	5	3	0.6	57.67	2001.47	65.51	2008.54	1	0.05	20.7	0.52	115.35	984.71	3	9.66	3.22	52.72	1997.04	50.42	2014.45	0	0.1	0	0	35.15	-79.7	2	13.17	6.58	55.21	1989.66			3	0.17	17.99	3.71	52.57	1096.66	5	25.83	5.17
Rectum, Rectosig Junct, Anus, Anal Canal and Anorectum	Male and female	31	5.83	5.32	3.61	7.54	1341.15	246	187.66	0.76	64.53	1990.77	66.74	1993.88	103	19.67	5.24	4.28	6.35	1472.38	212	565.99	2.67	64.3	1990.29	67.14	1994.01	88	31.31	2.81	2.25	3.46	822.13	97	689.59	7.11	63.07	1989	75.83	2001.33	222	56.8	3.91	3.41	4.46	1144.62	246	1443.24	5.87
Rectum, Rectosig Junct, Anus, Anal Canal and Anorectum	Male	26	5.35	4.86	3.17	7.12	1271.94	212	162.32	0.77	64.74	1990.63	66.9	1992.11	90	17.98	5.01	4.02	6.15	1474.04	183	488.58	2.67	64.54	1990.38	66.81	1994.14	77	28.57	2.7	2.13	3.37	845.56	83	572.76	6.9	63.96	1989.2	76.31	2001.37	193	51.9	3.72	3.21	4.28	1153.06	212	1223.66	5.77
Rectum, Rectosig Junct, Anus, Anal Canal and Anorectum	Female	5	0.48	10.44	3.39	24.37	1784.64	34	25.33	0.75	63.24	1991.61	65.94	2003.05	13	1.68	7.72	4.11	13.2	1461.87	29	77.41	2.67	62.84	1989.71	69.37	1993.16	11	2.74	4.02	2.01	7.19	707.3	14	116.83	8.35	57.8	1987.8	72.51	2001.07	29	4.9	5.92	3.96	8.5	1097.61	34	219.57	6.46
Liver, Gallbladder, Intrahep Bile Duct and Other Biliary	Male and female	20	0.69	29.05	17.74	44.86	6980.09	48	27.67	0.58	64.85	1999.79	64.87	2000.59	20	1.94	10.31	6.3	15.92	3323.38	27	54.34	2.01	64.39	1999.67	64.95	2003.01	5	2.44	2.05	0.67	4.79	824.56	7	31.09	4.44	69.42	1996.77	76.83	2005.79	45	5.07	8.88	6.48	11.89	3531.01	48	113.1	2.36
Liver, Gallbladder, Intrahep Bile Duct and Other Biliary	Male	19	0.66	28.95	17.43	45.21	7056.22	45	26	0.58	64.91	1999.32	65.39	2000.54	18	1.83	9.82	5.82	15.52	3179.63	25	50.85	2.03	64.06	1998.88	64.25	2001.97	5	2.44	2.05	0.67	4.79	824.56	7	31.09	4.44	69.42	1996.77	76.83	2005.79	42	4.93	8.53	6.15	11.53	3434.99	45	107.93	2.4
Liver, Gallbladder, Intrahep Bile Duct and Other Biliary	Female	1	0.03	31.09	0.79	173.24	5795.01	3	1.67	0.56	64	2006.87	55.08	2001.53	2	0.11	18.67	2.26	67.44	5413.9	2	3.5	1.75	68.54	2009.62	71.29	2012.37	0	0	0	0	0	0	0	0	0					3	0.14	21.54	4.44	62.94	5537.1	3	5.17	1.72
Liver	Male and female	11	0.36	30.39	15.17	54.38	6934.63	27	15.34	0.57	63.96	2004.19	62.07	2004.5	12	0.99	12.08	6.24	21.11	3906.89	15	28.17	1.88	64.22	2004.86	65.14	2008.41	1	0.93	1.08	0.03	6	56.17	3	12.83	4.28	69.94	2000.06	69.84	2013.45	24	2.28	10.51	6.74	15.64	3854.22	27	56.35	2.09
Liver	Male	10	0.33	29.94	14.36	55.06	6664.97	25	14.5	0.58	63.64	2004.07	62.77	2004.79	11	0.89	12.39	6.19	22.17	4043.19	14	25.01	1.79	63.03	2004.49	63.33	2007.89	1	0.93	1.08	0.03	6	56.17	3	12.83	4.28	69.94	2000.06	69.84	2013.45	22	2.15	10.23	6.41	15.5	3792.15	25	52.35	2.09
Liver	Female	1	0.03	35.8	0.91	199.48	11602.6	2	0.84	0.42	67.88	2005.7	55.08	2001.53	1	0.11	9.49	0.24	52.85	2828.9	1	3.16	3.16	80.84	2010.04	85	2014.2	0	0	0	0	0	0	0	0	0					2	0.13	15	1.82	54.18	4666.52	2	4	2
Gallbladder	Male and female	4	0.09	45.22	12.32	115.78	17422.7	6	2.25	0.37	69.02	1987.48	68.81	1988.74	1	0.26	3.9	0.1	21.74	1393.79	2	5.34	2.67	70.04	1985.58	70.76	1984.96	1	1.32	0.76	0.02	4.22	-261.75	1	12.25	12.25	71.66	1988.54	88.92	2005.79	6	1.67	3.6	1.32	7.84	2185.5	6	19.83	3.31
Gallbladder	Male	4	0.09	45.22	12.32	115.78	17422.7	6	2.25	0.37	69.02	1987.48	68.81	1988.74	1	0.26	3.9	0.1	21.74	1393.79	2	5.34	2.67	70.04	1985.58	70.76	1984.96	1	1.32	0.76	0.02	4.22	-261.75	1	12.25	12.25	71.66	1988.54	88.92	2005.79	6	1.67	3.6	1.32	7.84	2185.5	6	19.83	3.31
Gallbladder	Female	0	0	0	0	0	0	0	0	0					0	0	0	0	0	0	0	0	0					0	0	0	0	0	0	0	0	0					0	0	0	0	0	0	0	0	0
Intrahep and Extrahep Bile Ducts, and Other Biliary	Male and female	5	0.24	21	6.82	49	4723.63	15	10.08	0.67	64.8	1996.79	67.87	2001.47	7	0.69	10.13	4.07	20.88	3028.53	10	20.83	2.08	63.53	1994.71	63.81	1996.32	3	0.19	15.96	3.29	46.66	4683.51	3	6	2	68.14	1996.23	75.14	2003.23	15	1.12	13.43	7.52	22.15	3760.56	15	36.92	2.46
Intrahep and Extrahep Bile Ducts, and Other Biliary	Male	5	0.23	21.38	6.94	49.89	5153.31	14	9.25	0.66	65.41	1995.91	67.87	2001.47	6	0.69	8.71	3.2	18.95	2590.87	9	20.5	2.28	64.33	1993.1	64.85	1993.95	3	0.19	15.96	3.29	46.66	4683.51	3	6	2	68.14	1996.23	75.14	2003.23	14	1.11	12.6	6.89	21.15	3605.2	14	35.75	2.55
Intrahep and Extrahep Bile Ducts, and Other Biliary	Female	0	0	0	0	871.75	-50.84	1	0.83	0.83	56.25	2009.2			1	0	585.03	14.81	3259.59	29886.7	1	0.33	0.33	56.25	2009.2	57.58	2010.53	0	0	0	0	0	0	0	0	0					1	0.01	168.33	4.26	937.85	8522.83	1	1.17	1.17
Intrahepatic Bile Duct	Male and female	1	0.02	66.08	1.67	368.16	10737.8	2	0.92	0.46	68.84	2004.12	75.09	2002.7	1	0.02	51.12	1.29	284.8	6926.45	1	1.42	1.42	62.83	2005.79	65.25	2008.2	0	0	0	0	0	0	0	0	0					2	0.03	57.64	6.98	208.22	8425.03	2	2.33	1.17
Intrahepatic Bile Duct	Male	1	0.02	66.08	1.67	368.16	10737.8	2	0.92	0.46	68.84	2004.12	75.09	2002.7	1	0.02	51.12	1.29	284.8	6926.45	1	1.42	1.42	62.83	2005.79	65.25	2008.2	0	0	0	0	0	0	0	0	0					2	0.03	57.64	6.98	208.22	8425.03	2	2.33	1.17
Intrahepatic Bile Duct	Female	0	0	0	0	0	0	0	0	0					0	0	0	0	0	0	0	0	0					0	0	0	0	0	0	0	0	0					0	0	0	0	0	0	0	0	0
Other Biliary	Male and female	4	0.22	17.94	4.89	45.93	4121.68	13	9.16	0.7	64.18	1995.66	66.06	2001.16	6	0.67	8.94	3.28	19.46	2744.37	9	19.42	2.16	63.6	1993.48	63.57	1994.34	3	0.19	15.96	3.29	46.66	4683.51	3	6	2	68.14	1996.23	75.14	2003.23	13	1.08	12.01	6.4	20.54	3445.95	13	34.59	2.66
Other Biliary	Male	4	0.22	18.29	4.98	46.82	4538.52	12	8.33	0.69	64.84	1994.54	66.06	2001.16	5	0.67	7.47	2.42	17.43	2269.28	8	19.08	2.39	64.52	1991.52	64.77	1991.1	3	0.19	15.96	3.29	46.66	4683.51	3	6	2	68.14	1996.23	75.14	2003.23	12	1.08	11.15	5.76	19.48	3268.77	12	33.42	2.78
Other Biliary	Female	0	0	0	0	871.75	-50.84	1	0.83	0.83	56.25	2009.2			1	0	585.03	14.81	3259.59	29886.7	1	0.33	0.33	56.25	2009.2	57.58	2010.53	0	0	0	0	0	0	0	0	0					1	0.01	168.33	4.26	937.85	8522.83	1	1.17	1.17
Pancreas	Male and female	39	0.74	52.85	37.58	72.24	16456.6	54	23.25	0.43	62.67	1995.19	63.28	1995.83	14	0.29	48.85	26.71	81.97	9737.03	15	14.08	0.94	62.22	1994.68	64.59	1995.87	1	0.04	25.49	0.65	142	2563.27	1	3.75	3.75	53.02	2002.04	61.77	2010.79	54	1.06	50.76	38.13	66.23	12885.4	54	41.08	0.76
Pancreas	Male	34	0.7	48.63	33.68	67.96	17910.3	46	18.59	0.4	63.75	1995.67	64.71	1996.3	11	0.25	43.29	21.61	77.46	9768.2	12	11	0.92	62.2	1995.06	64.67	1996.06	1	0.04	25.49	0.65	142	2563.27	1	3.75	3.75	53.02	2002.04	61.77	2010.79	46	0.99	46.35	33.93	61.82	13498.6	46	33.34	0.72
Pancreas	Female	5	0.04	128.8	41.82	300.58	10652.8	8	4.66	0.58	56.45	1992.43	53.55	1992.6	3	0.03	92.37	19.05	269.94	9625.8	3	3.08	1.03	62.28	1993.15	64.31	1995.18	0	0	0	0	0	0	0	0	0					8	0.07	112.21	48.44	221.09	10243.7	8	7.74	0.97
Retroperitoneum	Male and female	2	0.19	10.76	1.3	38.86	2984.63	9	6.08	0.68	63.71	1991.44	72.87	1984.37	2	0.74	2.72	0.33	9.81	604.23	6	20.91	3.49	63.11	1992.41	75.38	2000.54	4	0.43	9.39	2.56	24.05	1594.54	4	22.42	5.6	58.71	1990.08	69.31	2000.68	8	1.35	5.93	2.56	11.69	1346.34	9	49.41	5.49
Retroperitoneum	Male	2	0.17	12.02	1.46	43.42	3499.04	8	5.24	0.66	62.51	1990.73	72.87	1984.37	2	0.6	3.33	0.4	12.03	827.3	5	16.91	3.38	61.08	1991.47	75.38	2000.54	3	0.27	10.98	2.26	32.08	1422.31	3	19.17	6.39	53.86	1987.73	65.25	1999.12	7	1.04	6.73	2.71	13.86	1442.11	8	41.33	5.17
Retroperitoneum	Female	0	0.02	0	0	189.06	-232.89	1	0.84	0.84	73.26	1997.12			0	0.14	0	0	27.2	-339.05	1	4	4	73.26	1997.12			1	0.15	6.56	0.17	36.54	2612.21	1	3.24	3.24	73.26	1997.12	81.5	2005.37	1	0.31	3.25	0.08	18.11	856.66	1	8.08	8.08
Peritoneum, Omentum and Mesentery	Male and female	1	0.03	31.99	0.81	178.25	5519.9	3	1.75	0.58	47.14	1995.65	47.08	1999.45	2	0.07	28.91	3.5	104.43	9279.16	2	2.08	1.04	47.29	1993.87	49.34	1995.91	0	0	0	0	0	0	0	0	0					3	0.1	29.87	6.16	87.29	7559.19	3	3.84	1.28
Peritoneum, Omentum and Mesentery	Male	0	0	0	0	3809.62	-11.6	1	0.84	0.84	18.67	1987.87			1	0	5163.66	130.73	28770	59864.2	1	0.17	0.17	18.67	1987.87	19.84	1989.04	0	0	0	0	0	0	0	0	0					1	0	860.61	21.79	4795.01	9967.71	1	1	1
Peritoneum, Omentum and Mesentery	Female	1	0.03	33.01	0.84	183.95	10541	2	0.92	0.46	61.38	1999.54	47.08	1999.45	1	0.07	14.49	0.37	80.76	4864.73	1	1.91	1.91	75.92	1999.87	78.84	2002.79	0	0	0	0	0	0	0	0	0					2	0.1	20.15	2.44	72.77	6707.48	2	2.83	1.42
Other Digestive Organs	Male and female	2	0.03	58.36	7.07	210.83	18176.4	3	1.08	0.36	63.06	1988.54	60	1984.45	1	0	0	0	0	0	1	0	0	69.75	1997.28	70.75	1998.28	0	0	0	0	0	0	0	0	0					3	0.03	87.55	18.05	255.84	27423.1	3	1.08	0.36
Other Digestive Organs	Male	2	0.03	58.36	7.07	210.83	18176.4	3	1.08	0.36	63.06	1988.54	60	1984.45	1	0	0	0	0	0	1	0	0	69.75	1997.28	70.75	1998.28	0	0	0	0	0	0	0	0	0					3	0.03	87.55	18.05	255.84	27423.1	3	1.08	0.36
Other Digestive Organs	Female	0	0	0	0	0	0	0	0	0					0	0	0	0	0	0	0	0	0					0	0	0	0	0	0	0	0	0					0	0	0	0	0	0	0	0	0
Respiratory System	Male and female	314	14.51	21.65	19.32	24.18	6239.85	784	479.97	0.61	65.1	1990.94	68.09	1993.47	263	31.29	8.41	7.42	9.49	2259.2	462	1025.64	2.22	63.38	1989.51	67.58	1993.38	138	37.4	3.69	3.1	4.36	967.42	168	1039.91	6.19	59.61	1986.74	70.82	1997.91	715	83.19	8.59	7.98	9.25	2482.04	784	2545.52	3.25
Respiratory System	Male	279	13.69	20.38	18.06	22.92	6188.56	701	428.72	0.61	65.54	1990.73	68.28	1993.33	231	29.72	7.77	6.8	8.84	2204.27	414	913.13	2.21	64	1989.28	68.18	1993.16	123	36.68	3.35	2.79	4	909.83	152	948.8	6.24	60.34	1986.42	71.73	1997.52	633	80.09	7.9	7.3	8.54	2413.8	701	2290.64	3.27
Respiratory System	Female	35	0.82	42.69	29.74	59.37	6668.83	83	51.25	0.62	61.45	1992.64	66.6	1994.65	32	1.56	20.46	14	28.88	2705.02	48	112.52	2.34	58.06	1991.54	63.24	1994.96	15	0.72	20.81	11.64	34.32	1567.19	16	91.11	5.69	52.72	1989.72	63.32	2001.17	82	3.1	26.41	21.01	32.78	3095.36	83	254.88	3.07
Nose, Nasal Cavity and Middle Ear	Male and female	4	0.28	14.35	3.91	36.75	3146.28	16	11.83	0.74	57.12	1986.72	60.04	1999.66	4	0.73	5.49	1.5	14.06	928.04	12	35.25	2.94	56.35	1982.62	58	1983.95	6	1.08	5.53	2.03	12.05	1130.03	6	43.5	7.25	57.32	1981.44	69.57	1993.69	14	2.09	6.69	3.66	11.23	1314.68	16	90.58	5.66
Nose, Nasal Cavity and Middle Ear	Male	4	0.26	15.53	4.23	39.76	4403.64	12	8.5	0.71	60.31	1989.22	60.04	1999.66	2	0.66	3.05	0.37	11.03	599.84	8	22.42	2.8	60.75	1984.32	63.54	1983.29	4	1.01	3.96	1.08	10.14	1216.34	4	24.58	6.15	62.96	1983.54	74.11	1994.68	10	1.92	5.2	2.49	9.56	1455.39	12	55.5	4.62
Nose, Nasal Cavity and Middle Ear	Female	0	0.02	0	0	175	-63.31	4	3.33	0.83	47.54	1979.22			2	0.07	27.36	3.31	98.85	1501.26	4	12.84	3.21	47.54	1979.22	52.46	1984.62	2	0.07	27.04	3.27	97.68	1017.9	2	18.92	9.46	46.04	1977.24	60.5	1991.7	4	0.17	23.79	6.48	60.92	1092.13	4	35.09	8.77
Larynx	Male and female	27	3.04	8.87	5.85	12.91	2167.31	151	110.53	0.73	62.62	1988.97	67.48	1996.05	38	10.73	3.54	2.51	4.86	756.54	121	360.44	2.98	61.54	1987.59	65.92	1993.23	53	17.65	3	2.25	3.93	697.81	72	506.52	7.03	60.05	1986.04	72.86	1997.83	118	31.43	3.75	3.11	4.5	885.64	151	977.5	6.47
Larynx	Male	25	3	8.35	5.4	12.32	2106.81	142	104.45	0.74	63.01	1989.02	67.42	1995.92	37	10.5	3.52	2.48	4.86	790.2	114	335.36	2.94	62.05	1987.71	66.04	1993.65	48	17.37	2.76	2.04	3.66	657.78	66	465.68	7.06	60.77	1985.92	73.81	1997.48	110	30.86	3.56	2.93	4.3	873.96	142	905.48	6.38
Larynx	Female	2	0.05	41.35	5.01	149.37	3205.12	9	6.09	0.68	56.44	1988.22	68.25	1997.62	1	0.23	4.33	0.11	24.1	306.5	7	25.08	3.58	53.15	1985.62	61.33	1977.45	5	0.29	17.5	5.68	40.84	1154.3	6	40.84	6.81	52.13	1987.33	63.76	2001.15	8	0.57	14.15	6.11	27.89	1032.39	9	72.02	8
Pleura	Male and female	0	0	0	0	0	0	0	0	0					0	0	0	0	0	0	0	0	0					0	0	0	0	0	0	0	0	0					0	0	0	0	0	0	0	0	0
Pleura	Male	0	0	0	0	0	0	0	0	0					0	0	0	0	0	0	0	0	0					0	0	0	0	0	0	0	0	0					0	0	0	0	0	0	0	0	0
Pleura	Female	0	0	0	0	0	0	0	0	0					0	0	0	0	0	0	0	0	0					0	0	0	0	0	0	0	0	0					0	0	0	0	0	0	0	0	0
Lung, Bronchus, Trachea, Mediastinum and Other Resp Org	Male and female	283	11.18	25.3	22.44	28.43	7600.97	617	357.61	0.58	65.92	1991.53	68.26	1993.14	221	19.83	11.15	9.73	12.72	3193.49	329	629.95	1.91	64.31	1990.47	68.04	1993.57	79	18.66	4.23	3.35	5.28	1231.75	90	489.89	5.44	59.41	1987.65	69.54	1998.29	583	49.67	11.74	10.8	12.73	3609.82	617	1477.44	2.39
Lung, Bronchus, Trachea, Mediastinum and Other Resp Org	Male	250	10.43	23.96	21.08	27.12	7586.7	547	315.77	0.58	66.31	1991.21	68.5	1992.96	192	18.57	10.34	8.93	11.91	3122.94	292	555.35	1.9	64.84	1990.03	68.64	1993.16	71	18.3	3.88	3.03	4.89	1149.37	82	458.54	5.59	59.86	1986.97	70.19	1997.7	513	47.3	10.85	9.93	11.83	3502.41	547	1329.66	2.43
Lung, Bronchus, Trachea, Mediastinum and Other Resp Org	Female	33	0.75	43.98	30.27	61.76	7708.73	70	41.84	0.6	62.89	1993.98	66.5	1994.47	29	1.26	23.02	15.42	33.06	3718.68	37	74.6	2.02	60.12	1993.99	64.05	1996.28	8	0.36	22.14	9.56	43.63	2436.66	8	31.35	3.92	54.83	1994.63	63.75	2003.55	70	2.37	29.52	23.01	37.29	4576.26	70	147.78	2.11
Lung and Bronchus	Male and female	282	11.15	25.28	22.42	28.41	7643.24	613	354.36	0.58	66.05	1991.57	68.28	1993.18	219	19.82	11.05	9.64	12.62	3182.93	326	625.78	1.92	64.54	1990.51	68.2	1993.6	78	18.66	4.18	3.3	5.22	1213.84	89	488.89	5.49	59.85	1987.72	70.1	1998.43	579	49.63	11.67	10.74	12.66	3603.54	613	1469.03	2.4
Lung and Bronchus	Male	249	10.4	23.93	21.05	27.1	7634.47	543	312.52	0.58	66.46	1991.26	68.51	1993.01	190	18.56	10.24	8.83	11.8	3110.42	289	551.18	1.91	65.1	1990.06	68.84	1993.19	70	18.3	3.83	2.98	4.83	1130.06	81	457.54	5.65	60.35	1987.04	70.82	1997.85	509	47.26	10.77	9.86	11.75	3494.74	543	1321.25	2.43
Lung and Bronchus	Female	33	0.75	43.98	30.27	61.76	7708.73	70	41.84	0.6	62.89	1993.98	66.5	1994.47	29	1.26	23.02	15.42	33.06	3718.68	37	74.6	2.02	60.12	1993.99	64.05	1996.28	8	0.36	22.14	9.56	43.63	2436.66	8	31.35	3.92	54.83	1994.63	63.75	2003.55	70	2.37	29.52	23.01	37.29	4576.26	70	147.78	2.11
Trachea	Male and female	1	0.02	65.24	1.65	363.51	13173.8	1	0.75	0.75	63.92	1980.54	64.83	1981.45	0	0	0	0	0	0	0	0	0					0	0	0	0	0	0	0	0	0					1	0.02	65.24	1.65	363.51	13173.8	1	0.75	0.75
Trachea	Male	1	0.02	65.24	1.65	363.51	13173.8	1	0.75	0.75	63.92	1980.54	64.83	1981.45	0	0	0	0	0	0	0	0	0					0	0	0	0	0	0	0	0	0					1	0.02	65.24	1.65	363.51	13173.8	1	0.75	0.75
Trachea	Female	0	0	0	0	0	0	0	0	0					0	0	0	0	0	0	0	0	0					0	0	0	0	0	0	0	0	0					0	0	0	0	0	0	0	0	0
Mediastinum and Other Respiratory Organs	Male and female	0	0.01	0	0	260.71	-56.6	3	2.5	0.83	39.56	1986.79			2	0.01	232.13	28.11	838.52	4778.83	3	4.17	1.39	39.56	1986.79	50.21	1990.7	1	0	634.6	16.07	3535.79	9990.88	1	1	1	20.42	1981.12	26.42	1987.12	3	0.02	123.25	25.42	360.18	3881.56	3	7.67	2.56
Mediastinum and Other Respiratory Organs	Male	0	0.01	0	0	260.71	-56.6	3	2.5	0.83	39.56	1986.79			2	0.01	232.13	28.11	838.52	4778.83	3	4.17	1.39	39.56	1986.79	50.21	1990.7	1	0	634.6	16.07	3535.79	9990.88	1	1	1	20.42	1981.12	26.42	1987.12	3	0.02	123.25	25.42	360.18	3881.56	3	7.67	2.56
Mediastinum and Other Respiratory Organs	Female	0	0	0	0	0	0	0	0	0					0	0	0	0	0	0	0	0	0					0	0	0	0	0	0	0	0	0					0	0	0	0	0	0	0	0	0
Bones and Joints	Male and female	2	0.12	16.46	1.99	59.46	1212.21	20	15.5	0.77	37.2	1987.82	69.58	1982.5	7	0.26	26.98	10.85	55.58	1216.3	18	55.42	3.08	33.65	1988.46	45.22	1988.66	10	0.44	22.86	10.96	42.04	874.41	11	109.36	9.94	27.96	1990.01	39.91	2005.26	19	0.82	23.22	13.98	36.26	1008.55	20	180.27	9.01
Bones and Joints	Male	2	0.09	23.15	2.8	83.61	1574.51	16	12.15	0.76	37.48	1988.15	69.58	1982.5	6	0.22	27.33	10.03	59.48	1357.47	14	42.58	3.04	32.96	1989.02	39.88	1989.29	7	0.4	17.44	7.01	35.93	911.95	8	72.36	9.04	29.83	1990.89	39.74	2005.38	15	0.71	21.21	11.87	34.98	1124.58	16	127.09	7.94
Bones and Joints	Female	0	0.04	0	0	105.12	-104.97	4	3.34	0.84	36.08	1986.49			1	0.04	25.04	0.63	139.49	747.98	4	12.84	3.21	36.08	1986.49	77.26	1984.87	3	0.04	83.28	17.17	243.38	801.01	3	37	12.33	22.97	1987.65	40.31	2004.98	4	0.11	36.02	9.81	92.22	731.26	4	53.18	13.3
Soft Tissue including Heart	Male and female	7	0.53	13.28	5.34	27.37	1966.75	45	32.91	0.73	49.79	1989.84	65	1994.95	10	2.04	4.89	2.35	9	640.36	37	124.26	3.36	46.76	1989.03	60.89	1995.23	23	3.68	6.25	3.96	9.37	673.51	26	286.83	11.03	41.15	1987.9	55.81	2004.36	40	6.25	6.4	4.57	8.71	760.1	45	444	9.87
Soft Tissue including Heart	Male	5	0.48	10.48	3.4	24.45	1685.78	37	26.83	0.73	50.52	1990.79	69.95	1994.2	9	1.87	4.81	2.2	9.13	685.48	31	104	3.35	47.19	1990.41	60.34	1997.43	18	2.82	6.38	3.78	10.08	725.3	21	209.25	9.96	41.29	1988.97	54.35	2004.48	32	5.17	6.19	4.23	8.74	788.89	37	340.08	9.19
Soft Tissue including Heart	Female	2	0.05	40.24	4.87	145.34	3205.8	8	6.08	0.76	46.4	1985.45	52.63	1996.83	1	0.17	5.8	0.15	32.31	408.63	6	20.25	3.38	44.56	1981.9	65.83	1975.45	5	0.86	5.83	1.89	13.6	533.85	5	77.58	15.52	40.56	1983.44	61.07	2003.95	8	1.08	7.41	3.2	14.59	665.86	8	103.92	12.99
Skin excluding Basal and Squamous	Male and female	29	4.8	6.04	4.05	8.68	1059.22	295	228.47	0.77	54.98	1993.61	64.82	2003.48	84	17.5	4.8	3.83	5.94	786.64	262	845.39	3.23	53.78	1992.53	62.73	1998.67	153	26.97	5.67	4.81	6.65	932.47	169	1351.59	8	50.16	1990.64	62.76	2003.94	266	49.27	5.4	4.77	6.09	893.58	295	2425.45	8.22
Skin excluding Basal and Squamous	Male	24	4.51	5.32	3.41	7.91	1021.2	248	190.82	0.77	56.92	1993.95	66.23	2004.03	74	16.83	4.4	3.45	5.52	819.36	220	697.8	3.17	55.79	1992.85	63.34	1999.11	124	25.32	4.9	4.07	5.84	954.71	138	1033.58	7.49	52.64	1990.8	64.66	2003.57	222	46.66	4.76	4.15	5.43	912.17	248	1922.21	7.75
Skin excluding Basal and Squamous	Female	5	0.29	17.44	5.66	40.7	1251.92	47	37.65	0.8	44.75	1991.81	58.03	2000.87	10	0.67	14.85	7.12	27.3	631.93	42	147.59	3.51	43.25	1990.81	58.21	1995.43	29	1.65	17.62	11.8	25.31	860.18	31	318.01	10.26	39.16	1989.9	54.64	2005.52	44	2.61	16.89	12.27	22.67	822.55	47	503.24	10.71
Melanoma of the Skin	Male and female	29	4.46	6.5	4.35	9.33	1146.76	276	213.98	0.78	55.24	1993.82	64.82	2003.48	78	16.7	4.67	3.69	5.83	771.45	245	794.63	3.24	54.08	1992.68	62.76	1998.64	144	26.19	5.5	4.64	6.47	916.11	159	1286.01	8.09	50.72	1990.95	63.51	2004.4	251	47.35	5.3	4.67	6	887.52	276	2294.61	8.31
Melanoma of the Skin	Male	24	4.21	5.7	3.65	8.48	1106.63	232	178.83	0.77	57.35	1994.1	66.23	2004.03	69	16.16	4.27	3.32	5.4	805.24	206	656.21	3.19	56.28	1992.93	63.55	1999.08	117	24.78	4.72	3.9	5.66	924.88	130	997.07	7.67	53.4	1991.01	65.74	2004.02	210	45.15	4.65	4.04	5.32	899.77	232	1832.12	7.9
Melanoma of the Skin	Female	5	0.25	19.84	6.44	46.3	1350.92	44	35.15	0.8	44.13	1992.33	58.03	2000.87	9	0.54	16.71	7.64	31.71	611.3	39	138.41	3.55	42.43	1991.33	56.66	1995.29	27	1.41	19.21	12.66	27.95	885.83	29	288.93	9.96	38.71	1990.65	53.85	2006.04	41	2.2	18.67	13.4	25.32	839.01	44	462.49	10.51
Other Non-Epithelial Skin	Male and female	0	0.34	0	0	10.91	-233.33	19	14.49	0.76	51.14	1990.59			6	0.8	7.49	2.75	16.31	1024.32	17	50.76	2.99	49.52	1990.34	62.39	1999.02	9	0.78	11.53	5.27	21.89	1253.25	10	65.59	6.56	41.39	1985.68	50.87	1996.7	15	1.92	7.82	4.37	12.89	999.78	19	130.84	6.89
Other Non-Epithelial Skin	Male	0	0.3	0	0	12.16	-253.12	16	11.99	0.75	50.63	1991.8			5	0.67	7.51	2.44	17.52	1042.18	14	41.59	2.97	48.59	1991.66	60.43	1999.49	7	0.54	12.95	5.21	26.69	1769.26	8	36.51	4.56	40.29	1987.36	46.74	1996.19	12	1.51	7.95	4.11	13.88	1164.46	16	90.09	5.63
Other Non-Epithelial Skin	Female	0	0.03	0	0	106.41	-138.53	3	2.5	0.83	53.86	1984.15			1	0.13	7.42	0.19	41.34	943.34	3	9.17	3.06	53.86	1984.15	72.15	1996.71	2	0.24	8.34	1.01	30.11	605.33	2	29.08	14.54	45.79	1978.95	65.33	1998.49	3	0.41	7.33	1.51	21.42	635.73	3	40.75	13.58
Breast	Male and female	53	4.92	10.78	8.07	14.1	1275.33	482	377.02	0.78	56	1991.03	56.99	1994.69	165	17.74	9.3	7.94	10.83	1151.75	424	1278.58	3.02	55.92	1990.64	60.97	1996.25	216	35.43	6.1	5.31	6.97	1131.23	241	1596.21	6.62	54.15	1988.61	65.46	2000.08	434	58.09	7.47	6.78	8.21	1156.01	482	3251.81	6.75
Breast	Male	2	0.75	2.65	0.32	9.57	782.59	20	15.91	0.8	65.76	1988.17	58.71	1998.5	4	2.47	1.62	0.44	4.15	307.33	18	49.83	2.77	66.61	1987.09	79.17	1989.02	8	4.83	1.66	0.72	3.26	409.66	10	77.42	7.74	64.84	1982.72	76.1	1995.27	14	8.05	1.74	0.95	2.92	415.5	20	143.16	7.16
Breast	Female	51	4.16	12.25	9.12	16.11	1297.05	462	361.11	0.78	55.57	1991.16	56.92	1994.54	161	15.27	10.54	8.98	12.3	1186	406	1228.75	3.03	55.44	1990.8	60.52	1996.43	208	30.6	6.8	5.9	7.79	1168.01	231	1518.79	6.57	53.69	1988.87	65.05	2000.26	420	50.04	8.39	7.61	9.24	1190.11	462	3108.64	6.73
Female Breast	Male and female	51	4.16	12.25	9.12	16.11	1297.05	462	361.11	0.78	55.57	1991.16	56.92	1994.54	161	15.27	10.54	8.98	12.3	1186	406	1228.75	3.03	55.44	1990.8	60.52	1996.43	208	30.6	6.8	5.9	7.79	1168.01	231	1518.79	6.57	53.69	1988.87	65.05	2000.26	420	50.04	8.39	7.61	9.24	1190.11	462	3108.64	6.73
Female Breast	Male	0	0	0	0	0	0	0	0	0					0	0	0	0	0	0	0	0	0					0	0	0	0	0	0	0	0	0					0	0	0	0	0	0	0	0	0
Female Breast	Female	51	4.16	12.25	9.12	16.11	1297.05	462	361.11	0.78	55.57	1991.16	56.92	1994.54	161	15.27	10.54	8.98	12.3	1186	406	1228.75	3.03	55.44	1990.8	60.52	1996.43	208	30.6	6.8	5.9	7.79	1168.01	231	1518.79	6.57	53.69	1988.87	65.05	2000.26	420	50.04	8.39	7.61	9.24	1190.11	462	3108.64	6.73
Male Breast	Male and female	2	0.75	2.65	0.32	9.57	782.59	20	15.91	0.8	65.76	1988.17	58.71	1998.5	4	2.47	1.62	0.44	4.15	307.33	18	49.83	2.77	66.61	1987.09	79.17	1989.02	8	4.83	1.66	0.72	3.26	409.66	10	77.42	7.74	64.84	1982.72	76.1	1995.27	14	8.05	1.74	0.95	2.92	415.5	20	143.16	7.16
Male Breast	Male	2	0.75	2.65	0.32	9.57	782.59	20	15.91	0.8	65.76	1988.17	58.71	1998.5	4	2.47	1.62	0.44	4.15	307.33	18	49.83	2.77	66.61	1987.09	79.17	1989.02	8	4.83	1.66	0.72	3.26	409.66	10	77.42	7.74	64.84	1982.72	76.1	1995.27	14	8.05	1.74	0.95	2.92	415.5	20	143.16	7.16
Male Breast	Female	0	0	0	0	0	0	0	0	0					0	0	0	0	0	0	0	0	0					0	0	0	0	0	0	0	0	0					0	0	0	0	0	0	0	0	0
Female Genital System	Male and female	22	1.63	13.49	8.45	20.42	1367.67	192	148.93	0.78	53.7	1987.96	56.61	1991.77	66	5.67	11.64	9	14.81	1186.75	168	508.36	3.03	53.36	1987.65	59.72	1995.19	92	16.04	5.74	4.62	7.04	907.84	100	836.75	8.37	50.76	1984.53	63.28	1998.23	180	23.34	7.71	6.63	8.93	1048.58	192	1494.05	7.78
Female Genital System	Male	0	0	0	0	0	0	0	0	0					0	0	0	0	0	0	0	0	0					0	0	0	0	0	0	0	0	0					0	0	0	0	0	0	0	0	0
Female Genital System	Female	22	1.63	13.49	8.45	20.42	1367.67	192	148.93	0.78	53.7	1987.96	56.61	1991.77	66	5.67	11.64	9	14.81	1186.75	168	508.36	3.03	53.36	1987.65	59.72	1995.19	92	16.04	5.74	4.62	7.04	907.84	100	836.75	8.37	50.76	1984.53	63.28	1998.23	180	23.34	7.71	6.63	8.93	1048.58	192	1494.05	7.78
Cervix Uteri	Male and female	8	0.14	56.3	24.31	110.93	1827.35	56	43	0.77	42.74	1988.03	44.4	1989.65	15	0.63	23.77	13.31	39.21	953.66	48	150.67	3.14	42.55	1987.85	44.18	1995.9	30	2.38	12.59	8.5	17.98	979.11	32	282.07	8.81	42.34	1985.47	55.4	1999.71	53	3.16	16.8	12.58	21.97	1047.72	56	475.74	8.5
Cervix Uteri	Male	0	0	0	0	0	0	0	0	0					0	0	0	0	0	0	0	0	0					0	0	0	0	0	0	0	0	0					0	0	0	0	0	0	0	0	0
Cervix Uteri	Female	8	0.14	56.3	24.31	110.93	1827.35	56	43	0.77	42.74	1988.03	44.4	1989.65	15	0.63	23.77	13.31	39.21	953.66	48	150.67	3.14	42.55	1987.85	44.18	1995.9	30	2.38	12.59	8.5	17.98	979.11	32	282.07	8.81	42.34	1985.47	55.4	1999.71	53	3.16	16.8	12.58	21.97	1047.72	56	475.74	8.5
Corpus and Uterus, NOS	Male and female	8	0.96	8.37	3.62	16.5	1094.71	82	64.35	0.78	59.99	1986.79	64.66	1993.69	22	3.46	6.36	3.98	9.62	805.1	72	230.27	3.2	59.64	1986.35	64.29	1995.48	44	11.97	3.67	2.67	4.93	836.7	49	382.76	7.81	58.71	1983.46	71.29	1996.76	74	16.39	4.51	3.55	5.67	850.47	82	677.38	8.26
Corpus and Uterus, NOS	Male	0	0	0	0	0	0	0	0	0					0	0	0	0	0	0	0	0	0					0	0	0	0	0	0	0	0	0					0	0	0	0	0	0	0	0	0
Corpus and Uterus, NOS	Female	8	0.96	8.37	3.62	16.5	1094.71	82	64.35	0.78	59.99	1986.79	64.66	1993.69	22	3.46	6.36	3.98	9.62	805.1	72	230.27	3.2	59.64	1986.35	64.29	1995.48	44	11.97	3.67	2.67	4.93	836.7	49	382.76	7.81	58.71	1983.46	71.29	1996.76	74	16.39	4.51	3.55	5.67	850.47	82	677.38	8.26
Corpus Uteri	Male and female	8	0.96	8.37	3.62	16.5	1094.71	82	64.35	0.78	59.99	1986.79	64.66	1993.69	22	3.46	6.36	3.98	9.62	805.1	72	230.27	3.2	59.64	1986.35	64.29	1995.48	44	11.97	3.67	2.67	4.93	836.7	49	382.76	7.81	58.71	1983.46	71.29	1996.76	74	16.39	4.51	3.55	5.67	850.47	82	677.38	8.26
Corpus Uteri	Male	0	0	0	0	0	0	0	0	0					0	0	0	0	0	0	0	0	0					0	0	0	0	0	0	0	0	0					0	0	0	0	0	0	0	0	0
Corpus Uteri	Female	8	0.96	8.37	3.62	16.5	1094.71	82	64.35	0.78	59.99	1986.79	64.66	1993.69	22	3.46	6.36	3.98	9.62	805.1	72	230.27	3.2	59.64	1986.35	64.29	1995.48	44	11.97	3.67	2.67	4.93	836.7	49	382.76	7.81	58.71	1983.46	71.29	1996.76	74	16.39	4.51	3.55	5.67	850.47	82	677.38	8.26
Uterus, NOS	Male and female	0	0	0	0	0	0	0	0	0					0	0	0	0	0	0	0	0	0					0	0	0	0	0	0	0	0	0					0	0	0	0	0	0	0	0	0
Uterus, NOS	Male	0	0	0	0	0	0	0	0	0					0	0	0	0	0	0	0	0	0					0	0	0	0	0	0	0	0	0					0	0	0	0	0	0	0	0	0
Uterus, NOS	Female	0	0	0	0	0	0	0	0	0					0	0	0	0	0	0	0	0	0					0	0	0	0	0	0	0	0	0					0	0	0	0	0	0	0	0	0
Ovary	Male and female	5	0.35	14.31	4.65	33.39	1300.71	46	35.75	0.78	54.87	1988.12	62.49	1987.84	24	0.84	28.63	18.34	42.6	2131.43	41	108.67	2.65	54	1988.21	64.21	1992.04	16	1.13	14.11	8.06	22.91	1091.73	17	136.17	8.01	43.39	1986.61	54.39	1999.1	45	2.32	19.38	14.14	25.94	1521.01	46	280.59	6.1
Ovary	Male	0	0	0	0	0	0	0	0	0					0	0	0	0	0	0	0	0	0					0	0	0	0	0	0	0	0	0					0	0	0	0	0	0	0	0	0
Ovary	Female	5	0.35	14.31	4.65	33.39	1300.71	46	35.75	0.78	54.87	1988.12	62.49	1987.84	24	0.84	28.63	18.34	42.6	2131.43	41	108.67	2.65	54	1988.21	64.21	1992.04	16	1.13	14.11	8.06	22.91	1091.73	17	136.17	8.01	43.39	1986.61	54.39	1999.1	45	2.32	19.38	14.14	25.94	1521.01	46	280.59	6.1
Vagina	Male and female	0	0	0	0	809.3	-54.94	1	0.83	0.83	58.08	2002.95			1	0.02	60.61	1.53	337.7	4216.16	1	2.33	2.33	58.08	2002.95	61.41	2006.28	0	0	0	0	0	0	0	0	0					1	0.02	47.49	1.2	264.6	3095.69	1	3.16	3.16
Vagina	Male	0	0	0	0	0	0	0	0	0					0	0	0	0	0	0	0	0	0					0	0	0	0	0	0	0	0	0					0	0	0	0	0	0	0	0	0
Vagina	Female	0	0	0	0	809.3	-54.94	1	0.83	0.83	58.08	2002.95			1	0.02	60.61	1.53	337.7	4216.16	1	2.33	2.33	58.08	2002.95	61.41	2006.28	0	0	0	0	0	0	0	0	0					1	0.02	47.49	1.2	264.6	3095.69	1	3.16	3.16
Vulva	Male and female	0	0.15	0	0	25.18	-585.99	3	2.5	0.83	68.97	1996.76			2	0.69	2.92	0.35	10.54	1159.79	3	11.33	3.78	68.97	1996.76	71.17	2010.66	1	0.41	2.41	0.06	13.45	924.73	1	6.34	6.34	73.92	1978.28	85.25	1989.62	3	1.25	2.41	0.5	7.04	869.6	3	20.17	6.72
Vulva	Male	0	0	0	0	0	0	0	0	0					0	0	0	0	0	0	0	0	0					0	0	0	0	0	0	0	0	0					0	0	0	0	0	0	0	0	0
Vulva	Female	0	0.15	0	0	25.18	-585.99	3	2.5	0.83	68.97	1996.76			2	0.69	2.92	0.35	10.54	1159.79	3	11.33	3.78	68.97	1996.76	71.17	2010.66	1	0.41	2.41	0.06	13.45	924.73	1	6.34	6.34	73.92	1978.28	85.25	1989.62	3	1.25	2.41	0.5	7.04	869.6	3	20.17	6.72
Other Female Genital Organs	Male and female	1	0.03	30.38	0.77	169.29	3873.04	4	2.5	0.62	52.42	1998.66	60.59	2013.04	2	0.04	52.45	6.35	189.46	3858.68	3	5.08	1.69	49.75	1993.92	59.79	2003.24	1	0.13	7.62	0.19	42.46	295.28	1	29.42	29.42	32.75	1978.37	67.17	2012.79	4	0.2	19.78	5.39	50.63	1026.33	4	37	9.25
Other Female Genital Organs	Male	0	0	0	0	0	0	0	0	0					0	0	0	0	0	0	0	0	0					0	0	0	0	0	0	0	0	0					0	0	0	0	0	0	0	0	0
Other Female Genital Organs	Female	1	0.03	30.38	0.77	169.29	3873.04	4	2.5	0.62	52.42	1998.66	60.59	2013.04	2	0.04	52.45	6.35	189.46	3858.68	3	5.08	1.69	49.75	1993.92	59.79	2003.24	1	0.13	7.62	0.19	42.46	295.28	1	29.42	29.42	32.75	1978.37	67.17	2012.79	4	0.2	19.78	5.39	50.63	1026.33	4	37	9.25
Male Genital System	Male and female	162	57.63	2.81	2.4	3.28	752.49	1771	1387.06	0.78	67.39	1992.97	71.84	1995.02	586	227.48	2.58	2.37	2.79	718.55	1592	4989.46	3.13	66.95	1992.82	72.32	1997.34	899	305.71	2.94	2.75	3.14	1077.57	963	5505.77	5.72	65.33	1991.73	76.12	2002.66	1647	590.82	2.79	2.65	2.93	888.87	1771	11882.3	6.71
Male Genital System	Male	162	57.63	2.81	2.4	3.28	752.49	1771	1387.06	0.78	67.39	1992.97	71.84	1995.02	586	227.48	2.58	2.37	2.79	718.55	1592	4989.46	3.13	66.95	1992.82	72.32	1997.34	899	305.71	2.94	2.75	3.14	1077.57	963	5505.77	5.72	65.33	1991.73	76.12	2002.66	1647	590.82	2.79	2.65	2.93	888.87	1771	11882.3	6.71
Male Genital System	Female	0	0	0	0	0	0	0	0	0					0	0	0	0	0	0	0	0	0					0	0	0	0	0	0	0	0	0					0	0	0	0	0	0	0	0	0
Prostate	Male and female	158	56.89	2.78	2.36	3.25	786.67	1646	1285.29	0.78	69.68	1993.15	72.45	1994.97	556	224.5	2.48	2.27	2.69	724.71	1472	4574.2	3.11	69.42	1993.03	73.97	1997.31	818	300.49	2.72	2.54	2.92	1114.64	877	4642.84	5.29	68.24	1992.04	78.67	2002.51	1532	581.88	2.63	2.5	2.77	904.68	1646	10502.3	6.38
Prostate	Male	158	56.89	2.78	2.36	3.25	786.67	1646	1285.29	0.78	69.68	1993.15	72.45	1994.97	556	224.5	2.48	2.27	2.69	724.71	1472	4574.2	3.11	69.42	1993.03	73.97	1997.31	818	300.49	2.72	2.54	2.92	1114.64	877	4642.84	5.29	68.24	1992.04	78.67	2002.51	1532	581.88	2.63	2.5	2.77	904.68	1646	10502.3	6.38
Prostate	Female	0	0	0	0	0	0	0	0	0					0	0	0	0	0	0	0	0	0					0	0	0	0	0	0	0	0	0					0	0	0	0	0	0	0	0	0
Testis	Male and female	3	0.48	6.31	1.3	18.43	269.22	115	93.76	0.82	34.83	1990.51	45.89	1991.17	26	2.24	11.63	7.59	17.03	610.74	111	389.09	3.51	34.19	1990.39	37.22	1997.49	77	4.36	17.66	13.94	22.07	862.6	82	842.1	10.27	34.23	1988.89	49.17	2004.78	106	7.07	14.99	12.27	18.13	746.65	115	1324.96	11.52
Testis	Male	3	0.48	6.31	1.3	18.43	269.22	115	93.76	0.82	34.83	1990.51	45.89	1991.17	26	2.24	11.63	7.59	17.03	610.74	111	389.09	3.51	34.19	1990.39	37.22	1997.49	77	4.36	17.66	13.94	22.07	862.6	82	842.1	10.27	34.23	1988.89	49.17	2004.78	106	7.07	14.99	12.27	18.13	746.65	115	1324.96	11.52
Testis	Female	0	0	0	0	0	0	0	0	0					0	0	0	0	0	0	0	0	0					0	0	0	0	0	0	0	0	0					0	0	0	0	0	0	0	0	0
Penis	Male and female	1	0.13	7.63	0.19	42.52	1370.96	8	6.34	0.79	61.4	1990.65	53.68	2014.79	3	0.57	5.3	1.09	15.5	1123.61	7	21.67	3.1	62.6	1987.3	66.39	2000.06	3	0.81	3.72	0.77	10.86	1134.33	3	19.33	6.44	63.14	1979.87	74.59	1991.31	7	1.5	4.65	1.87	9.59	1161.11	8	47.34	5.92
Penis	Male	1	0.13	7.63	0.19	42.52	1370.96	8	6.34	0.79	61.4	1990.65	53.68	2014.79	3	0.57	5.3	1.09	15.5	1123.61	7	21.67	3.1	62.6	1987.3	66.39	2000.06	3	0.81	3.72	0.77	10.86	1134.33	3	19.33	6.44	63.14	1979.87	74.59	1991.31	7	1.5	4.65	1.87	9.59	1161.11	8	47.34	5.92
Penis	Female	0	0	0	0	0	0	0	0	0					0	0	0	0	0	0	0	0	0					0	0	0	0	0	0	0	0	0					0	0	0	0	0	0	0	0	0
Other Male Genital Organs	Male and female	0	0.13	0	0	28.79	-767.19	2	1.67	0.84	75.63	1993.95			1	0.18	5.6	0.14	31.23	1826.37	2	4.5	2.25	75.63	1993.95	87.16	1999.28	1	0.06	17.54	0.44	97.73	6296.52	1	1.5	1.5	65.59	1990.12	72.09	1996.62	2	0.36	5.5	0.67	19.87	2134.62	2	7.67	3.83
Other Male Genital Organs	Male	0	0.13	0	0	28.79	-767.19	2	1.67	0.84	75.63	1993.95			1	0.18	5.6	0.14	31.23	1826.37	2	4.5	2.25	75.63	1993.95	87.16	1999.28	1	0.06	17.54	0.44	97.73	6296.52	1	1.5	1.5	65.59	1990.12	72.09	1996.62	2	0.36	5.5	0.67	19.87	2134.62	2	7.67	3.83
Other Male Genital Organs	Female	0	0	0	0	0	0	0	0	0					0	0	0	0	0	0	0	0	0					0	0	0	0	0	0	0	0	0					0	0	0	0	0	0	0	0	0
Urinary System	Male and female	88	15.54	5.66	4.54	6.98	1649.19	589	439.36	0.75	65.12	1991.21	70.22	1995.3	190	52.99	3.59	3.09	4.13	934.28	489	1466.47	3	64.15	1990.41	70.06	1996.12	236	86.86	2.72	2.38	3.09	845.45	271	1764.06	6.51	61.49	1988.4	72.63	1999.94	514	155.39	3.31	3.03	3.61	977.17	589	3669.88	6.23
Urinary System	Male	81	14.95	5.42	4.3	6.73	1636.84	542	403.52	0.74	65.45	1991.22	70.67	1995.39	165	51.33	3.21	2.74	3.74	836.32	449	1359.13	3.03	64.45	1990.39	70.84	1995.98	226	84.28	2.68	2.34	3.05	852.21	257	1662.99	6.47	61.62	1988.6	72.73	2000.08	472	150.56	3.13	2.86	3.43	938.33	542	3425.64	6.32
Urinary System	Female	7	0.59	11.85	4.77	24.42	1788.26	47	35.84	0.76	61.36	1991.05	64.99	1994.25	25	1.66	15.08	9.76	22.26	2174.63	40	107.34	2.68	60.81	1990.58	64.89	1997.03	10	2.58	3.88	1.86	7.13	734.14	14	101.07	7.22	59.07	1984.66	70.48	1996.92	42	4.83	8.7	6.27	11.76	1521.87	47	244.25	5.2
Urinary Bladder	Male and female	58	12.85	4.51	3.43	5.84	1400.29	428	322.46	0.75	67.12	1990.64	72.5	1995.21	129	43.67	2.95	2.47	3.51	777.67	359	1097.29	3.06	66.21	1989.76	73.72	1995.09	184	75.74	2.43	2.09	2.81	803.42	210	1347.47	6.42	62.85	1988.25	73.88	1999.84	371	132.25	2.81	2.53	3.11	862.76	428	2767.22	6.47
Urinary Bladder	Male	55	12.35	4.45	3.35	5.8	1412.28	402	301.97	0.75	67.15	1990.69	72.66	1995.14	115	42.36	2.72	2.24	3.26	700.61	336	1036.87	3.09	66.2	1989.81	73.97	1995.24	178	73.87	2.41	2.07	2.79	803.88	201	1295.3	6.44	62.88	1988.37	74.04	2000	348	128.58	2.71	2.43	3.01	832.98	402	2634.14	6.55
Urinary Bladder	Female	3	0.49	6.09	1.26	17.79	1223.7	26	20.49	0.79	66.66	1989.78	69.64	1996.48	14	1.31	10.68	5.84	17.92	2100.01	23	60.42	2.63	66.35	1988.99	71.7	1993.92	6	1.87	3.21	1.18	6.99	792.07	9	52.17	5.8	62.31	1985.58	68.99	1995.09	23	3.67	6.26	3.97	9.4	1452.39	26	133.08	5.12
Kidney and Renal Pelvis	Male and female	30	2.44	12.31	8.31	17.57	2539.38	151	108.54	0.72	59.4	1992.7	65.81	1995.46	57	8.46	6.74	5.11	8.73	1409.72	120	344.35	2.87	57.84	1992.1	61.61	1998.17	49	10.85	4.52	3.34	5.97	959.81	58	397.51	6.85	56.65	1988.75	68.06	2000.13	136	21.74	6.26	5.25	7.4	1343.6	151	850.4	5.63
Kidney and Renal Pelvis	Male	26	2.36	11.03	7.21	16.17	2514.6	131	94.03	0.72	60.23	1992.83	66.48	1995.91	47	8.17	5.76	4.23	7.65	1292.93	104	300.35	2.89	58.71	1992.15	63.15	1997.81	45	10.13	4.44	3.24	5.94	1000.13	53	348.61	6.58	56.97	1989.29	67.65	2000.17	118	20.66	5.71	4.73	6.84	1310.15	131	742.99	5.67
Kidney and Renal Pelvis	Female	4	0.08	49.57	13.51	126.92	2699.92	20	14.52	0.73	53.97	1991.85	61.5	1992.58	10	0.29	34.55	16.57	63.54	2206.91	16	44	2.75	52.2	1991.78	54.34	1999.87	4	0.71	5.62	1.53	14.38	672.35	5	48.9	9.78	53.23	1983.01	72.73	1999.66	18	1.08	16.63	9.86	26.29	1574.94	20	107.42	5.37
Renal Pelvis, Ureter and Other Urinary Organs	Male and female	6	0.59	10.14	3.72	22.08	2720.95	28	19.88	0.71	64.08	1989.72	67.07	1987.7	7	2.12	3.3	1.33	6.79	782.58	22	62.32	2.83	63.38	1990.38	70.96	1998.32	10	1.44	6.96	3.34	12.81	1566.78	11	54.66	4.97	58.67	1986.61	70.58	1997.21	23	4.15	5.54	3.51	8.31	1377.33	28	136.85	4.89
Renal Pelvis, Ureter and Other Urinary Organs	Male	4	0.57	7.03	1.92	18	1947.78	24	17.62	0.73	65.01	1989.56	70.67	1988.99	6	2.06	2.92	1.07	6.35	711.92	20	55.4	2.77	63.96	1989.76	70.26	1996.04	10	1.44	6.97	3.34	12.81	1573.99	10	54.41	5.44	60.14	1986.77	70.58	1997.21	20	4.06	4.93	3.01	7.61	1250.85	24	127.43	5.31
Renal Pelvis, Ureter and Other Urinary Organs	Female	2	0.02	88.24	10.69	318.74	8743.42	4	2.26	0.57	58.5	1990.62	59.88	1985.12	1	0.07	14.81	0.38	82.54	1348.86	2	6.91	3.46	57.58	1996.58	75.17	2012.04	0	0	0	0	6432.51	-23.27	1	0.25	0.25	43.92	1985.04			3	0.09	33.06	6.82	96.62	3088.01	4	9.42	2.36
Kidney	Male and female	24	2.1	11.41	7.31	16.98	2256.85	133	97.02	0.73	58.91	1993.37	65.5	1997.4	54	7.2	7.5	5.63	9.78	1525.1	108	306.86	2.84	57.46	1992.56	61.19	1998.29	42	9.68	4.34	3.13	5.86	892.96	50	361.93	7.24	56.38	1989.43	67.66	2001.07	120	18.99	6.32	5.24	7.56	1319.05	133	765.81	5.76
Kidney	Male	22	2.03	10.85	6.8	16.42	2379.54	116	83.93	0.72	59.64	1993.41	65.71	1997.17	44	6.92	6.36	4.62	8.53	1389.45	93	266.86	2.87	58.22	1992.62	62.74	1997.93	38	8.97	4.24	3	5.81	926.68	46	313.27	6.81	56.45	1990.03	67.13	2001.22	104	17.92	5.8	4.74	7.03	1296.27	116	664.06	5.72
Kidney	Female	2	0.07	26.69	3.23	96.42	1470.34	17	13.09	0.77	53.92	1993.1	63.13	2000.04	10	0.28	35.77	17.15	65.78	2430.06	15	40	2.67	52.75	1992.23	54.34	1999.87	4	0.71	5.62	1.53	14.39	675.87	4	48.66	12.16	55.56	1982.5	72.73	1999.66	16	1.07	15.01	8.58	24.37	1467.73	17	101.75	5.99
Renal Pelvis	Male and female	6	0.33	17.97	6.6	39.12	4919.25	18	11.52	0.64	63.06	1987.75	67.07	1987.7	3	1.25	2.39	0.49	6.99	465.44	12	37.5	3.12	61.25	1987.99	69.17	1996.12	7	1.17	6.01	2.41	12.38	1639.75	8	35.58	4.45	58.34	1984.47	70.45	1994.44	16	2.75	5.81	3.32	9.43	1565.79	18	84.6	4.7
Renal Pelvis	Male	4	0.33	12.19	3.32	31.22	3637.5	15	10.09	0.67	64.82	1988.35	70.67	1988.99	3	1.24	2.41	0.5	7.04	523.96	11	33.5	3.05	62.83	1988.26	69.17	1996.12	7	1.16	6.01	2.42	12.38	1651.35	7	35.34	5.05	60.4	1984.39	70.45	1994.44	14	2.74	5.11	2.8	8.58	1426.92	15	78.93	5.26
Renal Pelvis	Female	2	0.01	347.31	42.06	1254.61	14007.3	3	1.42	0.47	54.25	1984.79	59.88	1985.12	0	0.01	0	0	374.79	-24.61	1	4	4	43.92	1985.04			0	0	0	0	6432.51	-23.27	1	0.25	0.25	43.92	1985.04			2	0.02	123.65	14.97	446.67	3498.68	3	5.67	1.89
Ureter	Male and female	0	0.24	0	0	15.42	-357.65	8	6.69	0.84	68.4	1991.59			3	0.81	3.7	0.76	10.83	1153.2	8	18.99	2.37	68.4	1991.59	72.78	1996.12	2	0.16	12.8	1.55	46.25	3516.58	2	5.24	2.62	67.29	1992.95	74.92	2000.58	5	1.21	4.15	1.35	9.68	1227.11	8	30.92	3.87
Ureter	Male	0	0.22	0	0	16.59	-379.97	7	5.85	0.84	67.99	1989.23			2	0.75	2.66	0.32	9.61	776.08	7	16.08	2.3	67.99	1989.23	71.59	1988.16	2	0.16	12.8	1.55	46.25	3516.58	2	5.24	2.62	67.29	1992.95	74.92	2000.58	4	1.13	3.54	0.96	9.06	1055.94	7	27.17	3.88
Ureter	Female	0	0.02	0	0	218.17	-201.81	1	0.84	0.84	71.25	2008.12			1	0.06	17.34	0.44	96.63	3234.8	1	2.91	2.91	71.25	2008.12	75.17	2012.04	0	0	0	0	0	0	0	0	0					1	0.07	13.41	0.34	74.72	2467.21	1	3.75	3.75
Other Urinary Organs	Male and female	0	0.02	0	0	199.7	-110.6	2	1.67	0.84	56.05	1999.87			1	0.06	17.06	0.43	95.06	1615	2	5.83	2.91	56.05	1999.87	70.91	2011.53	1	0.11	8.75	0.22	48.73	640.17	1	13.83	13.83	44.02	1991.04	62.85	2009.87	2	0.19	10.45	1.27	37.74	847.75	2	21.33	10.67
Other Urinary Organs	Male	0	0.02	0	0	199.7	-110.6	2	1.67	0.84	56.05	1999.87			1	0.06	17.06	0.43	95.06	1615	2	5.83	2.91	56.05	1999.87	70.91	2011.53	1	0.11	8.75	0.22	48.73	640.17	1	13.83	13.83	44.02	1991.04	62.85	2009.87	2	0.19	10.45	1.27	37.74	847.75	2	21.33	10.67
Other Urinary Organs	Female	0	0	0	0	0	0	0	0	0					0	0	0	0	0	0	0	0	0					0	0	0	0	0	0	0	0	0					0	0	0	0	0	0	0	0	0
Eye and Orbit	Male and female	0	0.31	0	0	11.83	-340.32	11	9.16	0.83	58.24	1986.96			3	0.78	3.87	0.8	11.3	668.89	11	33.25	3.02	58.24	1986.96	79.7	1999.7	6	1.93	3.11	1.14	6.76	538.84	7	75.5	10.79	48.68	1983.63	66.4	2000.3	9	3.02	2.98	1.36	5.66	507.21	11	117.92	10.72
Eye and Orbit	Male	0	0.31	0	0	11.94	-411.98	9	7.5	0.83	62.44	1988.58			3	0.76	3.94	0.81	11.51	886.52	9	25.25	2.81	62.44	1988.58	79.7	1999.7	5	1.88	2.66	0.86	6.21	553.85	5	56.33	11.27	52.42	1985.22	68.69	2001.49	8	2.95	2.71	1.17	5.34	566.85	9	89.08	9.9
Eye and Orbit	Female	0	0	0	0	1308.46	-16.96	2	1.66	0.83	39.32	1979.66			0	0.01	0	0	255.57	-18.04	2	8	4	39.32	1979.66			1	0.05	19.39	0.49	108.05	494.73	2	19.17	9.59	39.32	1979.66	54.98	1994.37	1	0.07	14.53	0.37	80.96	322.96	2	28.83	14.42
Eye and Orbit - Non-Melanoma	Male and female	0	0.04	0	0	101.8	-216.96	2	1.67	0.84	57.21	1993.71			1	0.15	6.65	0.17	37.04	1171.82	2	7.25	3.62	57.21	1993.71	75.34	1996.54	1	0.08	12.89	0.33	71.82	814.18	1	11.33	11.33	43.34	1995.12	59.67	2011.45	2	0.26	7.57	0.92	27.34	857.18	2	20.25	10.12
Eye and Orbit - Non-Melanoma	Male	0	0.04	0	0	101.8	-216.96	2	1.67	0.84	57.21	1993.71			1	0.15	6.65	0.17	37.04	1171.82	2	7.25	3.62	57.21	1993.71	75.34	1996.54	1	0.08	12.89	0.33	71.82	814.18	1	11.33	11.33	43.34	1995.12	59.67	2011.45	2	0.26	7.57	0.92	27.34	857.18	2	20.25	10.12
Eye and Orbit - Non-Melanoma	Female	0	0	0	0	0	0	0	0	0					0	0	0	0	0	0	0	0	0					0	0	0	0	0	0	0	0	0					0	0	0	0	0	0	0	0	0
Eye and Orbit - Melanoma	Male and female	0	0.28	0	0	13.39	-367.82	9	7.49	0.83	58.46	1985.46			2	0.63	3.2	0.39	11.55	528.66	9	26	2.89	58.46	1985.46	81.88	2001.29	5	1.85	2.7	0.88	6.29	490.23	6	64.17	10.7	49.57	1981.72	67.75	1998.07	7	2.75	2.54	1.02	5.24	434.65	9	97.67	10.85
Eye and Orbit - Melanoma	Male	0	0.27	0	0	13.53	-467.86	7	5.83	0.83	63.93	1987.12			2	0.61	3.27	0.4	11.83	771.62	7	18	2.57	63.93	1987.12	81.88	2001.29	4	1.8	2.22	0.6	5.68	488.32	4	45	11.25	54.69	1982.75	70.95	1999	6	2.69	2.23	0.82	4.86	481.44	7	68.83	9.83
Eye and Orbit - Melanoma	Female	0	0	0	0	1308.46	-16.96	2	1.66	0.83	39.32	1979.66			0	0.01	0	0	255.57	-18.04	2	8	4	39.32	1979.66			1	0.05	19.39	0.49	108.05	494.73	2	19.17	9.59	39.32	1979.66	54.98	1994.37	1	0.07	14.53	0.37	80.96	322.96	2	28.83	14.42
Brain and Other Nervous System	Male and female	12	0.25	48.2	24.9	84.19	3158.88	54	37.2	0.69	38.96	1993.02	58.42	1999.31	15	0.65	23.14	12.95	38.16	1085.34	42	132.23	3.15	33.5	1991.32	45.82	1994.06	27	1.2	22.48	14.82	32.71	1231.56	27	209.48	7.76	28.11	1991.25	40.87	2004.01	54	2.1	25.74	19.33	33.58	1369.75	54	378.92	7.02
Brain and Other Nervous System	Male	10	0.23	43.15	20.69	79.36	3337.81	43	29.27	0.68	39.9	1993.72	56.68	1998.9	13	0.61	21.24	11.31	36.33	1246.25	33	99.4	3.01	34.92	1992.25	46.38	1994.35	20	1.15	17.44	10.65	26.93	1147.91	20	164.24	8.21	29.09	1992.5	42.31	2005.72	43	1.99	21.6	15.63	29.09	1400.09	43	292.9	6.81
Brain and Other Nervous System	Female	2	0.02	116.11	14.06	419.42	2498.94	11	7.93	0.72	35.28	1990.29	67.13	2001.37	2	0.04	55.1	6.67	199.03	598.14	9	32.83	3.65	28.29	1987.92	42.16	1992.16	7	0.05	129.86	52.21	267.56	1535.16	7	45.25	6.46	25.3	1987.68	36.76	1999.14	11	0.11	102.39	51.11	183.21	1266.41	11	86.01	7.82
Brain	Male and female	11	0.22	50.74	25.33	90.78	3543.39	45	30.43	0.68	39.33	1993.79	61.07	1998.56	12	0.54	22.1	11.42	38.61	1060.12	34	108.07	3.18	32.42	1992.37	43.77	1994.58	22	1.13	19.41	12.16	29.39	1114	22	187.31	8.51	27.68	1992.62	41.2	2006.13	45	1.89	23.77	17.34	31.8	1323.04	45	325.82	7.24
Brain	Male	9	0.2	44.56	20.38	84.59	3770.29	35	23.34	0.67	40.48	1994.45	59.72	1997.93	10	0.52	19.36	9.29	35.61	1196.77	26	79.24	3.05	33.94	1993.36	44.09	1995.06	16	1.08	14.75	8.43	23.96	1040.17	16	143.4	8.96	29.18	1993.88	43.14	2007.84	35	1.8	19.41	13.52	27	1349.62	35	245.97	7.03
Brain	Female	2	0.01	134.78	16.32	486.86	2797.32	10	7.1	0.71	35.31	1991.51	67.13	2001.37	2	0.03	75.48	9.14	272.67	684.53	8	28.83	3.6	27.45	1989.14	42.16	1992.16	6	0.05	122.28	44.87	266.15	1355.07	6	43.92	7.32	23.69	1989.27	36.01	2001.59	10	0.09	110.62	53.04	203.43	1241.14	10	79.84	7.98
Cranial Nerves Other Nervous System	Male and female	1	0.03	31.09	0.79	173.22	1429.99	9	6.77	0.75	37.11	1989.15	29.33	2007.62	3	0.11	28.47	5.87	83.21	1198.14	8	24.16	3.02	38.11	1986.87	54.03	1991.98	5	0.07	74.07	24.05	172.86	2224.7	5	22.17	4.43	30	1985.24	39.43	1994.67	9	0.21	43.9	20.07	83.33	1656.33	9	53.1	5.9
Cranial Nerves Other Nervous System	Male	1	0.03	33.58	0.85	187.11	1636.04	8	5.93	0.74	37.37	1990.53	29.33	2007.62	3	0.1	31.39	6.47	91.74	1440.75	7	20.16	2.88	38.56	1988.12	54.03	1991.98	4	0.06	63.83	17.39	163.44	1889.23	4	20.84	5.21	28.75	1987.01	38.96	1997.22	8	0.19	42.55	18.37	83.84	1664.59	8	46.93	5.87
Cranial Nerves Other Nervous System	Female	0	0	0	0	1545.89	-28.48	1	0.84	0.84	34.98	1978.12			0	0.01	0	0	376.27	-24.51	1	4	4	34.98	1978.12			1	0	206.73	5.23	1151.83	7478.92	1	1.33	1.33	34.98	1978.12	41.32	1984.45	1	0.02	58.73	1.49	327.22	1593.54	1	6.17	6.17
Endocrine System	Male and female	11	0.8	13.71	6.84	24.52	1413.33	93	72.15	0.78	47.72	1992.02	58.9	1995.07	25	3.35	7.47	4.83	11.03	820.98	82	263.75	3.22	46.29	1991.68	56.08	2001.95	50	6.18	8.09	6	10.67	738.09	56	593.69	10.6	42.81	1987.99	57.92	2003.66	86	10.33	8.33	6.66	10.28	814.02	93	929.59	10
Endocrine System	Male	7	0.68	10.36	4.16	21.34	1515.32	54	41.73	0.77	51.41	1991.93	60.63	1997.85	16	2.78	5.76	3.29	9.35	876.07	47	150.92	3.21	50.11	1991.13	59.96	2003.96	26	5.24	4.96	3.24	7.27	594.04	31	349.43	11.27	46.41	1985.89	62.72	2001.82	49	8.7	5.63	4.17	7.45	743.49	54	542.08	10.04
Endocrine System	Female	4	0.13	31.61	8.61	80.93	1273.4	39	30.42	0.78	42.61	1992.15	55.88	1990.2	9	0.57	15.83	7.24	30.05	747.28	35	112.83	3.22	41.15	1992.43	49.18	1998.36	24	0.94	25.6	16.4	38.09	944.17	25	244.26	9.77	38.35	1990.6	52.72	2005.66	37	1.63	22.66	15.96	31.24	912.68	39	387.51	9.94
Thyroid	Male and female	11	0.76	14.45	7.21	25.85	1524.86	87	67.14	0.77	47.36	1991.63	58.9	1995.07	21	3.27	6.41	3.97	9.8	700.14	76	253.17	3.33	45.76	1991.21	55.59	2002.23	50	6.12	8.17	6.06	10.77	758.21	55	578.69	10.52	43	1987.98	57.92	2003.66	82	10.16	8.07	6.42	10.02	799.12	87	899.01	10.33
Thyroid	Male	7	0.66	10.59	4.26	21.81	1582.07	52	40.07	0.77	51.34	1991.64	60.63	1997.85	15	2.77	5.42	3.03	8.94	833	45	146.85	3.26	49.97	1990.76	58.96	2003.48	26	5.19	5.01	3.28	7.35	622.39	30	334.42	11.15	46.87	1985.8	62.72	2001.82	48	8.61	5.57	4.11	7.39	755.47	52	521.34	10.03
Thyroid	Female	4	0.1	39.91	10.87	102.18	1440.2	35	27.08	0.77	41.46	1991.61	55.88	1990.2	6	0.51	11.84	4.35	25.78	516.65	31	106.33	3.43	39.66	1991.85	47.15	1999.1	24	0.94	25.6	16.4	38.09	944.17	25	244.26	9.77	38.35	1990.6	52.72	2005.66	34	1.54	22.01	15.25	30.76	859.37	35	377.67	10.79
Thymus, Adrenal Gland and Other Endocrine	Male and female	0	0.04	0	0	89.78	-82.05	6	5.01	0.83	52.88	1997.75			4	0.07	55.45	15.11	141.96	3712.79	6	10.58	1.76	52.88	1997.75	58.64	2000.45	0	0.06	0	0	64.68	-38.02	1	15	15	32.67	1988.54			4	0.17	23.49	6.4	60.15	1252.04	6	30.59	5.1
Thymus, Adrenal Gland and Other Endocrine	Male	0	0.01	0	0	249.83	-88.56	2	1.67	0.83	53.25	1999.33			1	0.01	97.1	2.46	541.03	2427.68	2	4.08	2.04	53.25	1999.33	74.91	2011.2	0	0.06	0	0	64.68	-38.02	1	15	15	32.67	1988.54			1	0.08	12.18	0.31	67.87	442.47	2	20.75	10.37
Thymus, Adrenal Gland and Other Endocrine	Female	0	0.03	0	0	140.14	-78.8	4	3.34	0.84	52.7	1996.95			3	0.06	48.51	10	141.76	4518.48	4	6.5	1.63	52.7	1996.95	53.22	1996.87	0	0	0	0	0	0	0	0	0					3	0.09	34.03	7.02	99.44	2958.35	4	9.84	2.46
Thymus	Male and female	0	0.02	0	0	154.89	-57.04	5	4.18	0.84	47.95	1995.95			3	0.02	138.77	28.62	405.54	3472.17	5	8.58	1.72	47.95	1995.95	51.33	1997.37	0	0.06	0	0	64.68	-38.02	1	15	15	32.67	1988.54			3	0.1	29.28	6.04	85.56	1044	5	27.75	5.55
Thymus	Male	0	0.01	0	0	249.83	-88.56	2	1.67	0.83	53.25	1999.33			1	0.01	97.1	2.46	541.03	2427.68	2	4.08	2.04	53.25	1999.33	74.91	2011.2	0	0.06	0	0	64.68	-38.02	1	15	15	32.67	1988.54			1	0.08	12.18	0.31	67.87	442.47	2	20.75	10.37
Thymus	Female	0	0.01	0	0	407.56	-36.09	3	2.51	0.84	44.41	1993.7			2	0.01	176.67	21.4	638.2	4418.19	3	4.5	1.5	44.41	1993.7	39.54	1990.45	0	0	0	0	0	0	0	0	0					2	0.02	98.18	11.89	354.65	2824.39	3	7.01	2.34
Adrenal Gland	Male and female	0	0	0	0	0	0	0	0	0					0	0	0	0	0	0	0	0	0					0	0	0	0	0	0	0	0	0					0	0	0	0	0	0	0	0	0
Adrenal Gland	Male	0	0	0	0	0	0	0	0	0					0	0	0	0	0	0	0	0	0					0	0	0	0	0	0	0	0	0					0	0	0	0	0	0	0	0	0
Adrenal Gland	Female	0	0	0	0	0	0	0	0	0					0	0	0	0	0	0	0	0	0					0	0	0	0	0	0	0	0	0					0	0	0	0	0	0	0	0	0
Other Endocrine	Male and female	0	0.02	0	0	213.58	-207.51	1	0.83	0.83	77.58	2006.7			1	0.05	19.79	0.5	110.28	4744.03	1	2	2	77.58	2006.7	80.58	2009.7	0	0	0	0	0	0	0	0	0					1	0.07	14.75	0.37	82.18	3289.67	1	2.83	2.83
Other Endocrine	Male	0	0	0	0	0	0	0	0	0					0	0	0	0	0	0	0	0	0					0	0	0	0	0	0	0	0	0					0	0	0	0	0	0	0	0	0
Other Endocrine	Female	0	0.02	0	0	213.58	-207.51	1	0.83	0.83	77.58	2006.7			1	0.05	19.79	0.5	110.28	4744.03	1	2	2	77.58	2006.7	80.58	2009.7	0	0	0	0	0	0	0	0	0					1	0.07	14.75	0.37	82.18	3289.67	1	2.83	2.83
All Lymphatic and Hematopoietic Diseases	Male and female	101	8.18	12.35	10.06	15	2568.52	500	361.38	0.72	54.9	1992.02	65.05	1995.5	171	26.12	6.55	5.6	7.61	1235.18	393	1172.97	2.98	52.31	1991.16	61.44	1996.85	196	31.89	6.15	5.32	7.07	1010.5	210	1624.04	7.73	46.67	1988.53	58.87	2001.46	468	66.19	7.07	6.44	7.74	1272.21	500	3158.38	6.32
All Lymphatic and Hematopoietic Diseases	Male	83	7.61	10.9	8.68	13.51	2474.9	420	304.61	0.73	55.14	1992.15	65.22	1995.71	143	23.92	5.98	5.04	7.04	1210.38	332	983.79	2.96	52.66	1991.33	61.56	1996.98	166	29.84	5.56	4.75	6.48	1025.71	177	1327.52	7.5	47.13	1988.69	59.08	2001.4	392	61.37	6.39	5.77	7.05	1263.91	420	2615.91	6.23
All Lymphatic and Hematopoietic Diseases	Female	18	0.57	31.76	18.82	50.19	3070.82	80	56.77	0.71	53.66	1991.33	64.26	1994.51	28	2.19	12.76	8.48	18.45	1364.17	61	189.17	3.1	50.44	1990.2	60.84	1996.19	30	2.06	14.59	9.85	20.83	942.41	33	296.52	8.99	44.19	1987.69	57.72	2001.79	76	4.82	15.78	12.43	19.75	1312.23	80	542.46	6.78
Lymphoma	Male and female	53	4.27	12.4	9.29	16.22	2069.99	317	235.39	0.74	51.26	1991.53	64.42	1995.24	105	13.57	7.74	6.33	9.37	1120.33	260	816.14	3.14	48.62	1990.78	58.28	1996.83	138	18.22	7.57	6.36	8.95	1032.03	150	1160.63	7.74	43.67	1988.42	55.62	2001.41	296	36.06	8.21	7.3	9.2	1175.05	317	2212.16	6.98
Lymphoma	Male	47	3.85	12.21	8.97	16.24	2244.89	261	192.22	0.74	50.75	1991.6	64.17	1995.03	84	11.73	7.16	5.71	8.87	1093.19	211	661.13	3.13	47.88	1990.93	57.06	1996.87	113	16.3	6.93	5.71	8.33	1044.47	122	925.78	7.59	43.22	1988.63	54.96	2001.51	244	31.88	7.65	6.72	8.68	1192.27	261	1779.12	6.82
Lymphoma	Female	6	0.43	14.1	5.17	30.69	1291.23	56	43.17	0.77	53.62	1991.19	66.39	1996.91	21	1.84	11.42	7.07	17.46	1236.08	49	155.01	3.16	51.83	1990.15	63.14	1996.68	25	1.91	13.05	8.45	19.27	982.96	28	234.85	8.39	45.63	1987.53	58.57	2000.96	52	4.18	12.44	9.29	16.32	1104.3	56	433.04	7.73
Hodgkin Lymphoma	Male and female	10	0.38	26.29	12.61	48.35	1485.69	83	64.75	0.78	34.92	1987.53	56.72	1989.81	18	1.09	16.47	9.76	26.02	655.93	73	257.75	3.53	32.01	1987.3	38.41	1994.7	52	2.78	18.67	13.95	24.49	940.65	55	523.21	9.51	30.92	1985.89	44.31	2000.88	80	4.26	18.79	14.9	23.38	895.6	83	845.71	10.19
Hodgkin Lymphoma	Male	10	0.37	26.96	12.93	49.57	1758.9	71	54.74	0.77	35.88	1987.54	56.72	1989.81	16	1.06	15.17	8.67	24.63	699.42	61	213.68	3.5	32.55	1987.26	37.09	1994.77	42	2.52	16.65	12	22.51	1064.74	45	370.77	8.24	32.04	1985.69	43.87	1999.43	68	3.95	17.22	13.37	21.83	1002.07	71	639.19	9
Hodgkin Lymphoma	Female	0	0.01	0	0	393.04	-9.38	12	10	0.83	29.24	1987.49			2	0.04	52.49	6.36	189.61	445.13	12	44.07	3.67	29.24	1987.49	48.96	1994.16	10	0.26	38.15	18.29	70.15	638.83	10	152.43	15.24	25.9	1986.76	46.15	2007	12	0.31	38.76	20.03	67.7	566.09	12	206.51	17.21
Hodgkin - Nodal	Male and female	10	0.38	26.46	12.69	48.65	1505.41	82	63.92	0.78	34.86	1987.7	56.72	1989.81	18	1.08	16.67	9.88	26.35	666.81	72	253.75	3.52	31.91	1987.48	38.41	1994.7	52	2.78	18.72	13.98	24.55	943.64	54	521.62	9.66	30.77	1986.11	44.31	2000.88	80	4.24	18.89	14.98	23.51	902.72	82	839.29	10.24
Hodgkin - Nodal	Male	10	0.37	27.13	13.01	49.89	1786.5	70	53.91	0.77	35.83	1987.74	56.72	1989.81	16	1.04	15.36	8.78	24.95	713.41	60	209.68	3.49	32.44	1987.48	37.09	1994.77	42	2.52	16.7	12.03	22.57	1069.49	44	369.19	8.39	31.88	1985.96	43.87	1999.43	68	3.93	17.32	13.45	21.96	1012.59	70	632.78	9.04
Hodgkin - Nodal	Female	0	0.01	0	0	393.04	-9.38	12	10	0.83	29.24	1987.49			2	0.04	52.49	6.36	189.61	445.13	12	44.07	3.67	29.24	1987.49	48.96	1994.16	10	0.26	38.15	18.29	70.15	638.83	10	152.43	15.24	25.9	1986.76	46.15	2007	12	0.31	38.76	20.03	67.7	566.09	12	206.51	17.21
Hodgkin - Extranodal	Male and female	0	0	0	0	1545.82	-28.67	1	0.83	0.83	39.25	1973.79			0	0.01	0	0	269.61	-34.2	1	4	4	39.25	1973.79			0	0.01	0	0	526.26	-44.29	1	1.58	1.58	39.25	1973.79			0	0.02	0	0	159.84	-35.98	1	6.41	6.41
Hodgkin - Extranodal	Male	0	0	0	0	1545.82	-28.67	1	0.83	0.83	39.25	1973.79			0	0.01	0	0	269.61	-34.2	1	4	4	39.25	1973.79			0	0.01	0	0	526.26	-44.29	1	1.58	1.58	39.25	1973.79			0	0.02	0	0	159.84	-35.98	1	6.41	6.41
Hodgkin - Extranodal	Female	0	0	0	0	0	0	0	0	0					0	0	0	0	0	0	0	0	0					0	0	0	0	0	0	0	0	0					0	0	0	0	0	0	0	0	0
Non-Hodgkin Lymphoma	Male and female	43	3.89	11.04	7.99	14.87	2291.7	234	170.64	0.73	57.06	1992.95	66.22	1996.51	87	12.47	6.98	5.59	8.6	1334.69	187	558.39	2.99	55.11	1992.14	62.39	1997.27	86	15.44	5.57	4.46	6.88	1107.03	95	637.42	6.71	51.04	1989.89	62.46	2001.73	216	31.8	6.79	5.92	7.76	1348	234	1366.45	5.84
Non-Hodgkin Lymphoma	Male	37	3.48	10.64	7.49	14.66	2438.42	190	137.47	0.72	56.31	1993.12	66.19	1996.44	68	10.67	6.37	4.95	8.08	1281.23	150	447.45	2.98	54.11	1992.42	61.76	1997.36	71	13.78	5.15	4.02	6.5	1030.94	77	555	7.21	49.75	1990.34	61.53	2002.75	176	27.93	6.3	5.4	7.3	1298.92	190	1139.92	6
Non-Hodgkin Lymphoma	Female	6	0.42	14.42	5.29	31.38	1683.54	44	33.17	0.75	60.27	1992.2	66.39	1996.91	19	1.8	10.55	6.35	16.48	1550.31	37	110.94	3	59.16	1991.01	64.64	1996.94	15	1.65	9.08	5.08	14.97	1619.42	18	82.42	4.58	56.59	1987.96	66.85	1996.94	40	3.87	10.34	7.38	14.07	1594.96	44	226.53	5.15
NHL - Nodal	Male and female	35	2.58	13.55	9.44	18.84	2705.46	167	119.82	0.72	57.12	1993.01	65.37	1996.34	58	9.08	6.39	4.85	8.26	1253.5	129	390.29	3.03	55.09	1992.04	62.57	1996.31	61	9.93	6.14	4.7	7.89	1282.54	67	398.17	5.94	51.06	1990.72	61.23	2001.8	154	21.59	7.13	6.05	8.35	1457.77	167	908.27	5.44
NHL - Nodal	Male	29	2.3	12.63	8.46	18.14	2811.32	133	94.99	0.71	56.4	1993.05	65.16	1996.22	45	8	5.63	4.1	7.53	1194.5	102	309.76	3.04	54.24	1992.22	62.03	1995.92	49	8.53	5.75	4.25	7.6	1204.25	53	336.08	6.34	49.94	1991.37	60.12	2002.93	123	18.82	6.54	5.43	7.8	1406.23	133	740.83	5.57
NHL - Nodal	Female	6	0.29	20.84	7.65	45.36	2300.47	34	24.83	0.73	59.93	1992.86	66.39	1996.91	13	1.08	12.05	6.41	20.6	1480.46	27	80.52	2.98	58.31	1991.38	64.42	1997.68	12	1.41	8.53	4.41	14.91	1706.36	14	62.08	4.43	55.32	1988.22	65.75	1997.15	31	2.77	11.18	7.6	15.87	1685.83	34	167.44	4.92
NHL - Extranodal	Male and female	8	1.31	6.1	2.63	12.02	1316.2	67	50.82	0.76	56.89	1992.81	69.91	1997.25	29	3.39	8.54	5.72	12.27	1523.19	58	168.1	2.9	55.14	1992.36	62.03	1999.19	25	5.5	4.54	2.94	6.71	814.95	28	239.26	8.54	51	1987.91	65.45	2001.58	62	10.21	6.07	4.66	7.79	1130.39	67	458.18	6.84
NHL - Extranodal	Male	8	1.18	6.76	2.92	13.33	1604.68	57	42.48	0.75	56.1	1993.3	69.91	1997.25	23	2.67	8.6	5.45	12.91	1476.35	48	137.68	2.87	53.82	1992.86	61.23	2000.2	22	5.26	4.19	2.62	6.34	764.88	24	218.92	9.12	49.33	1988.06	64.65	2002.33	53	9.11	5.82	4.36	7.61	1099.73	57	399.09	7
NHL - Extranodal	Female	0	0.13	0	0	28.76	-153.88	10	8.34	0.83	61.43	1989.99			6	0.72	8.31	3.05	18.09	1735.21	10	30.42	3.04	61.43	1989.99	65.11	1995.34	3	0.25	12.16	2.51	35.53	1353.97	4	20.33	5.08	61.02	1987.06	71.28	1996.07	9	1.1	8.21	3.75	15.58	1337.48	10	59.09	5.91
Myeloma	Male and female	19	1.31	14.55	8.76	22.72	4075.59	64	43.41	0.68	63.71	1992.37	64.9	1995.06	30	3.14	9.56	6.45	13.64	2616.22	45	102.67	2.28	63.41	1991.44	67.28	1995.48	14	3.44	4.07	2.22	6.83	1352.65	14	78.06	5.58	60.54	1987.05	71.11	1997.63	63	7.89	7.99	6.14	10.22	2458.83	64	224.15	3.5
Myeloma	Male	17	1.29	13.21	7.69	21.14	3833.11	60	40.99	0.68	64.11	1992.36	65.92	1995.67	28	3.09	9.05	6.01	13.08	2569.53	43	96.93	2.25	63.59	1991.23	67.54	1995.18	14	3.44	4.07	2.22	6.83	1352.65	14	78.06	5.58	60.54	1987.05	71.11	1997.63	59	7.82	7.54	5.74	9.73	2369.53	60	215.98	3.6
Myeloma	Female	2	0.02	108.28	13.11	391.15	8177.84	4	2.42	0.61	57.71	1992.56	56.25	1989.83	2	0.05	44.14	5.35	159.45	3404.56	2	5.74	2.87	59.71	1995.83	63.58	1999.7	0	0	0	0	0	0	0	0	0					4	0.06	62.72	17.09	160.58	4821.18	4	8.16	2.04
Leukemia	Male and female	29	2.6	11.16	7.47	16.02	3197.27	119	82.57	0.69	59.86	1993.11	66.3	1996.25	36	9.41	3.82	2.68	5.3	1046.12	88	254.16	2.89	57.55	1992.12	65.8	1998.05	44	10.23	4.3	3.13	5.77	876.36	46	385.34	8.38	52.25	1989.35	65.18	2002.83	109	22.24	4.9	4.02	5.91	1201.52	119	722.07	6.07
Leukemia	Male	19	2.48	7.67	4.62	11.98	2314.32	99	71.4	0.72	61.26	1993.45	67.21	1997.43	31	9.1	3.41	2.31	4.83	970.01	78	225.74	2.89	59.57	1992.48	68.34	1998.9	39	10.09	3.87	2.75	5.28	893.2	41	323.68	7.89	54.21	1989.45	66.68	2002.43	89	21.67	4.11	3.3	5.05	1084.56	99	620.81	6.27
Leukemia	Female	10	0.12	81.47	39.07	149.82	8837.8	20	11.18	0.56	52.95	1991.45	64.59	1994.01	5	0.31	16.17	5.25	37.73	1650.7	10	28.42	2.84	41.76	1989.34	50.05	1992.77	5	0.14	35.54	11.54	82.93	787.97	5	61.67	12.33	36.15	1988.58	53.49	2005.92	20	0.57	34.92	21.33	53.93	1918.53	20	101.26	5.06
Lymphocytic Leukemia	Male and female	13	2.01	6.47	3.45	11.07	1957.76	76	56.15	0.74	62.19	1991.77	64.01	1997.66	23	7.59	3.03	1.92	4.54	843.31	61	182.68	2.99	61.5	1990.42	69.55	1997.05	30	9.06	3.31	2.23	4.72	766.82	32	273.01	8.53	57.23	1987.14	70.46	2000.68	66	18.67	3.54	2.73	4.5	924.76	76	511.83	6.73
Lymphocytic Leukemia	Male	10	1.91	5.24	2.51	9.64	1602.97	68	50.48	0.74	63.1	1992.35	65.75	1999.29	20	7.3	2.74	1.67	4.23	761.51	56	166.76	2.98	62.29	1990.99	69.87	1997.88	28	8.98	3.12	2.07	4.51	780.51	30	243.67	8.12	58.66	1987.73	71.52	2000.87	58	18.19	3.19	2.42	4.12	863.71	68	460.91	6.78
Lymphocytic Leukemia	Female	3	0.1	30.16	6.22	88.14	5117.85	8	5.67	0.71	54.48	1986.85	58.2	1992.2	3	0.29	10.22	2.11	29.86	1700.22	5	15.92	3.18	52.65	1984.03	67.47	1991.51	2	0.08	23.86	2.89	86.19	653.17	2	29.34	14.67	35.88	1978.28	55.55	1997.95	8	0.48	16.78	7.24	33.06	1477.37	8	50.92	6.37
Acute Lymphocytic Leukemia	Male and female	3	0.05	62.63	12.91	183.02	3505.3	11	8.42	0.77	26.27	1986.04	27.75	1993.26	2	0.21	9.52	1.15	34.4	679.74	8	26.33	3.29	25.99	1983.61	53.42	1992.83	6	0.95	6.33	2.32	13.77	395.39	6	127.76	21.29	17.57	1981.26	43.86	2007.55	11	1.21	9.12	4.55	16.31	602.62	11	162.51	14.77
Acute Lymphocytic Leukemia	Male	2	0.05	43.62	5.28	157.55	2757.87	9	7.09	0.79	29.91	1985.02	32.92	1989.54	2	0.21	9.65	1.17	34.86	802.74	7	22.33	3.19	29.27	1983.95	53.42	1992.83	5	0.94	5.34	1.73	12.46	403.61	5	100.67	20.13	20.48	1981.27	45.62	2006.4	9	1.19	7.56	3.46	14.36	600.36	9	130.09	14.45
Acute Lymphocytic Leukemia	Female	1	0	488.05	12.36	2719.24	7469.14	2	1.34	0.67	9.89	1990.62	17.42	2000.71	0	0	0	0	1319.05	-6.99	1	4	4	3.02	1981.2			1	0.01	84.43	2.14	470.39	364.82	1	27.09	27.09	3.02	1981.2	35.11	2013.28	2	0.02	119.83	14.51	432.87	611.71	2	32.42	16.21
Chronic Lymphocytic Leukemia	Male and female	9	1.87	4.81	2.2	9.14	1594.19	61	44.72	0.73	68.4	1992.6	74.61	2000.51	21	6.93	3.03	1.87	4.63	974.49	50	144.34	2.89	67.1	1991.04	71.09	1997.45	21	7.53	2.79	1.73	4.26	977.45	23	137.76	5.99	66.85	1987.23	78.07	1997.99	51	16.34	3.12	2.32	4.1	1060.54	61	326.83	5.36
Chronic Lymphocytic Leukemia	Male	8	1.79	4.46	1.93	8.79	1518.16	56	40.89	0.73	68.45	1993.21	73.96	2001.73	18	6.64	2.71	1.61	4.28	857.61	46	132.42	2.88	67.28	1991.59	71.7	1998.44	20	7.46	2.68	1.64	4.14	925.2	22	135.51	6.16	66.76	1987.77	78.17	1998.76	46	15.9	2.89	2.12	3.86	974.72	56	308.82	5.51
Chronic Lymphocytic Leukemia	Female	1	0.08	12.88	0.33	71.77	2404.64	5	3.84	0.77	67.88	1985.8	79.83	1990.7	3	0.29	10.32	2.13	30.15	2273.21	4	11.92	2.98	65.06	1984.74	67.47	1991.51	1	0.07	13.89	0.35	77.41	4123.52	1	2.25	2.25	68.75	1975.37	76	1982.62	5	0.44	11.35	3.69	26.5	2532.5	5	18	3.6
Other Lymphocytic Leukemia	Male and female	1	0.09	11.14	0.28	62.06	3033.3	4	3	0.75	66.29	1994.79	77.33	1985.2	0	0.45	0	0	8.18	-375.68	3	12	4	62.84	1998.2			3	0.58	5.16	1.06	15.07	3228.27	3	7.49	2.5	62.84	1998.2	70.34	2005.7	4	1.12	3.56	0.97	9.13	1279.42	4	22.49	5.62
Other Lymphocytic Leukemia	Male	0	0.07	0	0	52.71	-279.37	3	2.51	0.84	62.84	1998.2			0	0.45	0	0	8.18	-375.68	3	12	4	62.84	1998.2			3	0.58	5.16	1.06	15.07	3228.27	3	7.49	2.5	62.84	1998.2	70.34	2005.7	3	1.1	2.72	0.56	7.95	862.62	3	22	7.33
Other Lymphocytic Leukemia	Female	1	0.02	50.51	1.28	281.43	19779.7	1	0.5	0.5	76.67	1984.54	77.33	1985.2	0	0	0	0	0	0	0	0	0					0	0	0	0	0	0	0	0	0					1	0.02	50.51	1.28	281.43	19779.7	1	0.5	0.5
Non-Lymphocytic Leukemia	Male and female	16	0.59	27.05	15.46	43.93	5830.78	43	26.43	0.61	55.73	1995.49	68.17	1995.11	13	1.82	7.15	3.81	12.23	1564.41	27	71.48	2.65	48.61	1995.96	59.16	1999.82	14	1.17	12.02	6.57	20.16	1142.57	14	112.33	8.02	40.85	1994.41	53.87	2007.43	43	3.57	12.03	8.71	16.21	1875.28	43	210.24	4.89
Non-Lymphocytic Leukemia	Male	9	0.57	15.84	7.24	30.07	4030.99	31	20.92	0.67	57.21	1995.87	68.82	1995.36	11	1.8	6.11	3.05	10.92	1559.48	22	58.98	2.68	52.64	1996.26	65.57	2000.76	11	1.11	9.93	4.95	17.76	1236.44	11	80	7.27	42.08	1994.13	54.35	2006.4	31	3.48	8.91	6.06	12.65	1721.17	31	159.9	5.16
Non-Lymphocytic Leukemia	Female	7	0.02	300.72	120.9	619.6	12665	12	5.51	0.46	51.93	1994.52	67.33	1994.79	2	0.02	127.47	15.44	460.48	1587.63	5	12.5	2.5	30.87	1994.64	23.92	1994.66	3	0.06	52.74	10.88	154.14	910.28	3	32.33	10.78	36.33	1995.45	52.11	2011.23	12	0.1	125.2	64.69	218.7	2364.79	12	50.34	4.19
Acute Non-Lymphocytic Leukemia (ANLL)	Male and female	10	0.23	44.36	21.27	81.58	7861.9	22	12.43	0.57	52.85	1992.65	63.19	1995.74	6	0.82	7.29	2.68	15.87	1648.79	12	31.4	2.62	44.57	1990.41	63.58	1995.37	6	0.59	10.16	3.73	22.12	836.53	6	64.67	10.78	27.79	1987.69	43.57	2003.46	22	1.64	13.42	8.41	20.32	1876.64	22	108.5	4.93
Acute Non-Lymphocytic Leukemia (ANLL)	Male	4	0.2	19.52	5.32	49.99	3701.3	15	10.25	0.68	49.58	1992.04	58.71	1993.85	5	0.82	6.08	1.97	14.18	1340.88	11	31.15	2.83	46.42	1991.54	71.2	1998.58	6	0.59	10.16	3.73	22.12	836.53	6	64.67	10.78	27.79	1987.69	43.57	2003.46	15	1.62	9.27	5.19	15.29	1261.58	15	106.07	7.07
Acute Non-Lymphocytic Leukemia (ANLL)	Female	6	0.02	292.03	107.17	635.64	27436.6	7	2.18	0.31	59.86	1993.95	66.18	1997	1	0	6693.03	169.45	37291.2	40576.4	1	0.25	0.25	24.25	1978.04	25.5	1979.28	0	0	0	0	0	0	0	0	0					7	0.02	338.25	135.99	696.92	28771.3	7	2.43	0.35
Myeloid and Monocytic Leukemia	Male and female	14	0.49	28.55	15.61	47.91	5915.02	37	22.84	0.62	56.45	1995.48	67.99	1994.48	11	1.2	9.14	4.56	16.35	1637.72	23	59.82	2.6	49.69	1996.35	57.33	1998.86	12	1.12	10.76	5.56	18.79	1482.5	12	73.42	6.12	44.58	1995.95	55.7	2007.06	37	2.81	13.17	9.27	18.15	2190.63	37	156.07	4.22
Myeloid and Monocytic Leukemia	Male	7	0.47	14.97	6.02	30.84	3596.48	26	18.16	0.7	57.61	1995.77	68.64	1994.18	9	1.19	7.55	3.45	14.34	1521.58	19	51.32	2.7	53.73	1996.55	64.76	1999.79	10	1.08	9.28	4.45	17.07	1713.12	10	52.09	5.21	45.84	1995.65	56.04	2005.86	26	2.74	9.5	6.21	13.92	1913.66	26	121.57	4.68
Myeloid and Monocytic Leukemia	Female	7	0.02	308.36	123.98	635.34	14920.4	11	4.68	0.43	53.71	1994.79	67.33	1994.79	2	0.01	163.63	19.82	591.08	2338.98	4	8.5	2.12	30.5	1995.41	23.92	1994.66	2	0.04	52.03	6.3	187.96	919.46	2	21.33	10.67	38.33	1997.41	54	2013.08	11	0.07	149.94	74.85	268.29	3166.35	11	34.51	3.14
Acute Myeloid Leukemia	Male and female	10	0.15	68.74	32.96	126.41	9923.6	19	9.93	0.52	56.14	1993.47	63.19	1995.74	5	0.21	23.54	7.64	54.93	2415.9	9	19.82	2.2	48.76	1991.41	58.63	1994.12	4	0.56	7.17	1.95	18.36	1019.92	4	33.75	8.44	38.63	1990.22	52.06	2003.66	19	0.92	20.75	12.49	32.4	2848.04	19	63.5	3.34
Acute Myeloid Leukemia	Male	4	0.12	32.02	8.72	81.97	4999.43	12	7.75	0.65	53.97	1993.19	58.71	1993.85	4	0.21	18.84	5.13	48.25	1935.42	8	19.57	2.45	51.82	1993.08	66.92	1997.83	4	0.56	7.17	1.95	18.36	1019.92	4	33.75	8.44	38.63	1990.22	52.06	2003.66	12	0.89	13.41	6.93	23.42	1818.36	12	61.07	5.09
Acute Myeloid Leukemia	Female	6	0.02	292.03	107.17	635.64	27436.6	7	2.18	0.31	59.86	1993.95	66.18	1997	1	0	6693.03	169.45	37291.2	40576.4	1	0.25	0.25	24.25	1978.04	25.5	1979.28	0	0	0	0	0	0	0	0	0					7	0.02	338.25	135.99	696.92	28771.3	7	2.43	0.35
Acute Monocytic Leukemia	Male and female	0	0	0	0	16988.8	-2.61	1	0.83	0.83	7.75	1986.37			0	0	0	0	3121.74	-2.95	1	4	4	7.75	1986.37			1	0	681.29	17.25	3795.89	3327.61	1	3	3	7.75	1986.37	15.75	1994.37	1	0	348.84	8.83	1943.63	1272.97	1	7.83	7.83
Acute Monocytic Leukemia	Male	0	0	0	0	16988.8	-2.61	1	0.83	0.83	7.75	1986.37			0	0	0	0	3121.74	-2.95	1	4	4	7.75	1986.37			1	0	681.29	17.25	3795.89	3327.61	1	3	3	7.75	1986.37	15.75	1994.37	1	0	348.84	8.83	1943.63	1272.97	1	7.83	7.83
Acute Monocytic Leukemia	Female	0	0	0	0	0	0	0	0	0					0	0	0	0	0	0	0	0	0					0	0	0	0	0	0	0	0	0					0	0	0	0	0	0	0	0	0
Chronic Myeloid Leukemia	Male and female	3	0.31	9.56	1.97	27.95	2389	15	11.24	0.75	58.23	2000.99	81.89	1994.62	5	0.96	5.23	1.7	12.21	1155.69	12	35	2.92	52.47	2002.73	53.77	2008.14	7	0.56	12.58	5.06	25.93	1757.27	7	36.67	5.24	53.25	2000.58	63.49	2010.82	15	1.83	8.22	4.6	13.55	1589.02	15	82.91	5.53
Chronic Myeloid Leukemia	Male	3	0.31	9.63	1.99	28.14	3073.39	12	8.75	0.73	64.65	2000.94	81.89	1994.62	4	0.94	4.24	1.16	10.86	1142.89	9	26.74	2.97	59.09	2003.24	61.62	2007.66	5	0.52	9.66	3.14	22.53	2922.82	5	15.34	3.07	59.22	2001.85	67.29	2009.92	12	1.77	6.77	3.5	11.82	2012.17	12	50.83	4.24
Chronic Myeloid Leukemia	Female	0	0	0	0	1711.66	-8.63	3	2.5	0.83	32.58	2001.2			1	0.01	82.83	2.1	461.48	1197.19	3	8.25	2.75	32.58	2001.2	22.34	2010.04	2	0.04	52.03	6.3	187.96	919.46	2	21.33	10.67	38.33	1997.41	54	2013.08	3	0.05	56.96	11.75	166.47	918.66	3	32.08	10.69
Other Myeloid/Monocytic Leukemia	Male and female	1	0.03	32.31	0.82	180.03	11642.7	2	0.83	0.42	70.35	1977.78	74.19	1981.53	1	0.03	28.71	0.73	159.95	9631.7	1	1	1	66.67	1974.2	68.67	1976.2	0	0	0	0	0	0	0	0	0					2	0.07	30.4	3.68	109.83	10544.2	2	1.83	0.92
Other Myeloid/Monocytic Leukemia	Male	0	0.03	0	0	119.2	-371.83	1	0.83	0.83	66.67	1974.2			1	0.03	28.71	0.73	159.95	9631.7	1	1	1	66.67	1974.2	68.67	1976.2	0	0	0	0	0	0	0	0	0					1	0.07	15.2	0.38	84.7	5092.78	1	1.83	1.83
Other Myeloid/Monocytic Leukemia	Female	1	0	0	0	0	0	1	0	0	74.02	1981.37	74.19	1981.53	0	0	0	0	0	0	0	0	0					0	0	0	0	0	0	0	0	0					1	0	0	0	0	0	1	0	0
Other Leukemia	Male and female	2	0.1	19.78	2.4	71.46	5294.35	6	3.59	0.6	51.32	1995.56	69.45	1999.5	2	0.61	3.26	0.39	11.78	1188.52	4	11.67	2.92	42.4	1993.74	69.22	2005.12	2	0.05	40.28	4.88	145.52	501.2	2	38.91	19.46	18.42	1985.2	42.88	2009.66	6	0.76	7.85	2.88	17.09	966.61	6	54.17	9.03
Other Leukemia	Male	2	0.1	19.9	2.41	71.87	6896.32	5	2.75	0.55	55.12	1996.37	69.45	1999.5	2	0.61	3.28	0.4	11.84	1813.2	3	7.67	2.56	45.76	1994.48	69.22	2005.12	1	0.03	32.05	0.81	178.56	347.04	1	27.92	27.92	4.5	1978.87	37.42	2011.79	5	0.74	6.74	2.19	15.73	1110.78	5	38.34	7.67
Other Leukemia	Female	0	0	0	0	6394.81	-6.93	1	0.83	0.83	32.33	1991.53			0	0	0	0	1064.08	-8.67	1	4	4	32.33	1991.53			1	0.02	54.22	1.37	302.1	892.47	1	11	11	32.33	1991.53	48.34	2007.53	1	0.02	44.47	1.13	247.78	617.48	1	15.83	15.83
Other Acute Leukemia	Male and female	0	0.08	0	0	46.27	-477.4	2	1.67	0.84	44.13	1987.95			1	0.61	1.64	0.04	9.14	515.14	2	7.58	3.79	44.13	1987.95	88.34	2001.62	1	0.03	32.05	0.81	178.56	347.04	1	27.92	27.92	4.5	1978.87	37.42	2011.79	2	0.72	2.78	0.34	10.03	344.29	2	37.17	18.58
Other Acute Leukemia	Male	0	0.08	0	0	46.27	-477.4	2	1.67	0.84	44.13	1987.95			1	0.61	1.64	0.04	9.14	515.14	2	7.58	3.79	44.13	1987.95	88.34	2001.62	1	0.03	32.05	0.81	178.56	347.04	1	27.92	27.92	4.5	1978.87	37.42	2011.79	2	0.72	2.78	0.34	10.03	344.29	2	37.17	18.58
Other Acute Leukemia	Female	0	0	0	0	0	0	0	0	0					0	0	0	0	0	0	0	0	0					0	0	0	0	0	0	0	0	0					0	0	0	0	0	0	0	0	0
Aleukemic, Subleukemic and NOS	Male and female	2	0.02	93.6	11.34	338.13	10324	4	1.92	0.48	54.92	1999.37	69.45	1999.5	1	0	250.9	6.35	1397.95	2438.25	2	4.08	2.04	40.68	1999.53	50.11	2008.62	1	0.02	54.22	1.37	302.1	892.47	1	11	11	32.33	1991.53	48.34	2007.53	4	0.04	91.34	24.89	233.85	2327.23	4	17	4.25
Aleukemic, Subleukemic and NOS	Male	2	0.02	96.2	11.65	347.52	18254.8	3	1.08	0.36	62.45	2001.98	69.45	1999.5	1	0	1927.34	48.8	10738.4	117759	1	0.08	0.08	49.02	2007.53	50.11	2008.62	0	0	0	0	0	0	0	0	0					3	0.02	140.79	29.03	411.45	25478.8	3	1.17	0.39
Aleukemic, Subleukemic and NOS	Female	0	0	0	0	6394.81	-6.93	1	0.83	0.83	32.33	1991.53			0	0	0	0	1064.08	-8.67	1	4	4	32.33	1991.53			1	0.02	54.22	1.37	302.1	892.47	1	11	11	32.33	1991.53	48.34	2007.53	1	0.02	44.47	1.13	247.78	617.48	1	15.83	15.83
Mesothelioma	Male and female	10	0.2	50.33	24.14	92.57	12391.4	16	7.91	0.49	62.62	1990.65	62.18	1990.3	6	0.22	27.39	10.05	59.62	7226.05	6	8	1.33	64.11	1991.99	66.44	1994.33	0	0	0	0	0	0	0	0	0					16	0.42	38.3	21.89	62.2	9794.04	16	15.91	0.99
Mesothelioma	Male	10	0.19	52.11	24.99	95.83	13858.2	15	7.08	0.47	62.84	1991	62.18	1990.3	5	0.19	26.4	8.57	61.61	9311.29	5	5.17	1.03	65.07	1993.3	67.1	1995.34	0	0	0	0	0	0	0	0	0					15	0.38	39.34	22.02	64.89	11939.6	15	12.24	0.82
Mesothelioma	Female	0	0.01	0	0	544.96	-81.33	1	0.83	0.83	59.33	1985.45			1	0.03	33.72	0.85	187.9	3424.27	1	2.83	2.83	59.33	1985.45	63.16	1989.28	0	0	0	0	0	0	0	0	0					1	0.04	27.46	0.7	152.98	2628.38	1	3.67	3.67
Kaposi Sarcoma	Male and female	19	0.26	73.12	44.02	114.19	3433.68	75	54.58	0.73	38.7	1991.72	41.8	1990.38	46	0.49	94.21	68.97	125.66	4725.34	56	96.31	1.72	37.84	1992.37	40.8	1993.61	10	0.17	60.44	28.98	111.15	1940.88	10	50.67	5.07	34.47	1996.9	44.54	2006.96	75	0.91	82.09	64.57	102.91	3675.61	75	201.56	2.69
Kaposi Sarcoma	Male	19	0.26	73.12	44.02	114.19	3433.68	75	54.58	0.73	38.7	1991.72	41.8	1990.38	46	0.49	94.21	68.97	125.66	4725.34	56	96.31	1.72	37.84	1992.37	40.8	1993.61	10	0.17	60.44	28.98	111.15	1940.88	10	50.67	5.07	34.47	1996.9	44.54	2006.96	75	0.91	82.09	64.57	102.91	3675.61	75	201.56	2.69
Kaposi Sarcoma	Female	0	0	0	0	0	0	0	0	0					0	0	0	0	0	0	0	0	0					0	0	0	0	0	0	0	0	0					0	0	0	0	0	0	0	0	0
Miscellaneous	Male and female	34	1.3	26.24	18.17	36.66	7221.84	80	45.28	0.57	62.78	1990.75	67.3	1988.67	28	3.38	8.28	5.5	11.96	2145.57	46	114.73	2.49	59.71	1992.56	64.8	1995.33	15	2.97	5.05	2.83	8.34	1066.45	16	112.83	7.05	53.46	1992.2	65.98	2005.38	77	7.65	10.07	7.95	12.59	2541.86	80	272.85	3.41
Miscellaneous	Male	28	1.24	22.57	15	32.62	6469.6	70	41.36	0.59	63.62	1991.87	70.1	1990.56	26	3.17	8.2	5.35	12.01	2155.54	42	105.9	2.52	59.56	1993	65.63	1995.57	13	2.7	4.81	2.56	8.23	975.62	14	105.57	7.54	51.1	1993.23	64.03	2007.19	67	7.11	9.42	7.3	11.96	2368.6	70	252.83	3.61
Miscellaneous	Female	6	0.06	108.72	39.9	236.64	15152.1	10	3.92	0.39	56.9	1982.92	54.25	1979.84	2	0.21	9.5	1.15	34.32	2026.04	4	8.83	2.21	61.27	1987.93	53.96	1992.28	2	0.27	7.48	0.91	27.03	2388.16	2	7.26	3.63	70	1984.99	78.63	1993.62	10	0.53	18.76	9	34.51	4730.83	10	20.01	2
	Excess risk is per 10,000.
	Confidence intervals are 95%.
#	P < 0.05
[truncated: 4 more columns]
